# Supplementary material for: Single‐Cell RNA‐Sequencing Reveals the Breadth of Osteoblast Heterogeneity
Source: JBMR Plus. 2021 May 17;5(6):e10496. doi: 10.1002/jbm4.10496 (PMC8216137; doi:10.1002/jbm4.10496)
Supplement: Supplementary file 4 — Supplemental Table S1. Highly Variable Genes Across All Single Venus‐Positive Osteoblasts [file JBM4-5-e10496-s001.xlsx]

## Sheet: Table_S1
Table S1. Highly variable genes across all single Venus-positive osteoblasts
Symbol	Full name	effect-size	p-value	q-value
Moxd1	monooxygenase, DBH-like 1	259.991	0	0
Plp1	proteolipid protein (myelin) 1	250.399	0	0
Slitrk6	SLIT and NTRK-like family, member 6	243.18	0	0
Luzp2	leucine zipper protein 2	238.896	0	0
Tppp	tubulin polymerization promoting protein	236.072	0	0
Cilp	cartilage intermediate layer protein, nucleotide pyrophosphohydrolase	219.915	0	0
Clca3a1	chloride channel accessory 3A1	219.382	0	0
Gpr17	G protein-coupled receptor 17	219.152	0	0
Mcam	melanoma cell adhesion molecule	218.802	0	0
Gfra3	glial cell line derived neurotrophic factor family receptor alpha 3	211.433	0	0
Ccn5	cellular communication network factor 5	207.776	0	0
Tek	TEK receptor tyrosine kinase	205.224	0	0
Emilin3	elastin microfibril interfacer 3	204.534	0	0
Gpr84	G protein-coupled receptor 84	199.941	0	0
Pip5k1b	phosphatidylinositol-4-phosphate 5-kinase, type 1 beta	198.173	0	0
Hif3a	hypoxia inducible factor 3, alpha subunit	197.641	0	0
Zfp85	zinc finger protein 85	197.308	0	0
Tspan15	tetraspanin 15	196.135	0	0
Ifnlr1	interferon lambda receptor 1	195.533	0	0
Ppp1r3c	protein phosphatase 1, regulatory subunit 3C	192.683	0	0
Calcb	calcitonin-related polypeptide, beta	192.296	0	0
Klhl12	kelch-like 12	191.288	0	0
Shisa9	shisa family member 9	190.568	0	0
Pgf	placental growth factor	189.149	0	0
Fignl1	fidgetin-like 1	186.535	0	0
Shc4	SHC (Src homology 2 domain containing) family, member 4	183.994	0	0
Adgrg2	adhesion G protein-coupled receptor G2	183.486	0	0
Sytl5	synaptotagmin-like 5	181.217	0	0
Ednrb	endothelin receptor type B	177.266	0	0
Itgal	integrin alpha L	176.546	0	0
Zfpm2	zinc finger protein, multitype 2	176.421	0	0
Cacnb1	calcium channel, voltage-dependent, beta 1 subunit	173.84	0	0
Megf9	multiple EGF-like-domains 9	172.806	0	0
Slc25a42	solute carrier family 25, member 42	170.806	0	0
Il1rl1	interleukin 1 receptor-like 1	170.419	0	0
Prph	peripherin	170.195	0	0
Oxtr	oxytocin receptor	170.191	0	0
Brca2	breast cancer 2, early onset	169.177	0	0
Slc38a11	solute carrier family 38, member 11	166.325	0	0
Itih2	inter-alpha trypsin inhibitor, heavy chain 2	165.583	0	0
Ggta1	glycoprotein galactosyltransferase alpha 1, 3	164.833	0	0
Frem2	Fras1 related extracellular matrix protein 2	164.427	0	0
Rgs5	regulator of G-protein signaling 5	163.878	0	0
Tor4a	torsin family 4, member A	163.849	0	0
Cd69	CD69 antigen	162.128	0	0
Esm1	endothelial cell-specific molecule 1	161.136	0	0
Ercc6l	excision repair cross-complementing rodent repair deficiency complementation group 6 like	160.349	0	0
Ccdc173	coiled-coil domain containing 173	159.774	0	0
Wdr19	WD repeat domain 19	159.619	0	0
Kcnq1	potassium voltage-gated channel, subfamily Q, member 1	159.125	0	0
Adcy7	adenylate cyclase 7	159.124	0	0
Calhm6	calcium homeostasis modulator family member 6	159.027	0	0
Ndst3	N-deacetylase/N-sulfotransferase (heparan glucosaminyl) 3	158.969	0	0
Eya2	EYA transcriptional coactivator and phosphatase 2	157.816	0	0
Gm3604	predicted gene 3604	157.645	0	0
Tex14	testis expressed gene 14	156.854	0	0
Zfp870	zinc finger protein 870	152.748	0	0
Mmp13	matrix metallopeptidase 13	151.415	0	0
Cdh19	cadherin 19, type 2	150.655	0	0
Dmd	dystrophin, muscular dystrophy	150.522	0	0
Rbm46	RNA binding motif protein 46	150.332	0	0
Agmo	alkylglycerol monooxygenase	149.366	0	0
Scin	scinderin	147.603	0	0
Smoc1	SPARC related modular calcium binding 1	147.118	0	0
Rnf31	ring finger protein 31	146.252	0	0
Col4a5	collagen, type IV, alpha 5	145.157	0	0
Aqp3	aquaporin 3	144.847	0	0
Grin3a	glutamate receptor ionotropic, NMDA3A	144.265	0	0
Zfp951	zinc finger protein 951	142.053	0	0
Fpr2	formyl peptide receptor 2	139.091	0	0
Gdpd2	glycerophosphodiester phosphodiesterase domain containing 2	137.075	0	0
Itga2	integrin alpha 2	135.637	0	0
Kcna6	potassium voltage-gated channel, shaker-related, subfamily, member 6	135.619	0	0
Kyat3	kynurenine aminotransferase 3	135.507	0	0
Cenpo	centromere protein O	135.057	0	0
Zcchc18	zinc finger, CCHC domain containing 18	134.743	0	0
Irf4	interferon regulatory factor 4	133.09	0	0
C920021L13Rik	RIKEN cDNA C920021L13 gene	132.831	0	0
Gja4	gap junction protein, alpha 4	132.304	0	0
Zpbp	zona pellucida binding protein	132.13	0	0
A2m	alpha-2-macroglobulin	128.905	3.33067e-16	8.52568e-15
Gls2	glutaminase 2 (liver, mitochondrial)	128.85	0	0
Tap1	transporter 1, ATP-binding cassette, sub-family B (MDR/TAP)	128.678	0	0
Bnc1	basonuclin 1	128.195	5.55112e-16	1.41213e-14
Net1	neuroepithelial cell transforming gene 1	128.092	0	0
Kcna1	potassium voltage-gated channel, shaker-related subfamily, member 1	127.097	0	0
Abca3	ATP-binding cassette, sub-family A (ABC1), member 3	126.897	0	0
Mybl2	myeloblastosis oncogene-like 2	126.85	0	0
Akr1c18	aldo-keto reductase family 1, member C18	126.155	1.66533e-15	4.17811e-14
Gbp5	guanylate binding protein 5	125.556	0	0
Zfp799	zinc finger protein 799	124.014	0	0
Igtp	interferon gamma induced GTPase	122.833	0	0
Tnnt3	troponin T3, skeletal, fast	121.603	0	0
Ripk3	receptor-interacting serine-threonine kinase 3	121.511	0	0
Fam110c	family with sequence similarity 110, member C	121.292	8.62643e-14	2.00202e-12
Cass4	Cas scaffolding protein family member 4	120.716	0	0
Il33	interleukin 33	120.608	0	0
Slc4a10	solute carrier family 4, sodium bicarbonate cotransporter-like, member 10	119.895	0	0
BC021767	cDNA sequence BC021767	116.493	1.8332e-12	4.03206e-11
Bhlha15	basic helix-loop-helix family, member a15	115.831	0	0
Tsix	X (inactive)-specific transcript, opposite strand	115.736	1.37668e-14	3.29279e-13
Hgf	hepatocyte growth factor	115.184	0	0
Olfr1371	olfactory receptor 1371	115.177	3.48177e-12	7.53679e-11
Zfp11	zinc finger protein 11	114.595	0	0
Large2	LARGE xylosyl- and glucuronyltransferase 2	114.131	2.9976e-15	7.44095e-14
Zfp974	zinc finger protein 974	113.617	0	0
Pola2	polymerase (DNA directed), alpha 2	113.423	0	0
Ttll7	tubulin tyrosine ligase-like family, member 7	113.366	0	0
Pak5	p21 (RAC1) activated kinase 5	113.168	0	0
Col4a6	collagen, type IV, alpha 6	113.125	1.00019e-11	2.1203e-10
Mc2r	melanocortin 2 receptor	113.058	7.39853e-13	1.6584e-11
Galnt16	polypeptide N-acetylgalactosaminyltransferase 16	113.013	0	0
Zfp558	zinc finger protein 558	112.928	0	0
Anln	anillin, actin binding protein	112.719	0	0
H2-Eb1	histocompatibility 2, class II antigen E beta	112.083	2.06988e-11	4.31544e-10
Bace2	beta-site APP-cleaving enzyme 2	111.661	0	0
Ninl	ninein-like	111.458	0	0
Maob	monoamine oxidase B	111.433	0	0
Arxes2	adipocyte-related X-chromosome expressed sequence 2	109.724	0	0
Ptk2b	PTK2 protein tyrosine kinase 2 beta	109.651	0	0
B4galt4	UDP-Gal:betaGlcNAc beta 1,4-galactosyltransferase, polypeptide 4	108.822	1.06431e-10	2.1401e-09
9330179D12Rik	RIKEN cDNA 9330179D12 gene	108.712	4.30433e-13	9.75491e-12
Cep126	centrosomal protein 126	108.548	0	0
Cep55	centrosomal protein 55	107.635	3.33067e-15	8.21799e-14
Cpxm2	carboxypeptidase X 2 (M14 family)	106.874	0	0
Atp13a2	ATPase type 13A2	106.857	0	0
Zfp711	zinc finger protein 711	105.771	0	0
Bbs12	Bardet-Biedl syndrome 12 (human)	105.389	3.9968e-15	9.8173e-14
Cyp39a1	cytochrome P450, family 39, subfamily a, polypeptide 1	104.13	0	0
Col8a2	collagen, type VIII, alpha 2	104.079	0	0
Cdc6	cell division cycle 6	103.711	8.59313e-14	1.99711e-12
Thnsl1	threonine synthase-like 1 (bacterial)	103.549	0	0
Tubb4a	tubulin, beta 4A class IVA	103.167	2.7138e-11	5.63645e-10
Zfp607a	zinc finger protein 607A	102.667	0	0
Phka2	phosphorylase kinase alpha 2	101.868	0	0
Serpina3g	serine (or cysteine) peptidase inhibitor, clade A, member 3G	101.657	0	0
Gm16386	predicted gene 16386	101.49	0	0
Phf6	PHD finger protein 6	100.941	0	0
Fgf23	fibroblast growth factor 23	100.837	0	0
Il13ra1	interleukin 13 receptor, alpha 1	100.689	0	0
Dnah6	dynein, axonemal, heavy chain 6	100.601	0	0
Nefm	neurofilament, medium polypeptide	99.3017	0	0
Kcnj8	potassium inwardly-rectifying channel, subfamily J, member 8	99.1538	1.32356e-09	2.47064e-08
Taf9b	TATA-box binding protein associated factor 9B	98.0375	0	0
Sting1	stimulator of interferon response cGAMP interactor 1	97.8952	0	0
Acad12	acyl-Coenzyme A dehydrogenase family, member 12	97.7185	6.94036e-09	1.22713e-07
L3mbtl2	L3MBTL2 polycomb repressive complex 1 subunit	97.7067	0	0
Ccdc149	coiled-coil domain containing 149	97.4283	0	0
Matn4	matrilin 4	97.2777	8.30525e-12	1.76977e-10
Gstt3	glutathione S-transferase, theta 3	97.1404	0	0
Rad54b	RAD54 homolog B (S. cerevisiae)	96.0638	0	0
Myl1	myosin, light polypeptide 1	95.7459	0	0
Cenpe	centromere protein E	95.6977	0	0
Eif5a2	eukaryotic translation initiation factor 5A2	95.6243	0	0
Trarg1	trafficking regulator of GLUT4 (SLC2A4) 1	95.618	5.24134e-08	8.68686e-07
4930558J18Rik	RIKEN cDNA 4930558J18 gene	95.2264	1.72752e-08	2.96498e-07
Lyz2	lysozyme 2	95.166	5.73714e-08	9.48942e-07
Chodl	chondrolectin	94.8731	0	0
Sh3tc2	SH3 domain and tetratricopeptide repeats 2	94.4966	8.18286e-08	1.33996e-06
Gm11681	predicted gene 11681	94.047	1.06518e-07	1.72873e-06
Muc1	mucin 1, transmembrane	93.5567	0	0
Dio2	deiodinase, iodothyronine, type II	93.3249	0	0
Klk8	kallikrein related-peptidase 8	93.1325	1.51257e-07	2.42129e-06
Mbd4	methyl-CpG binding domain protein 4	93.0452	5.88274e-12	1.26175e-10
Prkcz	protein kinase C, zeta	92.7629	3.48021e-10	6.73388e-09
Col10a1	collagen, type X, alpha 1	92.6273	4.57627e-10	8.75145e-09
Scarf1	scavenger receptor class F, member 1	92.4683	1.12879e-10	2.25868e-09
Csmd3	CUB and Sushi multiple domains 3	92.2691	2.57223e-08	4.37358e-07
Gatm	glycine amidinotransferase (L-arginine:glycine amidinotransferase)	92.218	1.80462e-07	2.8666e-06
Rpap1	RNA polymerase II associated protein 1	92.1598	0	0
Phactr1	phosphatase and actin regulator 1	91.5628	0	0
Zfp287	zinc finger protein 287	91.4841	0	0
Rtp4	receptor transporter protein 4	90.0249	8.99281e-15	2.17311e-13
Gdf10	growth differentiation factor 10	90.0022	0	0
Zfp791	zinc finger protein 791	89.384	5.96126e-07	9.07351e-06
Pcdhb18	protocadherin beta 18	89.3672	1.11022e-16	2.90535e-15
Col23a1	collagen, type XXIII, alpha 1	89.2263	0	0
Mexis	macrophage expressed LXRa(NR1H3)-dependent amplifier of Abca1 transcription lncRNA	89.0518	0	0
Alcam	activated leukocyte cell adhesion molecule	88.2353	0	0
Eya1	EYA transcriptional coactivator and phosphatase 1	86.8973	0	0
Slc6a4	solute carrier family 6 (neurotransmitter transporter, serotonin), member 4	85.7703	3.44826e-10	6.68504e-09
Trf	transferrin	85.6264	0	0
Gm14326	predicted gene 14326	85.5239	0	0
Efemp1	epidermal growth factor-containing fibulin-like extracellular matrix protein 1	85.3199	0	0
Mov10	Mov10 RISC complex RNA helicase	84.9643	0	0
Hmcn1	hemicentin 1	84.6996	0	0
Entpd1	ectonucleoside triphosphate diphosphohydrolase 1	84.0368	0	0
Asf1b	anti-silencing function 1B histone chaperone	83.7402	0	0
Cip2a	cell proliferation regulating inhibitor of protein phosphatase 2A	82.9387	0	0
Cdsn	corneodesmosin	82.6689	0	0
Hlf	hepatic leukemia factor	81.8702	5.37552e-06	7.52573e-05
Chrna4	cholinergic receptor, nicotinic, alpha polypeptide 4	81.2823	0	0
Spon2	spondin 2, extracellular matrix protein	81.2171	0	0
Mepe	matrix extracellular phosphoglycoprotein with ASARM motif (bone)	80.935	0	0
Esco2	establishment of sister chromatid cohesion N-acetyltransferase 2	80.7237	0	0
Ccl11	chemokine (C-C motif) ligand 11	80.6392	0	0
Ube2c	ubiquitin-conjugating enzyme E2C	79.7523	0	0
Ephx2	epoxide hydrolase 2, cytoplasmic	79.4307	3.2285e-08	5.46116e-07
Cd93	CD93 antigen	79.3295	1.46272e-05	0.000195761
Asb4	ankyrin repeat and SOCS box-containing 4	79.1806	0	0
Duox1	dual oxidase 1	78.2706	6.03517e-13	1.36211e-11
Serpina3f	serine (or cysteine) peptidase inhibitor, clade A, member 3F	78.1537	0	0
Shmt1	serine hydroxymethyltransferase 1 (soluble)	77.9224	0	0
Ostn	osteocrin	77.3878	5.8724e-08	9.70336e-07
Jazf1	JAZF zinc finger 1	77.3586	0	0
Tmem154	transmembrane protein 154	77.1509	8.32667e-15	2.01808e-13
Fam110b	family with sequence similarity 110, member B	77.1125	0	0
Mir100hg	Mir100 Mirlet7a-2 Mir125b-1 cluster host gene	76.3764	0	0
Tnfrsf4	tumor necrosis factor receptor superfamily, member 4	76.3616	3.46233e-08	5.85066e-07
Ch25h	cholesterol 25-hydroxylase	76.215	0	0
Lrrc32	leucine rich repeat containing 32	76.1554	0	0
Mis18bp1	MIS18 binding protein 1	75.3748	0	0
Klhl40	kelch-like 40	75.2552	0	0
Napb	N-ethylmaleimide sensitive fusion protein attachment protein beta	75.1341	3.21965e-15	7.98006e-14
Rpusd1	RNA pseudouridylate synthase domain containing 1	74.8959	1.57474e-12	3.48668e-11
C1qtnf3	C1q and tumor necrosis factor related protein 3	74.8778	0	0
Zfp28	zinc finger protein 28	74.8399	2.24265e-14	5.29459e-13
Sparcl1	SPARC-like 1	74.7875	0	0
Arid3b	AT rich interactive domain 3B (BRIGHT-like)	74.7052	0	0
Tro	trophinin	74.5112	0	0
Tnfaip8l1	tumor necrosis factor, alpha-induced protein 8-like 1	74.2841	0	0
Knstrn	kinetochore-localized astrin/SPAG5 binding	74.248	3.25312e-07	5.06905e-06
Zfp455	zinc finger protein 455	73.6921	0	0
Ccnb1	cyclin B1	73.6823	0	0
Susd2	sushi domain containing 2	73.5402	2.75133e-06	3.96347e-05
Flrt1	fibronectin leucine rich transmembrane protein 1	73.1796	0	0
Pclaf	PCNA clamp associated factor	72.4846	0	0
Rftn1	raftlin lipid raft linker 1	72.4615	4.82221e-06	6.80334e-05
Aldh5a1	aldhehyde dehydrogenase family 5, subfamily A1	72.3833	8.46282e-05	0.00105435
Diras2	DIRAS family, GTP-binding RAS-like 2	71.8039	4.76208e-12	1.02273e-10
Ntm	neurotrimin	71.6789	0	0
Lss	lanosterol synthase	71.6251	4.26976e-10	8.20354e-09
Mapk11	mitogen-activated protein kinase 11	71.3594	0.000119742	0.0014684
Ddias	DNA damage-induced apoptosis suppressor	71.3022	3.78357e-10	7.29505e-09
Dpep1	dipeptidase 1	71.2246	0	0
Chaf1b	chromatin assembly factor 1, subunit B (p60)	71.2011	0	0
Bmp6	bone morphogenetic protein 6	70.7056	3.00773e-09	5.47126e-08
Stxbp6	syntaxin binding protein 6 (amisyn)	70.5365	0	0
Tnxb	tenascin XB	70.5062	0	0
2810021J22Rik	RIKEN cDNA 2810021J22 gene	70.3744	1.09468e-12	2.43381e-11
Serpinb2	serine (or cysteine) peptidase inhibitor, clade B, member 2	70.2431	0	0
Dennd4b	DENN/MADD domain containing 4B	69.9379	0	0
Rps6ka6	ribosomal protein S6 kinase polypeptide 6	69.6388	0.000157876	0.00189359
Dnmt3l	DNA (cytosine-5-)-methyltransferase 3-like	69.341	0.000193215	0.00229564
Adamtsl2	ADAMTS-like 2	69.1488	0.00019339	0.00229605
Ecscr	endothelial cell surface expressed chemotaxis and apoptosis regulator	68.9801	0	0
Itga1	integrin alpha 1	68.6361	0	0
Plce1	phospholipase C, epsilon 1	68.3992	0	0
Zbtb33	zinc finger and BTB domain containing 33	68.1202	0	0
Abcg4	ATP binding cassette subfamily G member 4	68.0998	0.000125303	0.00153203
Shisal1	shisa like 1	68.0316	1.15152e-07	1.86517e-06
Neu2	neuraminidase 2	67.9523	3.35561e-09	6.07044e-08
Adgrb3	adhesion G protein-coupled receptor B3	67.9182	1.30331e-07	2.0986e-06
Itgb2	integrin beta 2	67.9097	0	0
Lrrc75b	leucine rich repeat containing 75B	67.3532	1.22842e-08	2.12614e-07
Gas7	growth arrest specific 7	66.6943	0	0
Cnr1	cannabinoid receptor 1 (brain)	66.3699	0	0
Zfp319	zinc finger protein 319	66.1694	0	0
C5ar1	complement component 5a receptor 1	65.911	0.000182926	0.00217812
Nipal1	NIPA-like domain containing 1	65.8429	0	0
Clec1a	C-type lectin domain family 1, member a	65.186	0.000485698	0.00548475
Gm10400	predicted gene 10400	65.0343	9.4369e-06	0.000129142
Pola1	polymerase (DNA directed), alpha 1	64.8272	0	0
Thsd1	thrombospondin, type I, domain 1	64.8153	6.06477e-05	0.000767237
Pde10a	phosphodiesterase 10A	64.7713	0	0
Cav1	caveolin 1, caveolae protein	64.5361	0	0
Dhfr	dihydrofolate reductase	64.5205	0	0
Trim45	tripartite motif-containing 45	64.1058	0.000128532	0.00156219
Cpne7	copine VII	63.6299	0.000483953	0.00546881
Whrn	whirlin	63.6284	0	0
Arhgef9	CDC42 guanine nucleotide exchange factor (GEF) 9	63.6162	0	0
Cxcl5	chemokine (C-X-C motif) ligand 5	63.2282	0	0
Mthfd2l	methylenetetrahydrofolate dehydrogenase (NADP+ dependent) 2-like	63.1105	0	0
Ggt5	gamma-glutamyltransferase 5	62.971	1.01143e-07	1.64638e-06
Efna4	ephrin A4	62.7382	0.000804984	0.00878203
Lancl3	LanC lantibiotic synthetase component C-like 3 (bacterial)	62.7382	0.000804984	0.00878203
Samd9l	sterile alpha motif domain containing 9-like	62.7269	0	0
Kcnk5	potassium channel, subfamily K, member 5	62.63	2.22045e-15	5.55382e-14
Gria1	glutamate receptor, ionotropic, AMPA1 (alpha 1)	62.4283	0.000856504	0.00930786
Lepr	leptin receptor	62.3413	0	0
Aldh1a3	aldehyde dehydrogenase family 1, subfamily A3	62.293	0	0
Ptger3	prostaglandin E receptor 3 (subtype EP3)	61.683	0.000423849	0.00482617
Nptx1	neuronal pentraxin 1	61.6717	0	0
Atxn1l	ataxin 1-like	61.587	0	0
Col8a1	collagen, type VIII, alpha 1	61.5592	0	0
Zfp202	zinc finger protein 202	61.5462	0	0
Wdr91	WD repeat domain 91	61.5315	0	0
Fmod	fibromodulin	60.9675	0	0
Miga2	mitoguardin 2	60.7157	8.85292e-13	1.97631e-11
Zfp943	zinc finger prtoein 943	60.0394	0	0
Map3k21	mitogen-activated protein kinase kinase kinase 21	59.9034	0	0
Ppp4r4	protein phosphatase 4, regulatory subunit 4	59.3678	9.01148e-08	1.46832e-06
Tubg2	tubulin, gamma 2	58.9705	1.09054e-10	2.18747e-09
Igfbp3	insulin-like growth factor binding protein 3	58.9165	0	0
Hmbox1	homeobox containing 1	58.7788	0	0
Rapgef3	Rap guanine nucleotide exchange factor (GEF) 3	58.4836	1.17646e-11	2.48434e-10
Ifi47	interferon gamma inducible protein 47	58.451	0	0
Zfp689	zinc finger protein 689	58.3822	0	0
Plekhb2	pleckstrin homology domain containing, family B (evectins) member 2	58.3283	0	0
Scn7a	sodium channel, voltage-gated, type VII, alpha	58.2471	3.38274e-12	7.3321e-11
Gpr83	G protein-coupled receptor 83	58.1646	7.65042e-08	1.25528e-06
Plek	pleckstrin	57.8023	0	0
Fam171b	family with sequence similarity 171, member B	57.7097	0	0
Zfp52	zinc finger protein 52	57.5076	0	0
Il6	interleukin 6	57.3791	0	0
Mndal	myeloid nuclear differentiation antigen like	57.3388	6.32827e-15	1.54057e-13
Nuf2	NUF2, NDC80 kinetochore complex component	57.3316	7.11653e-14	1.65628e-12
Mki67	antigen identified by monoclonal antibody Ki 67	57.3259	0	0
Itga9	integrin alpha 9	57.2481	0	0
Prtg	protogenin	57.2131	0	0
Sh3rf3	SH3 domain containing ring finger 3	57.19	0	0
Tmem26	transmembrane protein 26	57.0935	1.84119e-10	3.6354e-09
Tnmd	tenomodulin	56.5794	0	0
Dhrs13	dehydrogenase/reductase (SDR family) member 13	56.5102	1.21692e-10	2.42616e-09
Camk4	calcium/calmodulin-dependent protein kinase IV	56.3256	0	0
Srl	sarcalumenin	55.8004	1.16696e-12	2.59099e-11
Pgap4	post-GPI attachment to proteins GalNAc transferase 4	55.5788	0	0
Acta1	actin, alpha 1, skeletal muscle	55.547	0	0
Rtl3	retrotransposon Gag like 3	55.0889	0	0
Elac1	elaC ribonuclease Z 1	54.8129	0	0
Emb	embigin	54.3489	0	0
Arhgef39	Rho guanine nucleotide exchange factor (GEF) 39	54.2715	1.68467e-07	2.68892e-06
Sipa1l3	signal-induced proliferation-associated 1 like 3	54.081	0	0
Fancd2	Fanconi anemia, complementation group D2	53.9747	6.2295e-08	1.02727e-06
Ift140	intraflagellar transport 140	53.8369	4.47445e-07	6.89359e-06
Cdk1	cyclin-dependent kinase 1	53.6449	0	0
Rab36	RAB36, member RAS oncogene family	53.6353	2.03758e-10	4.01835e-09
Wdr95	WD40 repeat domain 95	53.5922	4.32213e-11	8.86469e-10
Pthlh	parathyroid hormone-like peptide	53.5781	0	0
Ppp1r9a	protein phosphatase 1, regulatory subunit 9A	53.464	0	0
Cdkl3	cyclin-dependent kinase-like 3	53.3511	2.74601e-09	5.01744e-08
Ppip5k2	diphosphoinositol pentakisphosphate kinase 2	53.0847	0	0
Hspa1l	heat shock protein 1-like	52.9873	5.88418e-15	1.43672e-13
Morc4	microrchidia 4	52.9091	0	0
Lgr5	leucine rich repeat containing G protein coupled receptor 5	52.6301	0	0
Fzd4	frizzled class receptor 4	52.3135	9.65894e-15	2.32722e-13
Zfp619	zinc finger protein 619	52.1473	2.26574e-12	4.96346e-11
Procr	protein C receptor, endothelial	51.7613	0	0
Sorcs1	sortilin-related VPS10 domain containing receptor 1	51.7594	1.11022e-16	2.90535e-15
Stc1	stanniocalcin 1	51.6281	0	0
Itpkc	inositol 1,4,5-trisphosphate 3-kinase C	51.6111	0	0
Bend6	BEN domain containing 6	51.2644	0	0
F2r	coagulation factor II (thrombin) receptor	51.1021	0	0
Adgrg1	adhesion G protein-coupled receptor G1	50.9545	1.99507e-05	0.000262932
Creld1	cysteine-rich with EGF-like domains 1	50.7654	0	0
Tstd2	thiosulfate sulfurtransferase (rhodanese)-like domain containing 2	50.7132	0	0
Gbp6	guanylate binding protein 6	50.6085	1.57674e-12	3.48668e-11
Ackr2	atypical chemokine receptor 2	50.2562	0	0
Thsd4	thrombospondin, type I, domain containing 4	49.9503	0	0
Adamtsl1	ADAMTS-like 1	49.8143	0	0
Ryr2	ryanodine receptor 2, cardiac	49.7111	0.000452204	0.00512769
Rad51	RAD51 recombinase	49.6604	1.06758e-10	2.14405e-09
Lonrf3	LON peptidase N-terminal domain and ring finger 3	49.5357	0	0
Zfp442	zinc finger protein 442	49.418	4.03792e-09	7.24089e-08
Trim21	tripartite motif-containing 21	49.2753	7.72094e-07	1.16653e-05
Cracd	capping protein inhibiting regulator of actin	49.2404	0.000725252	0.00797583
Gfra2	glial cell line derived neurotrophic factor family receptor alpha 2	48.7824	0	0
Susd5	sushi domain containing 5	48.4359	5.54207e-10	1.05615e-08
Tnni3	troponin I, cardiac 3	48.3599	0.000598385	0.00670191
Nemp2	nuclear envelope integral membrane protein 2	47.8809	3.02027e-11	6.26506e-10
Nln	neurolysin (metallopeptidase M3 family)	47.7617	0	0
Ccl7	chemokine (C-C motif) ligand 7	47.6926	0	0
Scara5	scavenger receptor class A, member 5	47.6329	0	0
Rhof	ras homolog family member F (in filopodia)	47.6313	3.79107e-08	6.38644e-07
Zc2hc1c	zinc finger, C2HC-type containing 1C	47.0944	0	0
Paqr8	progestin and adipoQ receptor family member VIII	46.9196	5.41152e-11	1.10301e-09
Dgat2	diacylglycerol O-acyltransferase 2	46.8266	4.57054e-07	7.03503e-06
Nalcn	sodium leak channel, non-selective	46.5992	2.97276e-10	5.79989e-09
Slc7a2	solute carrier family 7 (cationic amino acid transporter, y+ system), member 2	46.5753	0	0
Stil	Scl/Tal1 interrupting locus	46.2111	0	0
Agtr1a	angiotensin II receptor, type 1a	45.74	1.114e-10	2.23181e-09
Fgl2	fibrinogen-like protein 2	45.7024	0	0
Gins1	GINS complex subunit 1 (Psf1 homolog)	45.6836	1.17189e-08	2.03475e-07
Zfp472	zinc finger protein 472	45.5819	0	0
Nemp1	nuclear envelope integral membrane protein 1	45.5725	5.27405e-06	7.38998e-05
Cchcr1	coiled-coil alpha-helical rod protein 1	45.3082	7.3968e-06	0.000102333
Lratd1	LRAT domain containing 1	45.2956	0	0
Tpbgl	trophoblast glycoprotein-like	45.2473	1.15729e-05	0.000157193
Rassf8	Ras association (RalGDS/AF-6) domain family (N-terminal) member 8	45.187	3.14315e-06	4.50025e-05
Pigh	phosphatidylinositol glycan anchor biosynthesis, class H	44.756	3.33067e-16	8.52568e-15
Mpdz	multiple PDZ domain crumbs cell polarity complex component	44.4872	0	0
Tbc1d32	TBC1 domain family, member 32	44.2252	1.07254e-06	1.59404e-05
Ccdc3	coiled-coil domain containing 3	44.2059	0	0
Pde1b	phosphodiesterase 1B, Ca2+-calmodulin dependent	43.8339	0.000220579	0.00259631
Cdk18	cyclin-dependent kinase 18	43.7216	0.000347365	0.00399409
Rhot2	ras homolog family member T2	43.6363	0	0
Rgl1	ral guanine nucleotide dissociation stimulator,-like 1	43.6128	0	0
Pak3	p21 (RAC1) activated kinase 3	43.5601	0	0
Kcne4	potassium voltage-gated channel, Isk-related subfamily, gene 4	43.4988	1.68605e-08	2.89683e-07
Nrip2	nuclear receptor interacting protein 2	43.4728	0.000335361	0.0038669
Zfp248	zinc finger protein 248	43.3021	0	0
Kazn	kazrin, periplakin interacting protein	43.2408	0	0
Col18a1	collagen, type XVIII, alpha 1	43.1827	0	0
Qpct	glutaminyl-peptide cyclotransferase (glutaminyl cyclase)	43.0772	0	0
Zfp420	zinc finger protein 420	42.9822	5.80153e-10	1.10303e-08
Zfp970	zinc finger protein 970	42.9532	4.44089e-16	1.13499e-14
Egfr	epidermal growth factor receptor	42.8336	0	0
Cldn1	claudin 1	42.8018	1.28242e-05	0.000173277
Tcea2	transcription elongation factor A (SII), 2	42.7875	0.000598177	0.00670191
Morrbid	myeloid RNA regulator of BCL2L11 induced cell death	42.6609	0	0
Ppp6r1	protein phosphatase 6, regulatory subunit 1	42.4602	0	0
Oxsm	3-oxoacyl-ACP synthase, mitochondrial	42.4102	4.72578e-12	1.01626e-10
Zfp189	zinc finger protein 189	42.303	2.2996e-08	3.91816e-07
Tagln	transgelin	42.0866	0	0
Zfp874a	zinc finger protein 874a	42.042	2.32037e-13	5.30998e-12
Snx10	sorting nexin 10	41.9136	0	0
Cdc45	cell division cycle 45	41.6649	3.04201e-14	7.15091e-13
Txndc16	thioredoxin domain containing 16	41.5156	0	0
Ebf2	early B cell factor 2	41.5088	0	0
Mrgpre	MAS-related GPR, member E	40.9155	1.26075e-08	2.1798e-07
Brip1	BRCA1 interacting protein C-terminal helicase 1	40.8823	0	0
F8	coagulation factor VIII	40.8303	3.88221e-08	6.52657e-07
Tti1	TELO2 interacting protein 1	40.7227	0	0
Hmmr	hyaluronan mediated motility receptor (RHAMM)	40.7007	4.34383e-06	6.14427e-05
Fblim1	filamin binding LIM protein 1	40.6449	0	0
Plac1	placental specific protein 1	40.6356	3.2346e-06	4.62714e-05
Zim1	zinc finger, imprinted 1	40.6201	0	0
Aif1l	allograft inflammatory factor 1-like	40.5865	0	0
Comtd1	catechol-O-methyltransferase domain containing 1	40.0343	7.6373e-05	0.000956587
Prim1	DNA primase, p49 subunit	40.0189	0	0
Abca8a	ATP-binding cassette, sub-family A (ABC1), member 8a	39.7886	0	0
Zc3h6	zinc finger CCCH type containing 6	39.7251	1.07692e-13	2.49225e-12
Aph1c	aph1 homolog C, gamma secretase subunit	39.6666	0	0
Aldh1a2	aldehyde dehydrogenase family 1, subfamily A2	39.5043	0	0
Tubgcp6	tubulin, gamma complex associated protein 6	39.3993	1.00187e-12	2.23048e-11
Slc5a6	solute carrier family 5 (sodium-dependent vitamin transporter), member 6	39.3501	0	0
Tmem177	transmembrane protein 177	39.2532	3.84504e-11	7.89604e-10
Mcm5	minichromosome maintenance complex component 5	39.2035	0	0
Hsdl2	hydroxysteroid dehydrogenase like 2	39.1939	0	0
Gemin4	gem nuclear organelle associated protein 4	39.1521	0	0
Sfmbt2	Scm-like with four mbt domains 2	39.063	9.32811e-10	1.75522e-08
Prss12	protease, serine 12 neurotrypsin (motopsin)	39.0593	6.34759e-12	1.35968e-10
Gga3	golgi associated, gamma adaptin ear containing, ARF binding protein 3	38.9737	0	0
Suox	sulfite oxidase	38.8799	0	0
Gas2l3	growth arrest-specific 2 like 3	38.8667	0	0
Pygm	muscle glycogen phosphorylase	38.7868	0	0
Grk3	G protein-coupled receptor kinase 3	38.7038	2.46421e-07	3.8803e-06
Rap1gap2	RAP1 GTPase activating protein 2	38.6212	8.21408e-10	1.54916e-08
Svep1	sushi, von Willebrand factor type A, EGF and pentraxin domain containing 1	38.6165	0	0
Lrrc75a	leucine rich repeat containing 75A	38.5396	0	0
Fbln2	fibulin 2	38.5126	0	0
Pcdhga3	protocadherin gamma subfamily A, 3	38.4939	5.75505e-07	8.78408e-06
Aacs	acetoacetyl-CoA synthetase	38.4913	0	0
Trim32	tripartite motif-containing 32	38.4793	0.000907586	0.00983598
Rps6kc1	ribosomal protein S6 kinase polypeptide 1	38.1857	1.7284e-12	3.80665e-11
Fabp7	fatty acid binding protein 7, brain	38.1308	0.000418928	0.00477346
Cenpa	centromere protein A	38.1111	7.57226e-08	1.2437e-06
Mr1	major histocompatibility complex, class I-related	38.0399	7.74047e-13	1.73032e-11
Efcab7	EF-hand calcium binding domain 7	37.9259	4.24993e-08	7.10835e-07
Mcm6	minichromosome maintenance complex component 6	37.9026	0	0
Zcwpw1	zinc finger, CW type with PWWP domain 1	37.7557	0	0
Ice2	interactor of little elongation complex ELL subunit 2	37.6498	0	0
Pappa	pregnancy-associated plasma protein A	37.3209	9.76996e-15	2.35052e-13
Casp4	caspase 4, apoptosis-related cysteine peptidase	37.2595	0	0
Adam22	a disintegrin and metallopeptidase domain 22	37.1733	0	0
Ndc1	NDC1 transmembrane nucleoporin	37.1232	3.49909e-12	7.5643e-11
Pign	phosphatidylinositol glycan anchor biosynthesis, class N	37.1051	0	0
Galnt17	polypeptide N-acetylgalactosaminyltransferase 17	37.0881	2.22045e-16	5.77386e-15
Ifi203	interferon activated gene 203	37.0157	0	0
Nacc1	nucleus accumbens associated 1, BEN and BTB (POZ) domain containing	36.5854	1.55431e-15	3.90554e-14
Cdon	cell adhesion molecule-related/down-regulated by oncogenes	36.5018	0	0
Casp12	caspase 12	36.4226	0	0
Tac1	tachykinin 1	36.3865	0	0
Zfp280b	zinc finger protein 280B	36.3699	0	0
Gjc1	gap junction protein, gamma 1	36.3377	0	0
Zfpm1	zinc finger protein, multitype 1	36.3224	0.000600544	0.00671692
Zfp677	zinc finger protein 677	36.2453	4.48024e-08	7.4707e-07
Rassf2	Ras association (RalGDS/AF-6) domain family member 2	36.0045	0.000830977	0.00905357
Akr1b8	aldo-keto reductase family 1, member B8	35.98	0	0
Arsj	arylsulfatase J	35.8798	3.44169e-15	8.47917e-14
Abcd1	ATP-binding cassette, sub-family D (ALD), member 1	35.8674	0	0
Fam185a	family with sequence similarity 185, member A	35.8552	0.000145319	0.0017479
Polr1e	polymerase (RNA) I polypeptide E	35.7693	0	0
Ptpre	protein tyrosine phosphatase, receptor type, E	35.7665	0	0
Dcaf17	DDB1 and CUL4 associated factor 17	35.7075	0	0
Urb1	URB1 ribosome biogenesis 1 homolog (S. cerevisiae)	35.6563	0	0
Wdr70	WD repeat domain 70	35.6227	0	0
Naaa	N-acylethanolamine acid amidase	35.5565	9.79573e-07	1.46383e-05
Tmod2	tropomodulin 2	35.4661	9.94898e-05	0.00123016
Ccl5	chemokine (C-C motif) ligand 5	35.4503	3.0831e-05	0.00039927
C2cd3	C2 calcium-dependent domain containing 3	35.1173	0	0
Dpp4	dipeptidylpeptidase 4	35.0913	0	0
Flcn	folliculin	35.0221	0	0
Evi2a	ecotropic viral integration site 2a	34.8096	0	0
Fgd5	FYVE, RhoGEF and PH domain containing 5	34.7396	0	0
Akap6	A kinase (PRKA) anchor protein 6	34.6989	2.69536e-07	4.22806e-06
Vtn	vitronectin	34.6308	0	0
Castor1	cytosolic arginine sensor for mTORC1 subunit 1	34.5694	0	0
Nfya	nuclear transcription factor-Y alpha	34.1087	1.11022e-16	2.90535e-15
Ints10	integrator complex subunit 10	34.0188	0	0
Sele	selectin, endothelial cell	33.881	0	0
Ppargc1a	peroxisome proliferative activated receptor, gamma, coactivator 1 alpha	33.7156	0.000278606	0.00323293
Zfp667	zinc finger protein 667	33.3663	2.34395e-11	4.88065e-10
Prim2	DNA primase, p58 subunit	33.3561	0	0
Acot11	acyl-CoA thioesterase 11	33.3548	4.11093e-12	8.86363e-11
Meox2	mesenchyme homeobox 2	33.3234	9.0102e-11	1.82068e-09
Slc6a19	solute carrier family 6 (neurotransmitter transporter), member 19	33.1179	0.000450444	0.00511127
Ghdc	GH3 domain containing	32.9561	0.00017581	0.00209643
Hook1	hook microtubule tethering protein 1	32.8074	0.000163114	0.00195356
Crtac1	cartilage acidic protein 1	32.6665	0	0
Zfp866	zinc finger protein 866	32.5474	0	0
Syne2	spectrin repeat containing, nuclear envelope 2	32.4299	0	0
Sfrp4	secreted frizzled-related protein 4	32.3055	0	0
Ptpru	protein tyrosine phosphatase, receptor type, U	32.1405	0.000145219	0.0017479
Plxna2	plexin A2	32.0942	0	0
Smc2	structural maintenance of chromosomes 2	31.9426	0	0
Arsk	arylsulfatase K	31.9347	0	0
Polr3h	polymerase (RNA) III (DNA directed) polypeptide H	31.8804	0	0
Wdr59	WD repeat domain 59	31.7504	1.74956e-10	3.46282e-09
Tshz2	teashirt zinc finger family member 2	31.7214	0	0
Dpf1	D4, zinc and double PHD fingers family 1	31.6238	7.93734e-05	0.000991896
Col4a1	collagen, type IV, alpha 1	31.6111	0	0
Cops7b	COP9 signalosome subunit 7B	31.5704	4.18199e-12	9.00499e-11
Ntrk2	neurotrophic tyrosine kinase, receptor, type 2	31.4989	0	0
Fmo1	flavin containing monooxygenase 1	31.4866	0	0
Ccl2	chemokine (C-C motif) ligand 2	31.4856	0	0
Mlh3	mutL homolog 3	31.4573	8.35876e-10	1.57463e-08
9430015G10Rik	RIKEN cDNA 9430015G10 gene	31.3005	9.29701e-13	2.07263e-11
Cxcl16	chemokine (C-X-C motif) ligand 16	31.1639	0.000144645	0.00174253
Ccne1	cyclin E1	30.8727	3.22475e-12	7.01747e-11
Calhm5	calcium homeostasis modulator family member 5	30.8676	6.90403e-10	1.3081e-08
Opa1	OPA1, mitochondrial dynamin like GTPase	30.5961	0	0
Sfrp1	secreted frizzled-related protein 1	30.5665	0	0
Plcg2	phospholipase C, gamma 2	30.4928	3.33067e-16	8.52568e-15
Flnc	filamin C, gamma	30.3939	0	0
Nos2	nitric oxide synthase 2, inducible	30.3847	0.000113459	0.00139658
Adam19	a disintegrin and metallopeptidase domain 19 (meltrin beta)	30.338	0	0
Cep83os	centrosomal protein 83, opposite strand	30.1652	1.70892e-07	2.72233e-06
Tnfrsf26	tumor necrosis factor receptor superfamily, member 26	30.1011	0	0
Gsdmd	gasdermin D	29.9207	3.93907e-13	8.96426e-12
Irgm1	immunity-related GTPase family M member 1	29.8384	0	0
Rtkn	rhotekin	29.814	1.75247e-08	3.00466e-07
Grwd1	glutamate-rich WD repeat containing 1	29.7746	0	0
Chrdl1	chordin-like 1	29.7227	0	0
Ppp1r21	protein phosphatase 1, regulatory subunit 21	29.5133	3.33067e-16	8.52568e-15
Neil3	nei like 3 (E. coli)	29.477	0.000128513	0.00156219
Calcrl	calcitonin receptor-like	29.3927	0	0
Apoe	apolipoprotein E	29.3849	1.11022e-16	2.90535e-15
Irak2	interleukin-1 receptor-associated kinase 2	29.3188	0.000270435	0.00314702
Kyat1	kynurenine aminotransferase 1	29.2368	3.90867e-06	5.54788e-05
Cish	cytokine inducible SH2-containing protein	29.2329	0	0
Zfp429	zinc finger protein 429	29.1966	0	0
Trim68	tripartite motif-containing 68	29.144	3.05608e-11	6.33133e-10
Pbk	PDZ binding kinase	28.9512	0.000276198	0.00320953
Camkmt	calmodulin-lysine N-methyltransferase	28.9185	5.42814e-05	0.000688824
Rrad	Ras-related associated with diabetes	28.9109	1.73853e-11	3.62924e-10
Erlin1	ER lipid raft associated 1	28.8537	0	0
Zfp46	zinc finger protein 46	28.6777	0	0
Col25a1	collagen, type XXV, alpha 1	28.6734	0.00011833	0.00145218
Cenpm	centromere protein M	28.6615	1.15996e-07	1.87698e-06
Trhr2	thyrotropin releasing hormone receptor 2	28.2315	1.70194e-06	2.4889e-05
Supv3l1	suppressor of var1, 3-like 1 (S. cerevisiae)	28.2053	2.28625e-07	3.60353e-06
Hrk	harakiri, BCL2 interacting protein (contains only BH3 domain)	28.1776	0.000547374	0.00616002
Ednra	endothelin receptor type A	28.1112	0	0
Tmem241	transmembrane protein 241	28.088	0	0
Thbd	thrombomodulin	28.088	0	0
Prss23	protease, serine 23	27.7997	0	0
Dclre1b	DNA cross-link repair 1B	27.7633	0.000210977	0.00249224
Gng4	guanine nucleotide binding protein (G protein), gamma 4	27.6326	0	0
Rps6ka2	ribosomal protein S6 kinase, polypeptide 2	27.5769	3.26331e-11	6.71825e-10
Socs3	suppressor of cytokine signaling 3	27.4493	0	0
Stmn1	stathmin 1	27.3839	0	0
Sepsecs	Sep (O-phosphoserine) tRNA:Sec (selenocysteine) tRNA synthase	27.3252	2.01028e-12	4.41562e-11
Cdc7	cell division cycle 7 (S. cerevisiae)	27.2715	0	0
Wdr20	WD repeat domain 20	27.266	3.12687e-08	5.30018e-07
Tubgcp5	tubulin, gamma complex associated protein 5	27.2251	2.78777e-13	6.35302e-12
Nkd2	naked cuticle 2	27.0875	0	0
Ptgr2	prostaglandin reductase 2	27.0017	0	0
Pold3	polymerase (DNA-directed), delta 3, accessory subunit	26.9812	0	0
Zbtb4	zinc finger and BTB domain containing 4	26.9733	3.33067e-16	8.52568e-15
Ctnnal1	catenin (cadherin associated protein), alpha-like 1	26.9227	1.38183e-10	2.74825e-09
Oplah	5-oxoprolinase (ATP-hydrolysing)	26.8489	8.54671e-08	1.39537e-06
Zfp37	zinc finger protein 37	26.7293	7.60626e-07	1.15026e-05
Rrm2	ribonucleotide reductase M2	26.6789	0	0
Rad51d	RAD51 paralog D	26.6575	5.65497e-09	1.00527e-07
Wdr5	WD repeat domain 5	26.5839	0	0
Lpin1	lipin 1	26.5516	0	0
Fbxw4	F-box and WD-40 domain protein 4	26.3856	9.4693e-05	0.00117351
AI597479	expressed sequence AI597479	26.1926	3.33067e-16	8.52568e-15
Cavin2	caveolae associated 2	26.131	7.52058e-10	1.42e-08
Man1c1	mannosidase, alpha, class 1C, member 1	26.1184	0.000129807	0.00157302
Dnmt1	DNA methyltransferase (cytosine-5) 1	26.0479	0	0
Cd300lb	CD300 molecule like family member B	25.8867	2.49245e-13	5.69584e-12
Atp9a	ATPase, class II, type 9A	25.8541	0	0
Mtrr	5-methyltetrahydrofolate-homocysteine methyltransferase reductase	25.781	0.000171879	0.00205254
Wdr13	WD repeat domain 13	25.7291	0	0
Adamts15	a disintegrin-like and metallopeptidase (reprolysin type) with thrombospondin type 1 motif, 15	25.6727	2.55105e-10	5.0069e-09
Pms1	PMS1 homolog 1, mismatch repair system component	25.5811	4.77641e-11	9.78419e-10
Adamts12	a disintegrin-like and metallopeptidase (reprolysin type) with thrombospondin type 1 motif, 12	25.5367	0	0
Sfrp2	secreted frizzled-related protein 2	25.43	0	0
Itga6	integrin alpha 6	25.4074	3.04355e-10	5.93095e-09
Adrb2	adrenergic receptor, beta 2	25.261	3.62481e-06	5.16733e-05
Dars2	aspartyl-tRNA synthetase 2 (mitochondrial)	25.2414	0	0
Ttc30b	tetratricopeptide repeat domain 30B	25.1062	5.21805e-15	1.27597e-13
Fyco1	FYVE and coiled-coil domain containing 1	25.099	1.33227e-15	3.35274e-14
Trabd2b	TraB domain containing 2B	24.9855	6.11178e-13	1.3775e-11
Casp9	caspase 9	24.8647	8.37822e-05	0.0010446
Limch1	LIM and calponin homology domains 1	24.8622	0	0
Mthfd1	methylenetetrahydrofolate dehydrogenase (NADP+ dependent), methenyltetrahydrofolate cyclohydrolase, formyltetrahydrofolate synthase	24.6991	6.66134e-16	1.69194e-14
Foxp2	forkhead box P2	24.4417	0	0
Glmn	glomulin, FKBP associated protein	24.3135	7.44896e-05	0.000934423
Fam149a	family with sequence similarity 149, member A	24.2731	0	0
Fbxw9	F-box and WD-40 domain protein 9	24.2723	2.11185e-08	3.60574e-07
Gfra1	glial cell line derived neurotrophic factor family receptor alpha 1	24.1986	0	0
Poglut1	protein O-glucosyltransferase 1	24.144	0	0
Pole	polymerase (DNA directed), epsilon	23.9907	1.18783e-12	2.63377e-11
Dkk2	dickkopf WNT signaling pathway inhibitor 2	23.9792	0	0
Manea	mannosidase, endo-alpha	23.9264	0	0
Tmem209	transmembrane protein 209	23.8647	3.15008e-11	6.50964e-10
Fbln5	fibulin 5	23.7689	0	0
Ctsc	cathepsin C	23.7367	0	0
Trmt12	tRNA methyltransferase 12	23.726	0.000500038	0.00564279
AW551984	expressed sequence AW551984	23.5901	0	0
Slc19a2	solute carrier family 19 (thiamine transporter), member 2	23.5369	0	0
Sema3c	sema domain, immunoglobulin domain (Ig), short basic domain, secreted, (semaphorin) 3C	23.5004	0	0
Mfsd8	major facilitator superfamily domain containing 8	23.4389	0	0
Fst	follistatin	23.3729	7.77156e-16	1.96784e-14
Pank4	pantothenate kinase 4	23.3709	0	0
Gpatch1	G patch domain containing 1	23.2434	1.11022e-16	2.90535e-15
Flvcr1	feline leukemia virus subgroup C cellular receptor 1	23.2047	0	0
Cxcl12	chemokine (C-X-C motif) ligand 12	23.1903	0	0
Angpt1	angiopoietin 1	23.0884	0	0
Atp10a	ATPase, class V, type 10A	22.9736	0	0
Cpt1c	carnitine palmitoyltransferase 1c	22.9079	0.000535602	0.00603168
Slc22a5	solute carrier family 22 (organic cation transporter), member 5	22.8987	1.63491e-12	3.6056e-11
Myorg	myogenesis regulating glycosidase (putative)	22.7073	9.22764e-11	1.86233e-09
Cnnm2	cyclin M2	22.6826	7.16205e-13	1.60759e-11
Vcam1	vascular cell adhesion molecule 1	22.5237	0	0
Tspan9	tetraspanin 9	22.4231	0	0
Dgke	diacylglycerol kinase, epsilon	22.3724	6.42926e-05	0.000810225
Patj	PATJ, crumbs cell polarity complex component	22.3224	0.000785831	0.00859594
Ttc21b	tetratricopeptide repeat domain 21B	22.2337	3.67936e-11	7.56527e-10
Agtr2	angiotensin II receptor, type 2	22.1026	0	0
Plekhh2	pleckstrin homology domain containing, family H (with MyTH4 domain) member 2	22.0841	3.33067e-16	8.52568e-15
Zfp426	zinc finger protein 426	21.9716	0	0
Irak3	interleukin-1 receptor-associated kinase 3	21.9056	0	0
Mtmr9	myotubularin related protein 9	21.868	2.67833e-05	0.000349333
Inpp5k	inositol polyphosphate 5-phosphatase K	21.8418	0	0
Ly6a	lymphocyte antigen 6 complex, locus A	21.8127	0	0
Dapk1	death associated protein kinase 1	21.8028	0	0
Gclc	glutamate-cysteine ligase, catalytic subunit	21.8004	0	0
Parp4	poly (ADP-ribose) polymerase family, member 4	21.7058	0.000105944	0.00130603
Msl2	MSL complex subunit 2	21.7047	0	0
Steap4	STEAP family member 4	21.6424	0	0
Malt1	MALT1 paracaspase	21.6196	0.000127461	0.00155378
Igfbp5	insulin-like growth factor binding protein 5	21.6169	0	0
Zfp51	zinc finger protein 51	21.6165	1.41775e-13	3.2718e-12
Aldh3a2	aldehyde dehydrogenase family 3, subfamily A2	21.4915	0	0
Ncoa2	nuclear receptor coactivator 2	21.4814	0	0
Oxsr1	oxidative-stress responsive 1	21.3829	0	0
Wdr44	WD repeat domain 44	21.3817	0	0
Thoc5	THO complex 5	21.3424	3.2927e-12	7.15584e-11
Pdzrn3	PDZ domain containing RING finger 3	21.2643	0	0
Spice1	spindle and centriole associated protein 1	21.1464	0.00012345	0.00151162
Cdk5rap2	CDK5 regulatory subunit associated protein 2	21.1151	1.48845e-09	2.76898e-08
Galnt11	polypeptide N-acetylgalactosaminyltransferase 11	21.0188	3.98442e-08	6.6847e-07
Top2a	topoisomerase (DNA) II alpha	21.0091	0	0
Ncapg	non-SMC condensin I complex, subunit G	20.9862	0.000271109	0.00315263
Pde4b	phosphodiesterase 4B, cAMP specific	20.8884	0	0
Terf2ip	telomeric repeat binding factor 2, interacting protein	20.8203	1.14721e-05	0.000155952
Exo5	exonuclease 5	20.8171	0.000132636	0.00160612
Col6a6	collagen, type VI, alpha 6	20.7979	0	0
Irgm2	immunity-related GTPase family M member 2	20.6883	2.27238e-07	3.58512e-06
Gfm2	G elongation factor, mitochondrial 2	20.659	4.4309e-10	8.49326e-09
Setdb2	SET domain, bifurcated 2	20.6178	4.04499e-06	5.7364e-05
Gpatch2	G patch domain containing 2	20.566	1.52168e-08	2.62541e-07
Zfp599	zinc finger protein 599	20.5624	0.000558593	0.00628197
Atad2	ATPase family, AAA domain containing 2	20.5441	0	0
Itga5	integrin alpha 5 (fibronectin receptor alpha)	20.4537	0	0
Sox11	SRY (sex determining region Y)-box 11	20.243	0	0
Zfp959	zinc finger protein 959	20.2088	2.17297e-07	3.43488e-06
Cyp1b1	cytochrome P450, family 1, subfamily b, polypeptide 1	20.1147	0	0
Clcn2	chloride channel, voltage-sensitive 2	19.9383	1.4794e-06	2.17314e-05
Nbea	neurobeachin	19.8864	0	0
Tctn3	tectonic family member 3	19.8475	1.19031e-07	1.92041e-06
Zscan21	zinc finger and SCAN domain containing 21	19.824	0	0
Gbp3	guanylate binding protein 3	19.8197	1.35139e-07	2.16962e-06
Suv39h1	suppressor of variegation 3-9 1	19.7986	9.48571e-11	1.91206e-09
Zfp772	zinc finger protein 772	19.5503	4.60154e-08	7.65742e-07
Ccp110	centriolar coiled coil protein 110	19.5455	1.2831e-05	0.000173277
Pdlim1	PDZ and LIM domain 1 (elfin)	19.4863	0	0
Mbnl3	muscleblind like splicing factor 3	19.4132	0	0
Lamc2	laminin, gamma 2	19.4117	0	0
Dnase1l1	deoxyribonuclease 1-like 1	19.3609	2.33147e-15	5.82264e-14
Rpa1	replication protein A1	19.349	0	0
Ofd1	OFD1, centriole and centriolar satellite protein	19.268	4.43629e-08	7.40495e-07
Dph2	DPH2 homolog	19.2338	0.000417783	0.00476702
Eepd1	endonuclease/exonuclease/phosphatase family domain containing 1	19.2303	0.000599183	0.00670627
Fgf7	fibroblast growth factor 7	18.9189	0	0
Zmym3	zinc finger, MYM-type 3	18.8995	4.29767e-07	6.62746e-06
Lsp1	lymphocyte specific 1	18.7702	1.74445e-05	0.00023083
Uck1	uridine-cytidine kinase 1	18.758	1.94622e-13	4.47249e-12
Ipmk	inositol polyphosphate multikinase	18.7476	1.74305e-14	4.12698e-13
Lama2	laminin, alpha 2	18.7461	0	0
Rrm1	ribonucleotide reductase M1	18.7434	0	0
Csgalnact1	chondroitin sulfate N-acetylgalactosaminyltransferase 1	18.7139	4.10849e-05	0.000527068
C1s1	complement component 1, s subcomponent 1	18.6746	0	0
Epha4	Eph receptor A4	18.4772	4.94287e-10	9.44152e-09
Pold2	polymerase (DNA directed), delta 2, regulatory subunit	18.4005	0	0
Taf1b	TATA-box binding protein associated factor, RNA polymerase I, B	18.3602	5.33042e-11	1.08783e-09
Penk	preproenkephalin	18.3201	0	0
Tmeff2	transmembrane protein with EGF-like and two follistatin-like domains 2	18.2857	1.96954e-13	4.51974e-12
Heatr5b	HEAT repeat containing 5B	18.2557	9.64517e-12	2.04732e-10
Crabp2	cellular retinoic acid binding protein II	18.2526	0	0
Prrg1	proline rich Gla (G-carboxyglutamic acid) 1	18.2245	0	0
Ranbp6	RAN binding protein 6	18.2194	0	0
Zfp944	zinc finger protein 944	18.0395	3.08135e-11	6.37563e-10
Stx11	syntaxin 11	18.0102	0	0
Pomk	protein-O-mannose kinase	17.9914	6.08995e-06	8.49693e-05
Ccdc130	coiled-coil domain containing 130	17.9179	0.000374768	0.00429113
Zfp182	zinc finger protein 182	17.8755	0.000392509	0.00449113
Itgbl1	integrin, beta-like 1	17.8514	2.63046e-05	0.000343362
Tec	tec protein tyrosine kinase	17.7951	3.54368e-09	6.38251e-08
Eml1	echinoderm microtubule associated protein like 1	17.752	0	0
Ehd2	EH-domain containing 2	17.735	0	0
Eef1aknmt	EEF1A lysine and N-terminal methyltransferase	17.7307	6.31946e-05	0.000797613
Mvp	major vault protein	17.6956	1.28036e-11	2.69336e-10
Prickle1	prickle planar cell polarity protein 1	17.6551	0	0
Fgfr2	fibroblast growth factor receptor 2	17.647	0	0
Gap43	growth associated protein 43	17.6178	0	0
Acta2	actin, alpha 2, smooth muscle, aorta	17.5947	0	0
Phkb	phosphorylase kinase beta	17.5885	0	0
Enpp1	ectonucleotide pyrophosphatase/phosphodiesterase 1	17.5135	0	0
Rad54l	RAD54 like (S. cerevisiae)	17.4968	4.34401e-09	7.76433e-08
Tmem245	transmembrane protein 245	17.4436	1.62049e-09	3.0044e-08
Angptl2	angiopoietin-like 2	17.3732	0	0
Mccc2	methylcrotonoyl-Coenzyme A carboxylase 2 (beta)	17.3296	0.000664607	0.0073384
Lpl	lipoprotein lipase	17.2999	0	0
Myof	myoferlin	17.2923	0	0
Aco1	aconitase 1	17.249	0	0
Cd34	CD34 antigen	17.2447	0	0
Fndc1	fibronectin type III domain containing 1	17.2301	0	0
Fastkd3	FAST kinase domains 3	17.2125	9.42798e-05	0.00116927
Hsph1	heat shock 105kDa/110kDa protein 1	17.2087	0	0
Chit1	chitinase 1 (chitotriosidase)	17.1607	1.33554e-05	0.000180062
Thbs4	thrombospondin 4	17.087	0	0
Gcnt2	glucosaminyl (N-acetyl) transferase 2, I-branching enzyme	17.0772	8.68959e-05	0.00108096
Med24	mediator complex subunit 24	17.0696	0	0
Eps15	epidermal growth factor receptor pathway substrate 15	17.0267	0	0
Ocrl	OCRL, inositol polyphosphate-5-phosphatase	17.0084	3.52789e-09	6.36105e-08
Zfp113	zinc finger protein 113	17.0071	0.000167161	0.00199911
Slc41a1	solute carrier family 41, member 1	16.9952	0	0
Zfp719	zinc finger protein 719	16.9871	0	0
Zfp942	zinc finger protein 942	16.9667	2.37729e-09	4.36315e-08
Orc2	origin recognition complex, subunit 2	16.9645	0	0
Apaf1	apoptotic peptidase activating factor 1	16.8815	0	0
Tprkb	Tp53rk binding protein	16.8703	0	0
Polr3g	polymerase (RNA) III (DNA directed) polypeptide G	16.8522	1.39348e-05	0.000187204
Poll	polymerase (DNA directed), lambda	16.8331	3.12957e-09	5.68031e-08
Usp32	ubiquitin specific peptidase 32	16.8023	0	0
Igfbp6	insulin-like growth factor binding protein 6	16.7967	0	0
Krba1	KRAB-A domain containing 1	16.786	1.35087e-10	2.68993e-09
Zfp27	zinc finger protein 27	16.7675	3.21102e-09	5.8217e-08
Dtl	denticleless E3 ubiquitin protein ligase	16.7656	3.44375e-07	5.361e-06
Rnasel	ribonuclease L (2', 5'-oligoisoadenylate synthetase-dependent)	16.7466	0.000266524	0.00310464
Abcc1	ATP-binding cassette, sub-family C (CFTR/MRP), member 1	16.6671	0.000253168	0.00296079
Prelp	proline arginine-rich end leucine-rich repeat	16.6484	0	0
Pcdhb19	protocadherin beta 19	16.6295	5.56984e-06	7.78449e-05
Kifap3	kinesin-associated protein 3	16.6136	0	0
Fgfr3	fibroblast growth factor receptor 3	16.6083	2.51509e-07	3.95284e-06
Tmppe	transmembrane protein with metallophosphoesterase domain	16.5646	6.22082e-08	1.02687e-06
H6pd	hexose-6-phosphate dehydrogenase (glucose 1-dehydrogenase)	16.4972	3.24251e-07	5.05732e-06
Btla	B and T lymphocyte associated	16.3965	3.05504e-05	0.000395948
Bop1	block of proliferation 1	16.3511	1.38667e-13	3.20457e-12
Fbxo11	F-box protein 11	16.3235	0	0
Gm20300	predicted gene, 20300	16.3141	0	0
Smoc2	SPARC related modular calcium binding 2	16.2949	0	0
Polr3a	polymerase (RNA) III (DNA directed) polypeptide A	16.2432	0.000306234	0.00354601
Zfp748	zinc finger protein 748	16.1875	1.94381e-05	0.000256589
Prc1	protein regulator of cytokinesis 1	16.1015	1.45897e-06	2.14559e-05
Col4a2	collagen, type IV, alpha 2	16.0897	0	0
Angptl1	angiopoietin-like 1	16.0709	0	0
Dhx38	DEAH (Asp-Glu-Ala-His) box polypeptide 38	16.0684	0	0
Piezo2	piezo-type mechanosensitive ion channel component 2	15.9953	0.000752216	0.00825576
Zfp532	zinc finger protein 532	15.933	1.4333e-13	3.30303e-12
Ppat	phosphoribosyl pyrophosphate amidotransferase	15.9199	0	0
Tnfsf9	tumor necrosis factor (ligand) superfamily, member 9	15.9012	1.35837e-07	2.17871e-06
Slco5a1	solute carrier organic anion transporter family, member 5A1	15.8798	0.000640708	0.00710469
Arpp21	cyclic AMP-regulated phosphoprotein, 21	15.7788	2.28629e-05	0.000299628
Crispld1	cysteine-rich secretory protein LCCL domain containing 1	15.6932	0	0
Cog1	component of oligomeric golgi complex 1	15.627	7.26e-10	1.37284e-08
Adgre5	adhesion G protein-coupled receptor E5	15.6238	1.50131e-05	0.000200599
Tbl3	transducin (beta)-like 3	15.6176	0	0
Mtmr12	myotubularin related protein 12	15.6044	0	0
Zfp180	zinc finger protein 180	15.5988	1.11022e-16	2.90535e-15
Tmem150a	transmembrane protein 150A	15.5443	2.3209e-05	0.000303678
Ncapg2	non-SMC condensin II complex, subunit G2	15.4671	3.4509e-10	6.68504e-09
Enpp2	ectonucleotide pyrophosphatase/phosphodiesterase 2	15.4558	2.55351e-15	6.36748e-14
Apod	apolipoprotein D	15.3355	0	0
Mtbp	Mdm2, transformed 3T3 cell double minute p53 binding protein	15.3013	0.000208808	0.00246839
Rpp38	ribonuclease P/MRP 38 subunit	15.2182	1.36605e-06	2.02111e-05
Islr	immunoglobulin superfamily containing leucine-rich repeat	15.1669	0	0
Aar2	AAR2 splicing factor homolog	15.1191	0	0
Dtx4	deltex 4, E3 ubiquitin ligase	15.0443	0	0
Usf3	upstream transcription factor family member 3	14.9447	0	0
Itih5	inter-alpha (globulin) inhibitor H5	14.8612	0	0
Pcyox1	prenylcysteine oxidase 1	14.8244	2.9976e-15	7.44095e-14
Tnc	tenascin C	14.8109	0	0
Zfp58	zinc finger protein 58	14.7951	1.32076e-06	1.95586e-05
Pi15	peptidase inhibitor 15	14.7766	2.45637e-06	3.54167e-05
Eif2ak2	eukaryotic translation initiation factor 2-alpha kinase 2	14.7306	0.000219422	0.00258778
Zfp335	zinc finger protein 335	14.7301	5.93489e-11	1.20669e-09
Fbn1	fibrillin 1	14.6526	0	0
Bpgm	2,3-bisphosphoglycerate mutase	14.6335	1.22125e-14	2.92956e-13
Col14a1	collagen, type XIV, alpha 1	14.55	0	0
Shroom3	shroom family member 3	14.549	0.000326044	0.00376212
Macir	macrophage immunometabolism regulator	14.5487	1.08749e-08	1.89422e-07
Pwp1	PWP1 homolog, endonuclein	14.5437	0	0
B230354K17Rik	RIKEN cDNA B230354K17 gene	14.4867	0	0
Hsdl1	hydroxysteroid dehydrogenase like 1	14.4849	0	0
Pld1	phospholipase D1	14.4837	1.54622e-08	2.66216e-07
Pi4kb	phosphatidylinositol 4-kinase beta	14.4785	0.000886894	0.00961808
Pxdn	peroxidasin	14.4676	1.28102e-08	2.21252e-07
Glce	glucuronyl C5-epimerase	14.4633	1.18119e-07	1.90757e-06
Lbp	lipopolysaccharide binding protein	14.459	0.000188468	0.00224248
Rassf5	Ras association (RalGDS/AF-6) domain family member 5	14.4419	5.30979e-07	8.13474e-06
Taf5l	TATA-box binding protein associated factor 5 like	14.429	5.20897e-11	1.06569e-09
Ctbs	chitobiase	14.401	2.86956e-08	4.8741e-07
Slc25a36	solute carrier family 25, member 36	14.3648	0	0
Ift88	intraflagellar transport 88	14.3612	0.000306812	0.00355019
Pdk2	pyruvate dehydrogenase kinase, isoenzyme 2	14.3576	0.000150844	0.00181057
Map6	microtubule-associated protein 6	14.347	0.000408203	0.00466096
Ank2	ankyrin 2, brain	14.3453	0	0
Il11ra1	interleukin 11 receptor, alpha chain 1	14.3182	0	0
Shprh	SNF2 histone linker PHD RING helicase	14.2805	3.74502e-06	5.33405e-05
Gns	glucosamine (N-acetyl)-6-sulfatase	14.2642	0	0
Acad9	acyl-Coenzyme A dehydrogenase family, member 9	14.2509	1.34776e-11	2.83149e-10
Adamtsl3	ADAMTS-like 3	14.2351	0	0
Vars	valyl-tRNA synthetase	14.2347	8.73253e-08	1.42429e-06
Axl	AXL receptor tyrosine kinase	14.2282	0	0
Ptpn21	protein tyrosine phosphatase, non-receptor type 21	14.1279	6.10623e-15	1.48872e-13
Slc40a1	solute carrier family 40 (iron-regulated transporter), member 1	14.1136	0	0
Akap1	A kinase (PRKA) anchor protein 1	14.107	0.00012495	0.00152885
Ogn	osteoglycin	14.0822	0	0
Gdpd5	glycerophosphodiester phosphodiesterase domain containing 5	14.0741	0	0
Plpp2	phospholipid phosphatase 2	14.043	0.000367561	0.00421449
Matn2	matrilin 2	14.0338	0	0
Efr3b	EFR3 homolog B	14.0173	5.4833e-06	7.67007e-05
Tlr4	toll-like receptor 4	13.9766	6.29496e-14	1.47134e-12
Abcf3	ATP-binding cassette, sub-family F (GCN20), member 3	13.9113	0	0
Dis3l	DIS3 like exosome 3'-5' exoribonuclease	13.8542	1.36836e-06	2.02271e-05
Rpp30	ribonuclease P/MRP 30 subunit	13.8437	2.91489e-12	6.3516e-11
Nmral1	NmrA-like family domain containing 1	13.7822	4.59954e-05	0.000586852
Vps33a	VPS33A CORVET/HOPS core subunit	13.7819	2.01511e-05	0.000264937
Snx13	sorting nexin 13	13.7773	0	0
Osbpl5	oxysterol binding protein-like 5	13.7739	0	0
Rab11fip3	RAB11 family interacting protein 3 (class II)	13.7324	0	0
G2e3	G2/M-phase specific E3 ubiquitin ligase	13.6829	2.22045e-16	5.77386e-15
Zfp758	zinc finger protein 758	13.6795	5.05477e-07	7.75853e-06
Letmd1	LETM1 domain containing 1	13.6235	5.14786e-05	0.000655283
Fam111a	family with sequence similarity 111, member A	13.6155	0	0
Dmac2	distal membrane arm assembly complex 2	13.5988	0.000142779	0.00172259
Wars2	tryptophanyl tRNA synthetase 2 (mitochondrial)	13.5986	6.77347e-12	1.44901e-10
Vrk1	vaccinia related kinase 1	13.5938	2.03815e-12	4.47085e-11
Ptx3	pentraxin related gene	13.5446	0	0
Ipo8	importin 8	13.5211	8.99281e-15	2.17311e-13
Rian	RNA imprinted and accumulated in nucleus	13.5048	0	0
Pfkm	phosphofructokinase, muscle	13.4776	4.72453e-07	7.26524e-06
Casp2	caspase 2	13.4069	0	0
Cp	ceruloplasmin	13.3826	5.54979e-08	9.1888e-07
Mcm7	minichromosome maintenance complex component 7	13.3791	0	0
Mfap4	microfibrillar-associated protein 4	13.2975	0	0
Wdr35	WD repeat domain 35	13.2616	3.53896e-06	5.04933e-05
Cbfa2t2	CBFA2/RUNX1 translocation partner 2	13.2292	0	0
Kctd11	potassium channel tetramerisation domain containing 11	13.1299	0	0
Col12a1	collagen, type XII, alpha 1	13.0978	0	0
Akap12	A kinase (PRKA) anchor protein (gravin) 12	13.048	0	0
Angpt2	angiopoietin 2	13.0432	0	0
Siae	sialic acid acetylesterase	13.0375	2.2513e-07	3.55528e-06
Ctso	cathepsin O	13.0284	0	0
Ipo9	importin 9	13.0283	0	0
Fibin	fin bud initiation factor homolog (zebrafish)	13.028	2.76446e-14	6.51712e-13
Slc7a11	solute carrier family 7 (cationic amino acid transporter, y+ system), member 11	13.0018	0.000613487	0.0068291
Slc44a2	solute carrier family 44, member 2	12.9102	0	0
Chrnb4	cholinergic receptor, nicotinic, beta polypeptide 4	12.9094	6.76401e-09	1.19853e-07
Frk	fyn-related kinase	12.8999	3.1908e-11	6.5855e-10
Jcad	junctional cadherin 5 associated	12.8919	1.9984e-15	5.00607e-14
Acad8	acyl-Coenzyme A dehydrogenase family, member 8	12.8698	1.02559e-07	1.66612e-06
Entpd5	ectonucleoside triphosphate diphosphohydrolase 5	12.7421	1.37668e-14	3.29279e-13
Trpm4	transient receptor potential cation channel, subfamily M, member 4	12.7185	1.0029e-09	1.88064e-08
Mfap5	microfibrillar associated protein 5	12.703	0	0
Tom1l2	target of myb1-like 2 (chicken)	12.6816	9.03722e-14	2.09439e-12
C1qtnf2	C1q and tumor necrosis factor related protein 2	12.5934	2.24156e-10	4.41001e-09
Nxt2	nuclear transport factor 2-like export factor 2	12.5927	7.75054e-08	1.27044e-06
Egfl6	EGF-like-domain, multiple 6	12.5648	0	0
Olfml1	olfactomedin-like 1	12.5508	8.50968e-05	0.00105938
Pak4	p21 (RAC1) activated kinase 4	12.5258	2.78366e-05	0.000362494
Fbn2	fibrillin 2	12.5151	0	0
Trim3	tripartite motif-containing 3	12.4739	0.00012942	0.00156972
Ubiad1	UbiA prenyltransferase domain containing 1	12.4622	6.88427e-11	1.39453e-09
Entpd2	ectonucleoside triphosphate diphosphohydrolase 2	12.4475	2.12772e-09	3.93591e-08
Osmr	oncostatin M receptor	12.4352	0	0
Zhx3	zinc fingers and homeoboxes 3	12.4336	0.000237191	0.00278186
Papolg	poly(A) polymerase gamma	12.4301	2.95132e-06	4.24411e-05
Slc2a1	solute carrier family 2 (facilitated glucose transporter), member 1	12.4033	0	0
Cachd1	cache domain containing 1	12.3509	1.82244e-06	2.658e-05
Dgkd	diacylglycerol kinase, delta	12.3112	3.33067e-16	8.52568e-15
Nrk	Nik related kinase	12.3003	0	0
Msto1	misato 1, mitochondrial distribution and morphology regulator	12.294	3.47729e-05	0.000448902
Atp8b1	ATPase, class I, type 8B, member 1	12.2826	0.000777839	0.00851988
Csnk1g1	casein kinase 1, gamma 1	12.2593	0	0
Eps8	epidermal growth factor receptor pathway substrate 8	12.2111	0	0
Hspa4l	heat shock protein 4 like	12.1553	9.421e-09	1.65503e-07
B3galnt2	UDP-GalNAc:betaGlcNAc beta 1,3-galactosaminyltransferase, polypeptide 2	12.0881	7.00061e-08	1.15327e-06
Anxa8	annexin A8	12.0108	0	0
Pvt1	Pvt1 oncogene	11.9979	1.45934e-06	2.14559e-05
Btbd1	BTB (POZ) domain containing 1	11.9966	3.25295e-14	7.63583e-13
Mgp	matrix Gla protein	11.9194	0	0
Copg2	coatomer protein complex, subunit gamma 2	11.9031	0.000732789	0.00805331
Atm	ataxia telangiectasia mutated	11.8971	2.19013e-06	3.16893e-05
Cnrip1	cannabinoid receptor interacting protein 1	11.892	1.19564e-08	2.07378e-07
Scrn3	secernin 3	11.8706	2.01512e-05	0.000264937
Meg3	maternally expressed 3	11.8703	0	0
Zfp105	zinc finger protein 105	11.7796	1.64483e-05	0.000218529
Eln	elastin	11.7761	4.88498e-15	1.19631e-13
Abhd14b	abhydrolase domain containing 14b	11.7753	0.000133447	0.00161475
Ddah1	dimethylarginine dimethylaminohydrolase 1	11.7742	2.44004e-10	4.79475e-09
Lrig1	leucine-rich repeats and immunoglobulin-like domains 1	11.7506	0.000240273	0.00281399
Capn6	calpain 6	11.7038	0	0
Pepd	peptidase D	11.6665	1.78843e-10	3.53549e-09
Zfp715	zinc finger protein 715	11.5683	2.48908e-09	4.56322e-08
Erlin2	ER lipid raft associated 2	11.562	6.01271e-05	0.000761239
Bmper	BMP-binding endothelial regulator	11.5262	8.88178e-16	2.24204e-14
Igf1	insulin-like growth factor 1	11.519	0	0
Aspn	asporin	11.5146	0	0
Akt3	thymoma viral proto-oncogene 3	11.4989	3.32567e-12	7.21794e-11
Akap11	A kinase (PRKA) anchor protein 11	11.4984	0	0
Cpsf1	cleavage and polyadenylation specific factor 1	11.483	1.75636e-07	2.79518e-06
Mindy4	MINDY lysine 48 deubiquitinase 4	11.4767	2.72899e-07	4.27672e-06
Ercc3	excision repair cross-complementing rodent repair deficiency, complementation group 3	11.4629	6.70252e-09	1.18892e-07
Parp8	poly (ADP-ribose) polymerase family, member 8	11.4402	0	0
Lasp1	LIM and SH3 protein 1	11.433	0	0
Serping1	serine (or cysteine) peptidase inhibitor, clade G, member 1	11.4162	0	0
Ormdl1	ORM1-like 1 (S. cerevisiae)	11.3391	1.13665e-05	0.000154773
Zfp507	zinc finger protein 507	11.3197	5.65177e-07	8.63447e-06
Medag	mesenteric estrogen dependent adipogenesis	11.3129	7.77156e-16	1.96784e-14
Mlf1	myeloid leukemia factor 1	11.2819	3.11795e-10	6.06873e-09
Phc1	polyhomeotic 1	11.257	2.33225e-09	4.29009e-08
Uqcc1	ubiquinol-cytochrome c reductase complex assembly factor 1	11.2199	6.53856e-07	9.91541e-06
Birc2	baculoviral IAP repeat-containing 2	11.1848	0	0
Naa25	N(alpha)-acetyltransferase 25, NatB auxiliary subunit	11.1769	0	0
Scarb2	scavenger receptor class B, member 2	11.1742	1.4145e-06	2.08715e-05
Gprasp1	G protein-coupled receptor associated sorting protein 1	11.173	1.22796e-09	2.29742e-08
Ssc5d	scavenger receptor cysteine rich family, 5 domains	11.1158	1.01994e-06	1.52138e-05
Nid1	nidogen 1	11.1054	0	0
Rnf34	ring finger protein 34	11.0559	1.04831e-08	1.82791e-07
Npy	neuropeptide Y	11.009	1.58414e-05	0.000210637
Cxcl10	chemokine (C-X-C motif) ligand 10	11.0051	1.96867e-07	3.11794e-06
Prpsap2	phosphoribosyl pyrophosphate synthetase-associated protein 2	10.9974	0.000173083	0.00206541
Kctd6	potassium channel tetramerisation domain containing 6	10.9914	1.09825e-05	0.000149669
Elmo2	engulfment and cell motility 2	10.9594	7.26244e-10	1.37284e-08
Mcoln2	mucolipin 2	10.9454	1.20808e-06	1.79224e-05
Plin2	perilipin 2	10.9112	0.000260766	0.0030453
1700025G04Rik	RIKEN cDNA 1700025G04 gene	10.9049	8.47718e-09	1.49242e-07
Tbc1d1	TBC1 domain family, member 1	10.8284	1.57646e-05	0.000209956
Hsd17b7	hydroxysteroid (17-beta) dehydrogenase 7	10.7643	5.55112e-16	1.41213e-14
Ldlrad3	low density lipoprotein receptor class A domain containing 3	10.7616	3.03091e-14	7.13503e-13
Mustn1	musculoskeletal, embryonic nuclear protein 1	10.75	0	0
Cbl	Casitas B-lineage lymphoma	10.7119	8.04035e-11	1.62671e-09
Lrrk1	leucine-rich repeat kinase 1	10.6759	0.000875853	0.00950463
H19	H19, imprinted maternally expressed transcript	10.6536	0	0
Plk2	polo like kinase 2	10.5724	0	0
Rhoj	ras homolog family member J	10.5534	0	0
Chsy3	chondroitin sulfate synthase 3	10.5481	2.90111e-10	5.66683e-09
Khk	ketohexokinase	10.5401	9.61303e-07	1.43784e-05
Enc1	ectodermal-neural cortex 1	10.4809	0	0
Meis2	Meis homeobox 2	10.4688	3.08731e-07	4.82444e-06
Ap4b1	adaptor-related protein complex AP-4, beta 1	10.4534	8.40251e-07	1.26485e-05
Elmod3	ELMO/CED-12 domain containing 3	10.3921	0.000720968	0.00793403
Kif13a	kinesin family member 13A	10.3916	0.000239508	0.00280703
Tapt1	transmembrane anterior posterior transformation 1	10.2973	0	0
Zfp110	zinc finger protein 110	10.286	3.33067e-16	8.52568e-15
Llgl1	LLGL1 scribble cell polarity complex component	10.1629	3.96724e-07	6.1352e-06
Lins1	lines homolog 1	10.1616	9.56791e-10	1.79623e-08
Nrcam	neuronal cell adhesion molecule	10.1544	7.60712e-06	0.000105065
Vhl	von Hippel-Lindau tumor suppressor	10.1335	7.54954e-05	0.000946316
Glipr2	GLI pathogenesis-related 2	10.122	2.25264e-13	5.1622e-12
9130023H24Rik	RIKEN cDNA 9130023H24 gene	10.1165	0	0
Fbrsl1	fibrosin-like 1	10.1156	3.64765e-09	6.56257e-08
Tgfbr3	transforming growth factor, beta receptor III	10.0831	0	0
Plau	plasminogen activator, urokinase	10.0319	0.000401471	0.00458728
Tmem129	transmembrane protein 129	10.0318	2.94593e-09	5.37674e-08
Abca5	ATP-binding cassette, sub-family A (ABC1), member 5	10.0223	0.000101536	0.00125358
Slc6a6	solute carrier family 6 (neurotransmitter transporter, taurine), member 6	9.99515	4.56386e-10	8.73791e-09
Dcun1d4	DCN1, defective in cullin neddylation 1, domain containing 4 (S. cerevisiae)	9.9563	4.31255e-09	7.7165e-08
Stk4	serine/threonine kinase 4	9.94759	8.63577e-07	1.29877e-05
Smcr8	Smith-Magenis syndrome chromosome region, candidate 8 homolog (human)	9.93303	6.22266e-10	1.18036e-08
Rfx2	regulatory factor X, 2 (influences HLA class II expression)	9.93154	3.96433e-10	7.63459e-09
Plxdc2	plexin domain containing 2	9.91877	1.00565e-09	1.88365e-08
Heatr1	HEAT repeat containing 1	9.9109	0	0
Polr3e	polymerase (RNA) III (DNA directed) polypeptide E	9.84643	1.11315e-07	1.8048e-06
Rnf146	ring finger protein 146	9.80651	1.53211e-14	3.6539e-13
Vps35l	VPS35 endosomal protein sorting factor like	9.79615	2.51354e-13	5.73606e-12
Xpo4	exportin 4	9.79037	0.00029595	0.00342934
Kat6b	K(lysine) acetyltransferase 6B	9.78786	3.13559e-10	6.09583e-09
Plat	plasminogen activator, tissue	9.68818	0	0
Zfp57	zinc finger protein 57	9.67624	3.13703e-06	4.4954e-05
Map3k8	mitogen-activated protein kinase kinase kinase 8	9.66488	1.16385e-07	1.88142e-06
Tacc3	transforming, acidic coiled-coil containing protein 3	9.64088	0.000189255	0.00225021
Wdr47	WD repeat domain 47	9.59966	0.000856587	0.00930786
Cxcl1	chemokine (C-X-C motif) ligand 1	9.59034	0	0
Nid2	nidogen 2	9.5762	0	0
Tmem185a	transmembrane protein 185A	9.56975	1.66755e-13	3.83748e-12
Soat1	sterol O-acyltransferase 1	9.56595	3.67212e-09	6.59936e-08
Arl6	ADP-ribosylation factor-like 6	9.54656	1.52976e-08	2.63658e-07
Tpk1	thiamine pyrophosphokinase	9.51811	2.00201e-05	0.000263635
Nnt	nicotinamide nucleotide transhydrogenase	9.51573	0	0
Aph1b	aph1 homolog B, gamma secretase subunit	9.50638	0.00079802	0.00872346
Sema6a	sema domain, transmembrane domain (TM), and cytoplasmic domain, (semaphorin) 6A	9.4871	9.07769e-06	0.000124433
Mest	mesoderm specific transcript	9.4161	0	0
Fam126b	family with sequence similarity 126, member B	9.40191	1.43058e-06	2.10899e-05
Srsf1	serine and arginine-rich splicing factor 1	9.39593	4.29101e-13	9.73816e-12
Kitl	kit ligand	9.35053	7.0477e-13	1.58409e-11
Vps13d	vacuolar protein sorting 13D	9.33507	3.03091e-09	5.50733e-08
Tnn	tenascin N	9.20873	0	0
Itm2a	integral membrane protein 2A	9.18348	0	0
Tubgcp2	tubulin, gamma complex associated protein 2	9.12603	4.75743e-08	7.9008e-07
Dusp8	dual specificity phosphatase 8	9.09141	0	0
Ndn	necdin, MAGE family member	9.08289	0	0
Zfp280c	zinc finger protein 280C	9.08057	8.95589e-07	1.34322e-05
Nup205	nucleoporin 205	9.0797	1.16537e-10	2.32903e-09
Trim2	tripartite motif-containing 2	9.07597	7.7939e-05	0.000975456
Mn1	meningioma 1	9.06178	0	0
Ecrg4	ECRG4 augurin precursor	9.06066	2.12053e-14	5.01349e-13
Gtf3c3	general transcription factor IIIC, polypeptide 3	8.94367	2.75765e-05	0.000359393
Hmgxb3	HMG box domain containing 3	8.91341	3.88922e-12	8.39663e-11
Rnf123	ring finger protein 123	8.90498	0.000225437	0.00264779
Sh3bp4	SH3-domain binding protein 4	8.89943	0.000129253	0.00156972
Fuca2	fucosidase, alpha-L- 2, plasma	8.87597	1.87291e-07	2.96915e-06
Rbp1	retinol binding protein 1, cellular	8.84916	0.000223076	0.00262382
Elovl6	ELOVL family member 6, elongation of long chain fatty acids (yeast)	8.8319	5.55112e-16	1.41213e-14
Sorcs2	sortilin-related VPS10 domain containing receptor 2	8.82226	0	0
Sh3bgrl2	SH3 domain binding glutamic acid-rich protein like 2	8.81895	9.71217e-06	0.000132687
Pggt1b	protein geranylgeranyltransferase type I, beta subunit	8.81699	3.21783e-09	5.8276e-08
Ptn	pleiotrophin	8.80327	0	0
Mical1	microtubule associated monooxygenase, calponin and LIM domain containing 1	8.76452	0.000207436	0.00245393
Vps11	VPS11, CORVET/HOPS core subunit	8.70541	8.19132e-07	1.23419e-05
Slco3a1	solute carrier organic anion transporter family, member 3a1	8.67921	2.22045e-16	5.77386e-15
Alkbh8	alkB homolog 8, tRNA methyltransferase	8.65361	4.84493e-06	6.82366e-05
Steap2	six transmembrane epithelial antigen of prostate 2	8.64209	9.07721e-05	0.00112662
Def8	differentially expressed in FDCP 8	8.63216	9.5096e-07	1.42366e-05
6430548M08Rik	RIKEN cDNA 6430548M08 gene	8.62485	8.30317e-09	1.46336e-07
Pfkp	phosphofructokinase, platelet	8.55123	2.2183e-06	3.20686e-05
Snrnp25	small nuclear ribonucleoprotein 25 (U11/U12)	8.53392	0.000641709	0.00710469
Tnfaip3	tumor necrosis factor, alpha-induced protein 3	8.5265	0	0
Grpel2	GrpE-like 2, mitochondrial	8.50975	3.55532e-05	0.000458253
Brox	BRO1 domain and CAAX motif containing	8.49442	0	0
Noc4l	NOC4 like	8.46247	2.0372e-06	2.96071e-05
Peak1	pseudopodium-enriched atypical kinase 1	8.43131	2.86757e-10	5.608e-09
Ehbp1	EH domain binding protein 1	8.41256	0.000343926	0.00395732
Nrep	neuronal regeneration related protein	8.3877	0	0
Ccdc137	coiled-coil domain containing 137	8.36177	0.000624101	0.00693314
Gpatch8	G patch domain containing 8	8.35526	0	0
Abcg2	ATP binding cassette subfamily G member 2 (Junior blood group)	8.32471	3.70755e-10	7.15688e-09
Ptdss1	phosphatidylserine synthase 1	8.32079	6.42819e-14	1.50034e-12
Pea15a	phosphoprotein enriched in astrocytes 15A	8.31697	0	0
Mcm4	minichromosome maintenance complex component 4	8.29146	2.55607e-12	5.58455e-11
Tfpi	tissue factor pathway inhibitor	8.25726	7.19786e-09	1.26992e-07
Vwa8	von Willebrand factor A domain containing 8	8.18777	3.24502e-06	4.63801e-05
Gnb4	guanine nucleotide binding protein (G protein), beta 4	8.17831	3.98155e-07	6.15153e-06
Maoa	monoamine oxidase A	8.1764	1.81833e-06	2.65437e-05
Slc22a23	solute carrier family 22, member 23	8.16317	1.65635e-05	0.000219882
P3h2	prolyl 3-hydroxylase 2	8.15877	9.10383e-15	2.1967e-13
Pdcl	phosducin-like	8.13071	4.97223e-05	0.000633911
Gfpt2	glutamine fructose-6-phosphate transaminase 2	8.1279	0	0
Rnpepl1	arginyl aminopeptidase (aminopeptidase B)-like 1	8.07357	9.78536e-06	0.000133576
Atp2c1	ATPase, Ca++-sequestering	8.06903	5.09592e-13	1.1533e-11
Dph6	diphthamine biosynthesis 6	8.02681	9.47561e-09	1.66284e-07
Gpm6b	glycoprotein m6b	7.99704	2.01301e-06	2.92814e-05
Igsf10	immunoglobulin superfamily, member 10	7.97555	0	0
Rab2b	RAB2B, member RAS oncogene family	7.97292	2.05511e-08	3.51253e-07
Etv6	ets variant 6	7.97244	9.47853e-12	2.01456e-10
Focad	focadhesin	7.91291	3.16693e-10	6.14946e-09
Has1	hyaluronan synthase 1	7.90069	0	0
Rfx7	regulatory factor X, 7	7.89145	8.31665e-08	1.35968e-06
Fam53c	family with sequence similarity 53, member C	7.88354	1.36964e-09	2.55376e-08
Golm2	golgi membrane protein 2	7.88343	0	0
Zbtb46	zinc finger and BTB domain containing 46	7.87388	0.000220133	0.00259292
Seh1l	SEH1-like (S. cerevisiae	7.82495	0	0
Sulf1	sulfatase 1	7.82017	1.71173e-10	3.39615e-09
Nt5e	5' nucleotidase, ecto	7.76027	0	0
Taf4b	TATA-box binding protein associated factor 4b	7.73966	5.69544e-14	1.33311e-12
Ttc14	tetratricopeptide repeat domain 14	7.71817	0.000314475	0.00363629
Lrrn4cl	LRRN4 C-terminal like	7.68147	5.0763e-09	9.03383e-08
Dhx35	DEAH (Asp-Glu-Ala-His) box polypeptide 35	7.66609	0.000228205	0.00267839
Pamr1	peptidase domain containing associated with muscle regeneration 1	7.64326	0	0
Ppil4	peptidylprolyl isomerase (cyclophilin)-like 4	7.62822	0	0
Ube2q2	ubiquitin-conjugating enzyme E2Q family member 2	7.58622	6.82687e-09	1.20836e-07
Ptgs2	prostaglandin-endoperoxide synthase 2	7.58475	0	0
Zfp639	zinc finger protein 639	7.58182	4.16515e-09	7.46089e-08
Mcc	mutated in colorectal cancers	7.55608	1.16176e-11	2.45646e-10
Abca9	ATP-binding cassette, sub-family A (ABC1), member 9	7.52895	1.11022e-16	2.90535e-15
Rbm15b	RNA binding motif protein 15B	7.52771	0.000635471	0.00705468
Slc2a12	solute carrier family 2 (facilitated glucose transporter), member 12	7.51967	0.000571665	0.00642017
Tgfa	transforming growth factor alpha	7.45208	6.65028e-05	0.000837435
Dym	dymeclin	7.44689	2.15326e-06	3.11833e-05
G530011O06Rik	RIKEN cDNA G530011O06 gene	7.43941	1.28677e-07	2.074e-06
Zfp950	zinc finger protein 950	7.40699	4.62966e-09	8.25689e-08
Igfbp4	insulin-like growth factor binding protein 4	7.3553	0	0
Kctd12	potassium channel tetramerisation domain containing 12	7.32655	0	0
Fbxl20	F-box and leucine-rich repeat protein 20	7.30725	1.10302e-08	1.91922e-07
Cbll1	Casitas B-lineage lymphoma-like 1	7.30363	9.51528e-06	0.000130106
Vcan	versican	7.2882	0	0
Gpatch2l	G patch domain containing 2 like	7.28651	0.000669872	0.00739157
Serpine2	serine (or cysteine) peptidase inhibitor, clade E, member 2	7.27569	0	0
Atr	ataxia telangiectasia and Rad3 related	7.25878	1.1529e-06	1.71193e-05
Fam168b	family with sequence similarity 168, member B	7.2515	6.66134e-15	1.61925e-13
Timp3	tissue inhibitor of metalloproteinase 3	7.24948	0	0
Stard7	START domain containing 7	7.23941	2.98685e-07	4.6719e-06
Zfp62	zinc finger protein 62	7.19021	3.50083e-05	0.000451585
Hspa1a	heat shock protein 1A	7.17236	0	0
Slc1a3	solute carrier family 1 (glial high affinity glutamate transporter), member 3	7.13169	6.14809e-10	1.16757e-08
Sptlc1	serine palmitoyltransferase, long chain base subunit 1	7.12996	5.49198e-05	0.000696387
Postn	periostin, osteoblast specific factor	7.11143	0	0
Wdr3	WD repeat domain 3	7.10744	1.37091e-11	2.87647e-10
Thbs3	thrombospondin 3	7.09804	0	0
Icam1	intercellular adhesion molecule 1	6.99101	0	0
Rmnd5a	required for meiotic nuclear division 5 homolog A	6.98067	0	0
Acot7	acyl-CoA thioesterase 7	6.95679	1.80952e-07	2.87143e-06
Tgfbi	transforming growth factor, beta induced	6.93255	3.44442e-09	6.21739e-08
Tmem175	transmembrane protein 175	6.91634	4.42713e-05	0.000567059
Edc3	enhancer of mRNA decapping 3	6.91446	2.13311e-09	3.94144e-08
Csdc2	cold shock domain containing C2, RNA binding	6.84827	0.00026549	0.00309606
Tmem135	transmembrane protein 135	6.81061	3.37423e-06	4.81848e-05
Ippk	inositol 1,3,4,5,6-pentakisphosphate 2-kinase	6.75873	1.45504e-09	2.70992e-08
Opa3	optic atrophy 3	6.75443	1.52336e-07	2.43618e-06
Gprc5a	G protein-coupled receptor, family C, group 5, member A	6.74387	0	0
Traf6	TNF receptor-associated factor 6	6.72799	6.99834e-06	9.71478e-05
Hdac6	histone deacetylase 6	6.71212	6.78899e-06	9.43216e-05
Svil	supervillin	6.68668	1.66533e-14	3.94867e-13
Epha3	Eph receptor A3	6.68658	3.89002e-05	0.000499823
Strip1	striatin interacting protein 1	6.67821	6.36644e-06	8.86761e-05
Hat1	histone aminotransferase 1	6.67397	2.13986e-08	3.64978e-07
Armcx1	armadillo repeat containing, X-linked 1	6.67155	6.61997e-11	1.34431e-09
Wasl	WASP like actin nucleation promoting factor	6.65569	2.42872e-12	5.3134e-11
Cpm	carboxypeptidase M	6.64273	0.000799885	0.00873803
Rcbtb1	regulator of chromosome condensation (RCC1) and BTB (POZ) domain containing protein 1	6.61836	9.34643e-07	1.40051e-05
Cpt1a	carnitine palmitoyltransferase 1a, liver	6.61683	2.44684e-06	3.53103e-05
Slc35a1	solute carrier family 35 (CMP-sialic acid transporter), member 1	6.59498	1.58218e-12	3.494e-11
Arap1	ArfGAP with RhoGAP domain, ankyrin repeat and PH domain 1	6.56904	8.12197e-06	0.0001118
Megf10	multiple EGF-like-domains 10	6.56492	6.14585e-06	8.56764e-05
Cfap97	cilia and flagella associated protein 97	6.54955	0.000641265	0.00710469
Rps6ka3	ribosomal protein S6 kinase polypeptide 3	6.54105	1.21447e-11	2.55803e-10
Itch	itchy, E3 ubiquitin protein ligase	6.52975	0	0
Akap13	A kinase (PRKA) anchor protein 13	6.51848	0	0
Fbln7	fibulin 7	6.50493	2.38785e-11	4.96575e-10
Utp20	UTP20 small subunit processome component	6.4699	0.000319719	0.00369433
Smyd5	SET and MYND domain containing 5	6.44469	0.000525647	0.00592364
Klhl28	kelch-like 28	6.44011	5.21081e-06	7.30761e-05
Myh10	myosin, heavy polypeptide 10, non-muscle	6.42165	5.50671e-14	1.29077e-12
Kpna1	karyopherin (importin) alpha 1	6.41312	0	0
Arfgef1	ADP-ribosylation factor guanine nucleotide-exchange factor 1(brefeldin A-inhibited)	6.40281	4.44089e-15	1.08918e-13
Efl1	elongation factor like GTPase 1	6.38275	1.68122e-05	0.000222717
Arel1	apoptosis resistant E3 ubiquitin protein ligase 1	6.37228	5.22891e-05	0.00066457
Cyth3	cytohesin 3	6.34335	0	0
Golga2	golgi autoantigen, golgin subfamily a, 2	6.28993	0	0
Exoc6b	exocyst complex component 6B	6.28289	0.000765878	0.00839447
Zbtb41	zinc finger and BTB domain containing 41	6.27093	4.07107e-07	6.28393e-06
Lhfpl2	lipoma HMGIC fusion partner-like 2	6.18246	1.66003e-10	3.29754e-09
Ankrd27	ankyrin repeat domain 27 (VPS9 domain)	6.16736	5.92778e-06	8.2777e-05
Zfp954	zinc finger protein 954	6.14914	2.96887e-09	5.41258e-08
Atp6v0a2	ATPase, H+ transporting, lysosomal V0 subunit A2	6.14674	2.9976e-15	7.44095e-14
Wdr60	WD repeat domain 60	6.14266	1.20371e-10	2.40273e-09
D10Wsu102e	DNA segment, Chr 10, Wayne State University 102, expressed	6.13715	2.66218e-09	4.86969e-08
Tmem183a	transmembrane protein 183A	6.12539	2.33665e-09	4.29337e-08
Diaph2	diaphanous related formin 2	6.11516	0.000178637	0.00212859
Amigo3	adhesion molecule with Ig like domain 3	6.10457	7.92618e-05	0.000991256
Dclk1	doublecortin-like kinase 1	6.06118	0	0
Smim13	small integral membrane protein 13	6.03026	3.92083e-07	6.06914e-06
Mfap3	microfibrillar-associated protein 3	6.02531	3.00671e-09	5.47126e-08
Pcid2	PCI domain containing 2	6.01875	0.000136	0.00164443
Ncs1	neuronal calcium sensor 1	5.99994	0	0
Csf1	colony stimulating factor 1 (macrophage)	5.99225	1.01034e-11	2.13904e-10
Snx33	sorting nexin 33	5.98548	8.31986e-08	1.35968e-06
Crem	cAMP responsive element modulator	5.9772	2.18503e-09	4.03285e-08
Traf7	TNF receptor-associated factor 7	5.96981	9.04632e-12	1.92519e-10
Cep170	centrosomal protein 170	5.94645	1.54321e-14	3.67503e-13
Uckl1	uridine-cytidine kinase 1-like 1	5.94591	1.5829e-05	0.000210637
Cdc23	CDC23 cell division cycle 23	5.94171	4.25619e-10	8.18705e-09
Vps13b	vacuolar protein sorting 13B	5.92977	1.21508e-05	0.000164768
Alg8	asparagine-linked glycosylation 8 (alpha-1,3-glucosyltransferase)	5.89767	0.000196444	0.00232726
Aldh7a1	aldehyde dehydrogenase family 7, member A1	5.89274	1.13781e-05	0.000154803
AW549877	expressed sequence AW549877	5.89022	4.37531e-09	7.81176e-08
Nup62	nucleoporin 62	5.85429	4.56063e-05	0.000582795
Rars2	arginyl-tRNA synthetase 2, mitochondrial	5.84728	7.04073e-06	9.76537e-05
Lgals9	lectin, galactose binding, soluble 9	5.84061	0.000276455	0.00321025
Gng12	guanine nucleotide binding protein (G protein), gamma 12	5.83002	3.33067e-15	8.21799e-14
Septin6	septin 6	5.82845	0.000324892	0.00375147
Glul	glutamate-ammonia ligase (glutamine synthetase)	5.81594	6.67145e-11	1.35309e-09
Nrf1	nuclear respiratory factor 1	5.81472	5.4209e-05	0.000688438
Plpp3	phospholipid phosphatase 3	5.81061	0	0
Atp9b	ATPase, class II, type 9B	5.77158	5.61646e-10	1.06908e-08
Cry2	cryptochrome 2 (photolyase-like)	5.76508	0.000127824	0.00155704
Prkar1b	protein kinase, cAMP dependent regulatory, type I beta	5.72772	0.000508751	0.00573718
Usp53	ubiquitin specific peptidase 53	5.7192	0	0
Ikbkg	inhibitor of kappaB kinase gamma	5.63815	0.000115756	0.00142378
Cwc22	CWC22 spliceosome-associated protein	5.6356	4.52283e-06	6.38645e-05
Ap1b1	adaptor protein complex AP-1, beta 1 subunit	5.63059	1.12125e-08	1.94888e-07
Slc1a4	solute carrier family 1 (glutamate/neutral amino acid transporter), member 4	5.62264	8.65161e-06	0.000118891
Lamb1	laminin B1	5.62026	1.88266e-09	3.48653e-08
Bag2	BCL2-associated athanogene 2	5.61802	9.71852e-05	0.00120348
Vps26b	VPS26 retromer complex component B	5.60323	6.34301e-05	0.000799971
Fbh1	F-box DNA helicase 1	5.5749	3.88949e-05	0.000499823
Ndst1	N-deacetylase/N-sulfotransferase (heparan glucosaminyl) 1	5.55026	1.50423e-05	0.000200825
Gbp2	guanylate binding protein 2	5.53207	0	0
Phf13	PHD finger protein 13	5.52573	6.57533e-06	9.15081e-05
Abhd16a	abhydrolase domain containing 16A	5.51975	2.20236e-09	4.06026e-08
Stk38l	serine/threonine kinase 38 like	5.47586	2.64444e-12	5.76994e-11
Emsy	EMSY, BRCA2-interacting transcriptional repressor	5.47242	1.31449e-07	2.11452e-06
Pik3c2a	phosphatidylinositol-4-phosphate 3-kinase catalytic subunit type 2 alpha	5.47137	3.57014e-08	6.02664e-07
Cep170b	centrosomal protein 170B	5.46334	6.65932e-09	1.18253e-07
Col3a1	collagen, type III, alpha 1	5.453	0	0
Slc38a4	solute carrier family 38, member 4	5.4333	1.2264e-08	2.12489e-07
Ubap1	ubiquitin-associated protein 1	5.39515	4.09466e-05	0.000525706
Herc4	hect domain and RLD 4	5.37829	0.000641453	0.00710469
Gatad2b	GATA zinc finger domain containing 2B	5.36261	3.06775e-06	4.39996e-05
Stim1	stromal interaction molecule 1	5.32557	3.8332e-06	5.45018e-05
Gask1b	golgi associated kinase 1B	5.31145	3.77977e-07	5.85706e-06
Tmco3	transmembrane and coiled-coil domains 3	5.31074	4.17945e-08	6.99759e-07
Eftud2	elongation factor Tu GTP binding domain containing 2	5.30173	1.27933e-05	0.000173052
Ext2	exostosin glycosyltransferase 2	5.29461	4.98554e-07	7.65943e-06
Specc1l	sperm antigen with calponin homology and coiled-coil domains 1-like	5.29445	9.93998e-09	1.74061e-07
Nrp1	neuropilin 1	5.2766	0	0
Slc39a9	solute carrier family 39 (zinc transporter), member 9	5.25012	3.19988e-11	6.59594e-10
Flrt3	fibronectin leucine rich transmembrane protein 3	5.23557	0	0
Fstl1	follistatin-like 1	5.23429	0	0
Nampt	nicotinamide phosphoribosyltransferase	5.22947	0	0
Gucy1a1	guanylate cyclase 1, soluble, alpha 1	5.22012	3.00066e-06	4.30751e-05
Tmem168	transmembrane protein 168	5.21183	7.82683e-06	0.000107827
Tmed5	transmembrane p24 trafficking protein 5	5.20764	1.72482e-10	3.41797e-09
Nup85	nucleoporin 85	5.19268	5.86769e-07	8.93937e-06
Atp6v1b2	ATPase, H+ transporting, lysosomal V1 subunit B2	5.17343	9.72251e-11	1.95739e-09
Tgfb2	transforming growth factor, beta 2	5.16378	7.61513e-12	1.62694e-10
Cpd	carboxypeptidase D	5.16181	7.07868e-09	1.25024e-07
Coa5	cytochrome C oxidase assembly factor 5	5.1503	4.95613e-10	9.45583e-09
Tsnax	translin-associated factor X	5.11864	5.2202e-07	8.00496e-06
Creb1	cAMP responsive element binding protein 1	5.10749	0.000126979	0.0015502
Cul4b	cullin 4B	5.0958	3.79608e-05	0.000488518
Slc17a9	solute carrier family 17, member 9	5.06371	1.02405e-08	1.78942e-07
Map1b	microtubule-associated protein 1B	4.99485	0	0
Tnfrsf11b	tumor necrosis factor receptor superfamily, member 11b (osteoprotegerin)	4.97532	0	0
Crispld2	cysteine-rich secretory protein LCCL domain containing 2	4.97181	5.05599e-06	7.11481e-05
Fbln1	fibulin 1	4.93874	7.35818e-06	0.000101884
Gdap2	ganglioside-induced differentiation-associated-protein 2	4.93323	3.51381e-07	5.45972e-06
Itprid2	ITPR interacting domain containing 2	4.90554	4.84189e-06	6.82366e-05
Sulf2	sulfatase 2	4.89467	4.33167e-06	6.13236e-05
Naa60	N(alpha)-acetyltransferase 60, NatF catalytic subunit	4.86674	3.92387e-08	6.58985e-07
Tmtc1	transmembrane and tetratricopeptide repeat containing 1	4.85262	6.41613e-07	9.74776e-06
Slc25a44	solute carrier family 25, member 44	4.85105	0.000127324	0.00155325
Usp4	ubiquitin specific peptidase 4 (proto-oncogene)	4.84603	0	0
Tnfaip6	tumor necrosis factor alpha induced protein 6	4.83411	0	0
Acox1	acyl-Coenzyme A oxidase 1, palmitoyl	4.82618	3.75005e-08	6.32383e-07
Lmf2	lipase maturation factor 2	4.82397	2.32899e-09	4.2889e-08
Slc5a3	solute carrier family 5 (inositol transporters), member 3	4.81176	0	0
Thbs2	thrombospondin 2	4.80373	0	0
F3	coagulation factor III	4.79565	2.33862e-08	3.9805e-07
Nup93	nucleoporin 93	4.78482	0.000360105	0.00413478
Hmox1	heme oxygenase 1	4.75208	0	0
Gbp7	guanylate binding protein 7	4.74172	1.27393e-05	0.000172464
Dsel	dermatan sulfate epimerase-like	4.7168	4.583e-05	0.000585197
Trappc13	trafficking protein particle complex 13	4.71022	3.57829e-07	5.55464e-06
Sgms1	sphingomyelin synthase 1	4.70118	3.48678e-07	5.42286e-06
Xrcc6	X-ray repair complementing defective repair in Chinese hamster cells 6	4.69025	0.000224753	0.00264166
Foxp1	forkhead box P1	4.64739	3.33067e-15	8.21799e-14
Crbn	cereblon	4.64673	5.12553e-06	7.20649e-05
Yod1	YOD1 deubiquitinase	4.64	7.18581e-05	0.000902103
Ergic1	endoplasmic reticulum-golgi intermediate compartment (ERGIC) 1	4.56266	1.11022e-15	2.79824e-14
Vipas39	VPS33B interacting protein, apical-basolateral polarity regulator, spe-39 homolog	4.55619	4.35354e-05	0.000558069
Irf1	interferon regulatory factor 1	4.55432	0	0
Efna5	ephrin A5	4.51121	0	0
Adgrl2	adhesion G protein-coupled receptor L2	4.48399	1.3897e-05	0.000186903
Ints14	integrator complex subunit 14	4.48379	2.88617e-05	0.000374359
Lamc1	laminin, gamma 1	4.46456	3.77476e-15	9.28579e-14
Smad2	SMAD family member 2	4.46028	1.41024e-06	2.08273e-05
Pcnx	pecanex homolog	4.43243	0.000673658	0.00742835
Sun1	Sad1 and UNC84 domain containing 1	4.42319	1.04104e-06	1.55144e-05
Anp32e	acidic (leucine-rich) nuclear phosphoprotein 32 family, member E	4.39494	7.68196e-06	0.000105921
Gem	GTP binding protein (gene overexpressed in skeletal muscle)	4.38855	1.54705e-11	3.23363e-10
Necap1	NECAP endocytosis associated 1	4.36674	1.66684e-07	2.66304e-06
Slc39a6	solute carrier family 39 (metal ion transporter), member 6	4.35983	3.43832e-09	6.21321e-08
Zfp521	zinc finger protein 521	4.35557	0.000160176	0.00191977
Kdm6a	lysine (K)-specific demethylase 6A	4.34479	3.84706e-08	6.47411e-07
Arl5b	ADP-ribosylation factor-like 5B	4.34301	0.000395593	0.00452327
Trappc8	trafficking protein particle complex 8	4.33995	0.00065254	0.00721975
Celf2	CUGBP, Elav-like family member 2	4.32535	1.31778e-07	2.11774e-06
Tmem64	transmembrane protein 64	4.30494	2.91528e-07	4.56431e-06
Narf	nuclear prelamin A recognition factor	4.30135	0.000336659	0.00387914
Cdc42se2	CDC42 small effector 2	4.29843	1.18212e-11	2.49309e-10
Evi5	ecotropic viral integration site 5	4.28179	2.85641e-05	0.000370838
Rbms2	RNA binding motif, single stranded interacting protein 2	4.27053	4.13137e-06	5.85384e-05
Retreg1	reticulophagy regulator 1	4.26444	5.10204e-08	8.46454e-07
Prpf8	pre-mRNA processing factor 8	4.25447	0	0
Runx1t1	RUNX1 translocation partner 1	4.24468	8.91246e-05	0.00110785
Zc3h12c	zinc finger CCCH type containing 12C	4.21437	1.00124e-06	1.49485e-05
Ubfd1	ubiquitin family domain containing 1	4.21066	1.30484e-09	2.43847e-08
Pdk4	pyruvate dehydrogenase kinase, isoenzyme 4	4.14887	9.14279e-09	1.60788e-07
Pcsk5	proprotein convertase subtilisin/kexin type 5	4.14802	1.60982e-14	3.82257e-13
Tbc1d9b	TBC1 domain family, member 9B	4.14734	2.08349e-05	0.000273488
Pacsin2	protein kinase C and casein kinase substrate in neurons 2	4.14149	6.75461e-05	0.000849921
Tagap1	T cell activation GTPase activating protein 1	4.14016	5.91774e-11	1.20469e-09
Fam120b	family with sequence similarity 120, member B	4.12894	0.000564191	0.00634058
Cryab	crystallin, alpha B	4.12412	0	0
Cog4	component of oligomeric golgi complex 4	4.11841	8.89192e-07	1.33607e-05
Chd8	chromodomain helicase DNA binding protein 8	4.09775	0.000147445	0.00177107
Sgk1	serum/glucocorticoid regulated kinase 1	4.09513	0	0
Fbxo38	F-box protein 38	4.07487	2.41567e-06	3.48912e-05
Btbd7	BTB (POZ) domain containing 7	4.06204	0.000145409	0.0017479
Chm	choroidermia (RAB escort protein 1)	4.03453	6.00058e-05	0.00076029
Ube2g2	ubiquitin-conjugating enzyme E2G 2	4.02362	2.80078e-05	0.000364146
Crkl	v-crk avian sarcoma virus CT10 oncogene homolog-like	4.02201	0.000341202	0.00392873
Exosc10	exosome component 10	4.00031	0.000600999	0.00671743
Tmpo	thymopoietin	3.99245	3.27551e-05	0.000423185
Nudcd3	NudC domain containing 3	3.98818	0.000474662	0.00536751
Zzz3	zinc finger, ZZ domain containing 3	3.98072	3.33067e-16	8.52568e-15
Pald1	phosphatase domain containing, paladin 1	3.96215	0.000165964	0.00198624
Nfkb1	nuclear factor of kappa light polypeptide gene enhancer in B cells 1, p105	3.91651	1.61835e-09	3.00383e-08
Pros1	protein S (alpha)	3.88663	8.10463e-15	1.96717e-13
Zswim4	zinc finger SWIM-type containing 4	3.87398	0.000620894	0.00690219
Casp8ap2	caspase 8 associated protein 2	3.87188	2.56619e-05	0.000335239
Ubp1	upstream binding protein 1	3.84604	3.55083e-10	6.86243e-09
Phip	pleckstrin homology domain interacting protein	3.83666	1.40968e-11	2.95403e-10
Ltn1	listerin E3 ubiquitin protein ligase 1	3.81497	2.05275e-05	0.000269667
Nudcd1	NudC domain containing 1	3.79511	0.000864145	0.00938378
Fads1	fatty acid desaturase 1	3.78603	9.96636e-05	0.00123139
Cat	catalase	3.78125	1.05497e-05	0.00014389
Lhfp	lipoma HMGIC fusion partner	3.77957	5.31363e-11	1.08575e-09
Rnf185	ring finger protein 185	3.77056	0.000604557	0.00674342
Zfp68	zinc finger protein 68	3.76886	2.98561e-06	4.28965e-05
Stat6	signal transducer and activator of transcription 6	3.72607	0.000125628	0.00153485
Nde1	nudE neurodevelopment protein 1	3.72015	6.29642e-05	0.000795317
Stk17b	serine/threonine kinase 17b (apoptosis-inducing)	3.69865	7.97062e-12	1.70068e-10
Slc20a1	solute carrier family 20, member 1	3.69533	0	0
Zfp275	zinc finger protein 275	3.69295	1.50594e-05	0.000200889
Trp53inp1	transformation related protein 53 inducible nuclear protein 1	3.68737	2.54208e-07	3.99143e-06
Itpr1	inositol 1,4,5-trisphosphate receptor 1	3.66535	1.43106e-05	0.00019168
Ets1	E26 avian leukemia oncogene 1, 5' domain	3.66322	0	0
Col6a1	collagen, type VI, alpha 1	3.64859	0	0
Txnip	thioredoxin interacting protein	3.60202	3.10968e-08	5.27649e-07
Prkd3	protein kinase D3	3.59661	4.04935e-08	6.78669e-07
Tbx15	T-box 15	3.58283	0.000601722	0.00672094
Cbx5	chromobox 5	3.58231	0	0
Slc37a3	solute carrier family 37 (glycerol-3-phosphate transporter), member 3	3.57895	8.92735e-07	1.34016e-05
S1pr1	sphingosine-1-phosphate receptor 1	3.56906	3.70098e-05	0.000476654
Ebf1	early B cell factor 1	3.5592	2.0561e-10	4.05e-09
Dab2	disabled 2, mitogen-responsive phosphoprotein	3.53704	1.68998e-07	2.69478e-06
Tgfbr2	transforming growth factor, beta receptor II	3.52695	1.65814e-08	2.85187e-07
Phf20	PHD finger protein 20	3.52103	1.67591e-05	0.000222298
Rbms3	RNA binding motif, single stranded interacting protein	3.48846	1.06747e-06	1.58795e-05
Acly	ATP citrate lyase	3.47922	6.77345e-06	9.41854e-05
Gli3	GLI-Kruppel family member GLI3	3.47747	3.81396e-09	6.84676e-08
Nfkb2	nuclear factor of kappa light polypeptide gene enhancer in B cells 2, p49/p100	3.47043	1.97513e-06	2.8756e-05
Igf2	insulin-like growth factor 2	3.44786	0	0
Apbb2	amyloid beta (A4) precursor protein-binding, family B, member 2	3.41692	3.78025e-07	5.85706e-06
Snrnp200	small nuclear ribonucleoprotein 200 (U5)	3.38752	5.21501e-05	0.000663317
Ecm1	extracellular matrix protein 1	3.36005	4.3367e-08	7.24608e-07
Peg3	paternally expressed 3	3.33725	0	0
Myo19	myosin XIX	3.3275	1.48655e-05	0.000198789
Dlst	dihydrolipoamide S-succinyltransferase (E2 component of 2-oxo-glutarate complex)	3.32743	1.66099e-06	2.4318e-05
Jag1	jagged 1	3.32087	6.88381e-07	1.04197e-05
Dmxl1	Dmx-like 1	3.29571	0.000141201	0.0017048
Hdac3	histone deacetylase 3	3.29053	1.80199e-05	0.000238252
Zkscan1	zinc finger with KRAB and SCAN domains 1	3.28611	1.71515e-06	2.50598e-05
Nfatc2	nuclear factor of activated T cells, cytoplasmic, calcineurin dependent 2	3.28379	2.22045e-16	5.77386e-15
Col6a2	collagen, type VI, alpha 2	3.27991	1.46549e-14	3.50012e-13
Mbtps1	membrane-bound transcription factor peptidase, site 1	3.25542	9.34624e-10	1.75662e-08
Rnf114	ring finger protein 114	3.24326	2.8785e-06	4.14302e-05
Hdac4	histone deacetylase 4	3.23003	4.49111e-05	0.000574805
Mief1	mitochondrial elongation factor 1	3.2236	1.00531e-08	1.75854e-07
Adamts14	a disintegrin-like and metallopeptidase (reprolysin type) with thrombospondin type 1 motif, 14	3.19577	1.20574e-05	0.000163638
Cop1	COP1, E3 ubiquitin ligase	3.19463	2.35588e-05	0.000308011
Xist	inactive X specific transcripts	3.17232	0	0
Nudt4	nudix (nucleoside diphosphate linked moiety X)-type motif 4	3.16837	1.94219e-08	3.32299e-07
Tnpo3	transportin 3	3.16759	6.73644e-07	1.0206e-05
Nedd9	neural precursor cell expressed, developmentally down-regulated gene 9	3.15431	4.38396e-10	8.41311e-09
Scpep1	serine carboxypeptidase 1	3.15225	5.3825e-07	8.23075e-06
Slc29a1	solute carrier family 29 (nucleoside transporters), member 1	3.148	0.000194397	0.00230634
Cyfip2	cytoplasmic FMR1 interacting protein 2	3.1462	1.03934e-08	1.8142e-07
Fat4	FAT atypical cadherin 4	3.13819	0.000606309	0.00675837
Il1r1	interleukin 1 receptor, type I	3.13656	0	0
Gpx3	glutathione peroxidase 3	3.10074	0	0
Ptprz1	protein tyrosine phosphatase, receptor type Z, polypeptide 1	3.1	0	0
Ralgds	ral guanine nucleotide dissociation stimulator	3.06255	8.31024e-05	0.00103692
Gpc3	glypican 3	3.05405	0	0
Pde8a	phosphodiesterase 8A	3.03539	0.000746031	0.00819336
Usp48	ubiquitin specific peptidase 48	2.99877	1.43901e-06	2.11951e-05
Mat2a	methionine adenosyltransferase II, alpha	2.96033	0	0
Phtf2	putative homeodomain transcription factor 2	2.95937	2.46738e-07	3.88157e-06
Dusp10	dual specificity phosphatase 10	2.92487	0.000446924	0.00507482
Dcbld2	discoidin, CUB and LCCL domain containing 2	2.90759	6.52639e-07	9.9061e-06
Ptpn13	protein tyrosine phosphatase, non-receptor type 13	2.89893	1.50548e-06	2.20948e-05
Pja1	praja ring finger ubiquitin ligase 1	2.89678	2.10141e-05	0.000275619
Nek6	NIMA (never in mitosis gene a)-related expressed kinase 6	2.88784	0.000824794	0.00899217
Riok2	RIO kinase 2	2.88699	0.000266604	0.00310464
Elovl5	ELOVL family member 5, elongation of long chain fatty acids (yeast)	2.88683	8.11765e-07	1.22421e-05
Frmd4a	FERM domain containing 4A	2.88396	1.38928e-05	0.000186903
Wdr36	WD repeat domain 36	2.86185	0.000123242	0.0015102
Usp8	ubiquitin specific peptidase 8	2.85744	1.85786e-05	0.000245441
2610507B11Rik	RIKEN cDNA 2610507B11 gene	2.8411	7.40768e-08	1.21789e-06
Tubb3	tubulin, beta 3 class III	2.83576	0.000129439	0.00156972
Sin3a	transcriptional regulator, SIN3A (yeast)	2.83162	0.000438735	0.00498529
Rcan1	regulator of calcineurin 1	2.81017	0	0
Ppfia1	protein tyrosine phosphatase, receptor type, f polypeptide (PTPRF), interacting protein (liprin), alpha 1	2.78447	9.88357e-09	1.73258e-07
Kat6a	K(lysine) acetyltransferase 6A	2.78283	0.000286144	0.00331806
Dhrs3	dehydrogenase/reductase (SDR family) member 3	2.77479	3.22391e-08	5.45903e-07
Rnf14	ring finger protein 14	2.77373	7.61443e-06	0.000105078
Alg11	asparagine-linked glycosylation 11 (alpha-1,2-mannosyltransferase)	2.75068	2.11339e-06	3.066e-05
Atp6ap2	ATPase, H+ transporting, lysosomal accessory protein 2	2.72786	1.05137e-06	1.56541e-05
Rab7b	RAB7B, member RAS oncogene family	2.71854	7.92081e-07	1.19563e-05
Tmem170b	transmembrane protein 170B	2.70823	1.26567e-06	1.87598e-05
Cog6	component of oligomeric golgi complex 6	2.68791	4.51451e-08	7.52022e-07
Fermt2	fermitin family member 2	2.68232	1.45743e-11	3.0502e-10
Egr2	early growth response 2	2.64917	3.88394e-06	5.51755e-05
Xpo1	exportin 1	2.6462	1.89913e-08	3.2527e-07
Ckap5	cytoskeleton associated protein 5	2.64544	6.39154e-07	9.71941e-06
Qars	glutaminyl-tRNA synthetase	2.62158	1.39422e-05	0.000187204
Kpna3	karyopherin (importin) alpha 3	2.61672	0.000107073	0.00131896
Etfa	electron transferring flavoprotein, alpha polypeptide	2.59242	6.80046e-05	0.000855034
Dnajc10	DnaJ heat shock protein family (Hsp40) member C10	2.58355	1.40751e-05	0.00018868
Antxr1	anthrax toxin receptor 1	2.55961	1.58416e-06	2.32287e-05
Cnn3	calponin 3, acidic	2.53446	4.62051e-08	7.68119e-07
Ece1	endothelin converting enzyme 1	2.52542	0.000128219	0.0015607
Bap1	Brca1 associated protein 1	2.50098	0.000252005	0.00294929
Fign	fidgetin	2.4866	3.76654e-06	5.36005e-05
Fem1b	fem 1 homolog b	2.4805	1.66141e-06	2.4318e-05
Dmtf1	cyclin D binding myb-like transcription factor 1	2.47986	4.51541e-06	6.38147e-05
Nf1	neurofibromin 1	2.4781	1.02186e-07	1.66171e-06
Psen1	presenilin 1	2.47707	7.30429e-08	1.20209e-06
Serpinb6a	serine (or cysteine) peptidase inhibitor, clade B, member 6a	2.46427	0.000169511	0.00202573
Plrg1	pleiotropic regulator 1	2.45374	0.000701476	0.00772471
Spcs3	signal peptidase complex subunit 3 homolog (S. cerevisiae)	2.42359	1.56541e-14	3.72251e-13
Marcks	myristoylated alanine rich protein kinase C substrate	2.4079	0	0
Plagl1	pleiomorphic adenoma gene-like 1	2.38863	8.88178e-16	2.24204e-14
Abcf2	ATP-binding cassette, sub-family F (GCN20), member 2	2.36956	7.1287e-05	0.000895617
Nol9	nucleolar protein 9	2.35467	0.000203872	0.00241352
Slc18a2	solute carrier family 18 (vesicular monoamine), member 2	2.34611	0.000851786	0.00926797
Sacm1l	SAC1 suppressor of actin mutations 1-like (yeast)	2.32152	2.85677e-05	0.000370838
Cnpy4	canopy FGF signaling regulator 4	2.31922	1.23565e-05	0.000167419
Sbno1	strawberry notch 1	2.31802	7.59948e-13	1.70112e-11
Pnrc2	proline-rich nuclear receptor coactivator 2	2.31649	1.388e-05	0.000186903
Ank	progressive ankylosis	2.28409	6.4615e-14	1.50597e-12
Egr3	early growth response 3	2.25381	1.36085e-07	2.18054e-06
Ss18	SS18, nBAF chromatin remodeling complex subunit	2.23972	3.11475e-05	0.000403051
Virma	vir like m6A methyltransferase associated	2.23599	0.000257727	0.00301196
Fhl1	four and a half LIM domains 1	2.22493	0.000607924	0.00677177
Pitrm1	pitrilysin metallepetidase 1	2.2213	0.00010442	0.00128822
Srxn1	sulfiredoxin 1 homolog (S. cerevisiae)	2.20182	1.53395e-09	2.85041e-08
Hsd3b7	hydroxy-delta-5-steroid dehydrogenase, 3 beta- and steroid delta-isomerase 7	2.18261	3.19324e-07	4.98521e-06
Sec23b	SEC23 homolog B, COPII coat complex component	2.17833	8.38452e-06	0.000115317
Trim44	tripartite motif-containing 44	2.17229	0.000219538	0.00258778
Nono	non-POU-domain-containing, octamer binding protein	2.16436	4.976e-09	8.86495e-08
Cemip2	cell migration inducing hyaluronidase 2	2.1585	0.000580834	0.00651869
Map3k2	mitogen-activated protein kinase kinase kinase 2	2.1521	0.000752811	0.00825676
Zc3h14	zinc finger CCCH type containing 14	2.12585	4.51585e-05	0.000577522
Col6a3	collagen, type VI, alpha 3	2.08872	1.11022e-16	2.90535e-15
Gnai3	guanine nucleotide binding protein (G protein), alpha inhibiting 3	2.08471	2.71335e-10	5.31906e-09
Mxd1	MAX dimerization protein 1	2.08394	1.90523e-06	2.77629e-05
Flnb	filamin, beta	2.07345	0.000215494	0.00254376
Mysm1	myb-like, SWIRM and MPN domains 1	2.05025	0.000140815	0.00170139
Nmd3	NMD3 ribosome export adaptor	2.03682	0.000464254	0.00525706
Plpp1	phospholipid phosphatase 1	1.99259	1.51799e-05	0.000202333
Hbs1l	Hbs1-like (S. cerevisiae)	1.98392	0.000620519	0.00690219
Fxyd5	FXYD domain-containing ion transport regulator 5	1.98371	5.04962e-05	0.000643277
Hspd1	heat shock protein 1 (chaperonin)	1.98304	1.40348e-05	0.000188293
Sat1	spermidine/spermine N1-acetyl transferase 1	1.97321	3.19684e-05	0.000413347
Zfp948	zinc finger protein 948	1.9507	2.62694e-09	4.81059e-08
Adamts1	a disintegrin-like and metallopeptidase (reprolysin type) with thrombospondin type 1 motif, 1	1.94343	5.88085e-13	1.3291e-11
Srpx2	sushi-repeat-containing protein, X-linked 2	1.92061	5.15684e-06	7.2443e-05
S1pr3	sphingosine-1-phosphate receptor 3	1.90545	7.09547e-06	9.83297e-05
Ltbp1	latent transforming growth factor beta binding protein 1	1.89146	0.000921454	0.00997309
Ccdc80	coiled-coil domain containing 80	1.88553	4.2788e-13	9.7239e-12
Nfib	nuclear factor I/B	1.87968	2.74422e-10	5.37317e-09
Pitpnb	phosphatidylinositol transfer protein, beta	1.87944	0.000424868	0.00483442
Cavin1	caveolae associated 1	1.84036	1.08802e-14	2.61379e-13
Ykt6	YKT6 v-SNARE homolog (S. cerevisiae)	1.8332	6.28943e-05	0.000795046
Insc	INSC spindle orientation adaptor protein	1.79541	8.94666e-05	0.00111126
Nap1l1	nucleosome assembly protein 1-like 1	1.79126	1.68178e-05	0.000222717
Apold1	apolipoprotein L domain containing 1	1.79045	0.000195552	0.00231836
Hbegf	heparin-binding EGF-like growth factor	1.78769	0.000585373	0.00656515
Itgav	integrin alpha V	1.77696	0.000355973	0.0040902
Ipo5	importin 5	1.7767	8.84681e-06	0.000121471
Nfe2l1	nuclear factor, erythroid derived 2,-like 1	1.76448	0.000694783	0.00765614
Asah1	N-acylsphingosine amidohydrolase 1	1.73093	0.000264244	0.00308372
Zyx	zyxin	1.70839	0.000367178	0.00421305
Timp2	tissue inhibitor of metalloproteinase 2	1.64807	2.13744e-07	3.38198e-06
Paics	phosphoribosylaminoimidazole carboxylase, phosphoribosylaminoribosylaminoimidazole, succinocarboxamide synthetase	1.64679	0.000438184	0.00498248
Dmp1	dentin matrix protein 1	1.6447	0	0
Mxra8	matrix-remodelling associated 8	1.60995	7.48009e-06	0.000103398
Tnfrsf19	tumor necrosis factor receptor superfamily, member 19	1.60153	0.000143924	0.00173513
Cdkn1c	cyclin-dependent kinase inhibitor 1C (P57)	1.55834	2.14953e-06	3.11568e-05
Lima1	LIM domain and actin binding 1	1.54957	0.000460658	0.00521995
Braf	Braf transforming gene	1.54866	1.95166e-05	0.000257418
Thbs1	thrombospondin 1	1.52335	0	0
Aldh18a1	aldehyde dehydrogenase 18 family, member A1	1.51285	0.000782945	0.00857009
Rc3h1	RING CCCH (C3H) domains 1	1.49209	5.2078e-06	7.30761e-05
Rlim	ring finger protein, LIM domain interacting	1.45204	0.000116746	0.00143381
Ackr3	atypical chemokine receptor 3	1.4515	1.80473e-07	2.8666e-06
Hpgd	hydroxyprostaglandin dehydrogenase 15 (NAD)	1.42257	8.12299e-05	0.00101432
Zwint	ZW10 interactor	1.41744	0.000602576	0.00672589
Tacc1	transforming, acidic coiled-coil containing protein 1	1.41084	0.000368858	0.00422641
Phex	phosphate regulating endopeptidase homolog, X-linked	1.38665	6.26166e-13	1.40935e-11
Tm4sf1	transmembrane 4 superfamily member 1	1.35309	2.05329e-06	2.98145e-05
Eif4a2	eukaryotic translation initiation factor 4A2	1.34004	5.85011e-07	8.92087e-06
Irs1	insulin receptor substrate 1	1.32793	2.78869e-05	0.000362861
Plod2	procollagen lysine, 2-oxoglutarate 5-dioxygenase 2	1.29305	0.000662986	0.00732544
Arrdc3	arrestin domain containing 3	1.22195	0.000659971	0.00729704
Ctsd	cathepsin D	1.21909	9.90867e-05	0.0012261
Alpl	alkaline phosphatase, liver/bone/kidney	1.20192	5.3544e-07	8.19542e-06
Tnfaip2	tumor necrosis factor, alpha-induced protein 2	1.13372	8.93197e-06	0.000122538
Wsb1	WD repeat and SOCS box-containing 1	1.08443	0.000465288	0.00526513
Panx3	pannexin 3	1.08238	0.000116107	0.00142703
Atf3	activating transcription factor 3	1.01552	9.35819e-06	0.000128171
Mfap2	microfibrillar-associated protein 2	0.989162	0.000418206	0.00476853
Hsp90aa1	heat shock protein 90, alpha (cytosolic), class A member 1	0.974752	2.29572e-05	0.000300623
Cd109	CD109 antigen	0.964688	1.2851e-05	0.000173404
Bhlhe40	basic helix-loop-helix family, member e40	0.85367	0.000841934	0.00916686
Hspa8	heat shock protein 8	0.696844	0.000914449	0.00990381
