# Supplementary material for: Single‐Cell RNA‐Sequencing Reveals the Breadth of Osteoblast Heterogeneity
Source: JBMR Plus. 2021 May 17;5(6):e10496. doi: 10.1002/jbm4.10496 (PMC8216137; doi:10.1002/jbm4.10496)
Supplement: Supplementary file 5 — Supplemental Table S2. Highly Variable Genes Across Single Venus‐Positive Osteoblasts in Clusters 1 to 3 [file JBM4-5-e10496-s015.xlsx]

## Sheet: Table_S2
Table S2. Highly variable genes across single Venus-positive osteoblasts in clusters 1–3
Symbol	Full name	effect-size	p-value	q-value
Cenpe	centromere protein E	219.992	0	0
Gpr84	G protein-coupled receptor 84	187.17	0	0
Zfp85	zinc finger protein 85	183.835	0	0
Itgal	integrin alpha L	173.081	0	0
Zfp558	zinc finger protein 558	170.309	0	0
Cacnb1	calcium channel, voltage-dependent, beta 1 subunit	169.813	0	0
Oxtr	oxytocin receptor	167.276	0	0
Sox11	SRY (sex determining region Y)-box 11	165.288	0	0
Slc38a11	solute carrier family 38, member 11	161.924	0	0
Tor4a	torsin family 4, member A	161.652	0	0
Kcnq1	potassium voltage-gated channel, subfamily Q, member 1	159.396	0	0
Zfp455	zinc finger protein 455	158.378	0	0
Zfp870	zinc finger protein 870	155.02	0	0
Gm16386	predicted gene 16386	154.22	0	0
Rtp4	receptor transporter protein 4	151.487	0	0
Cd69	CD69 antigen	150.096	0	0
Aqp3	aquaporin 3	148.598	0	0
Zfp799	zinc finger protein 799	147.659	0	0
Pgap4	post-GPI attachment to proteins GalNAc transferase 4	145.318	0	0
Zfp951	zinc finger protein 951	145.216	0	0
Grin3a	glutamate receptor ionotropic, NMDA3A	145.05	0	0
Kyat3	kynurenine aminotransferase 3	141.288	0	0
Itga2	integrin alpha 2	140.23	0	0
A2m	alpha-2-macroglobulin	139.725	0	0
Islr	immunoglobulin superfamily containing leucine-rich repeat	137.253	0	0
Ppp4r4	protein phosphatase 4, regulatory subunit 4	136.18	0	0
Olfr1371	olfactory receptor 1371	130.668	0	0
Cavin2	caveolae associated 2	128.371	0	0
Large2	LARGE xylosyl- and glucuronyltransferase 2	124.794	0	0
Ptk2b	PTK2 protein tyrosine kinase 2 beta	120.106	0	0
Shisal1	shisa like 1	119.843	0	0
Zfp974	zinc finger protein 974	118.107	0	0
Arxes2	adipocyte-related X-chromosome expressed sequence 2	117.63	0	0
Gm11681	predicted gene 11681	117.033	1.11022e-16	5.02424e-15
Igtp	interferon gamma induced GTPase	116.708	0	0
4930558J18Rik	RIKEN cDNA 4930558J18 gene	115.914	0	0
Bbs12	Bardet-Biedl syndrome 12 (human)	115.354	0	0
Bhlha15	basic helix-loop-helix family, member a15	115.012	0	0
Zfp791	zinc finger protein 791	113.998	1.22125e-15	5.18218e-14
Ltbp2	latent transforming growth factor beta binding protein 2	111.047	0	0
Xkr4	X-linked Kx blood group related 4	110.656	3.9968e-15	1.63827e-13
Col10a1	collagen, type X, alpha 1	110.395	0	0
Hmbox1	homeobox containing 1	110.094	0	0
Ifi47	interferon gamma inducible protein 47	109.703	0	0
Zfp711	zinc finger protein 711	109.641	0	0
Prkcz	protein kinase C, zeta	108.729	0	0
Mbd4	methyl-CpG binding domain protein 4	107.982	0	0
Atp13a2	ATPase type 13A2	107.932	0	0
Scarf1	scavenger receptor class F, member 1	107.408	0	0
Plekhn1	pleckstrin homology domain containing, family N member 1	106.533	0	0
Pcdhb18	protocadherin beta 18	106.503	0	0
Zfp607a	zinc finger protein 607A	104.397	0	0
Fam111a	family with sequence similarity 111, member A	102.692	0	0
Mapk11	mitogen-activated protein kinase 11	102.265	8.95439e-12	2.71195e-10
Rpusd1	RNA pseudouridylate synthase domain containing 1	101.834	0	0
Adamtsl2	ADAMTS-like 2	101.14	1.86183e-11	5.38865e-10
Slc6a4	solute carrier family 6 (neurotransmitter transporter, serotonin), member 4	100.501	0	0
Srl	sarcalumenin	100.187	0	0
Fgf7	fibroblast growth factor 7	100.131	0	0
Sh3rf3	SH3 domain containing ring finger 3	97.9216	0	0
Abcg4	ATP binding cassette subfamily G member 4	97.7154	9.74387e-12	2.93403e-10
Dnah6	dynein, axonemal, heavy chain 6	97.6739	0	0
Phka2	phosphorylase kinase alpha 2	97.438	0	0
Efna4	ephrin A4	96.6526	2.86939e-10	7.28183e-09
Dpf1	D4, zinc and double PHD fingers family 1	96.4821	0	0
Cnr1	cannabinoid receptor 1 (brain)	96.2869	0	0
C5ar1	complement component 5a receptor 1	95.7548	1.91461e-11	5.521e-10
Ift140	intraflagellar transport 140	93.2362	0	0
Trim45	tripartite motif-containing 45	92.0345	1.02511e-11	3.08085e-10
Arid3b	AT rich interactive domain 3B (BRIGHT-like)	91.5141	0	0
D430041D05Rik	RIKEN cDNA D430041D05 gene	91.1481	2.90117e-10	7.35057e-09
Gabra2	gamma-aminobutyric acid (GABA) A receptor, subunit alpha 2	89.2373	1.46602e-08	3.16621e-07
Mctp2	multiple C2 domains, transmembrane 2	88.3823	1.18181e-08	2.59534e-07
Trim17	tripartite motif-containing 17	88.3406	2.25587e-08	4.73491e-07
Mmp13	matrix metallopeptidase 13	87.5182	0	0
Gstt3	glutathione S-transferase, theta 3	87.4872	1.82717e-08	3.8978e-07
Thbs4	thrombospondin 4	86.1843	0	0
Cdsn	corneodesmosin	85.3623	0	0
Msh4	mutS homolog 4	85.3383	1.78216e-08	3.81217e-07
Rhof	ras homolog family member F (in filopodia)	85.2148	0	0
Zfp28	zinc finger protein 28	85.2001	0	0
Zfp619	zinc finger protein 619	84.7398	8.29337e-14	3.06268e-12
Tmem154	transmembrane protein 154	84.6471	0	0
Gabrd	gamma-aminobutyric acid (GABA) A receptor, subunit delta	84.1694	1.49283e-07	2.8831e-06
Lss	lanosterol synthase	84.0232	0	0
Napb	N-ethylmaleimide sensitive fusion protein attachment protein beta	82.61	0	0
Dennd4b	DENN/MADD domain containing 4B	82.5862	0	0
Lrrc75b	leucine rich repeat containing 75B	82.1635	0	0
Met	met proto-oncogene	81.7553	3.18253e-10	7.98591e-09
Diras2	DIRAS family, GTP-binding RAS-like 2	81.5055	0	0
Ccdc82	coiled-coil domain containing 82	81.4454	6.06182e-14	2.27616e-12
Zfp13	zinc finger protein 13	81.3564	2.03674e-09	4.767e-08
Neu2	neuraminidase 2	81.2084	0	0
Gcg	glucagon	80.9968	4.55551e-07	8.18946e-06
Malt1	MALT1 paracaspase	80.7068	0	0
Pstpip1	proline-serine-threonine phosphatase-interacting protein 1	80.4164	4.70452e-08	9.56667e-07
Plekhh1	pleckstrin homology domain containing, family H (with MyTH4 domain) member 1	80.2965	3.31561e-08	6.8581e-07
Scara5	scavenger receptor class A, member 5	79.5625	2.28238e-09	5.31807e-08
Plscr4	phospholipid scramblase 4	79.3929	3.93678e-11	1.10272e-09
Aplp1	amyloid beta (A4) precursor-like protein 1	79.2433	1.5855e-10	4.15147e-09
2810021J22Rik	RIKEN cDNA 2810021J22 gene	79.1629	0	0
Rrad	Ras-related associated with diabetes	79.1133	0	0
Pde1b	phosphodiesterase 1B, Ca2+-calmodulin dependent	78.7889	7.71605e-14	2.85622e-12
Gbp3	guanylate binding protein 3	78.6534	0	0
Aldh1a3	aldehyde dehydrogenase family 1, subfamily A3	78.2617	0	0
Nat8l	N-acetyltransferase 8-like	78.2412	1.47781e-06	2.46569e-05
Mthfd2l	methylenetetrahydrofolate dehydrogenase (NADP+ dependent) 2-like	78.1839	0	0
Wdr91	WD repeat domain 91	76.4241	0	0
Tspan18	tetraspanin 18	76.1987	8.55189e-08	1.69073e-06
Dgke	diacylglycerol kinase, epsilon	76.1864	0	0
Mpzl2	myelin protein zero-like 2	76.1568	3.47728e-06	5.48864e-05
Col25a1	collagen, type XXV, alpha 1	73.9839	3.33067e-16	1.46906e-14
Ppp1r9a	protein phosphatase 1, regulatory subunit 9A	73.5821	0	0
Whrn	whirlin	73.2959	0	0
F2rl3	coagulation factor II (thrombin) receptor-like 3	73.2084	9.60438e-06	0.000142007
Gfod2	glucose-fructose oxidoreductase domain containing 2	73.2084	9.60438e-06	0.000142007
Il20rb	interleukin 20 receptor beta	72.4738	3.24115e-07	5.94261e-06
Mageb3	MAGE family member B3	71.8694	1.37915e-05	0.000199213
Hspa1l	heat shock protein 1-like	71.714	3.23852e-13	1.12937e-11
Klhl40	kelch-like 40	70.8746	0	0
Tox3	TOX high mobility group box family member 3	70.7282	2.95478e-06	4.72583e-05
Arhgef39	Rho guanine nucleotide exchange factor (GEF) 39	70.6561	0	0
Adgrg1	adhesion G protein-coupled receptor G1	70.5427	2.52132e-13	8.85174e-12
AI987944	expressed sequence AI987944	70.4488	4.44089e-16	1.93692e-14
Zbtb33	zinc finger and BTB domain containing 33	70.3696	0	0
Col6a5	collagen, type VI, alpha 5	69.6323	4.67766e-10	1.15525e-08
Itgbl1	integrin, beta-like 1	69.6097	0	0
Fnbp1	formin binding protein 1	69.4811	1.21472e-08	2.66014e-07
Kcnk5	potassium channel, subfamily K, member 5	69.3749	0	0
Cdk18	cyclin-dependent kinase 18	69.1551	1.18879e-11	3.53881e-10
Samd9l	sterile alpha motif domain containing 9-like	68.5163	0	0
Tubg2	tubulin, gamma 2	68.3639	0	0
Miga2	mitoguardin 2	68.1714	0	0
Zfp287	zinc finger protein 287	67.4819	1.09002e-06	1.85517e-05
Rapgef3	Rap guanine nucleotide exchange factor (GEF) 3	66.8274	0	0
Fgd5	FYVE, RhoGEF and PH domain containing 5	66.0655	1.10293e-05	0.000161248
Jrk	jerky	63.7392	3.76533e-05	0.000509573
Rab36	RAB36, member RAS oncogene family	63.5675	0	0
Spice1	spindle and centriole associated protein 1	63.4993	0	0
Trim21	tripartite motif-containing 21	62.938	1.9984e-15	8.34426e-14
Nlrp5-ps	NLR family, pyrin domain containing 5, pseudogene	62.7687	0.000206769	0.00248662
Ccdc65	coiled-coil domain containing 65	62.6099	6.16656e-06	9.32007e-05
Sorcs1	sortilin-related VPS10 domain containing receptor 1	62.1624	5.96745e-13	2.02247e-11
Nalcn	sodium leak channel, non-selective	61.5316	0	0
Map3k21	mitogen-activated protein kinase kinase kinase 21	61.3381	0	0
Zfp874a	zinc finger protein 874a	61.1668	0	0
Wdr95	WD40 repeat domain 95	61.0213	3.29067e-06	5.20457e-05
Itga6	integrin alpha 6	60.8597	0	0
Dpep1	dipeptidase 1	60.8434	5.21139e-13	1.77778e-11
Pde10a	phosphodiesterase 10A	60.7733	0.0002627	0.00309974
Tmem198b	transmembrane protein 198b	60.7581	3.51789e-05	0.000478152
Nemp1	nuclear envelope integral membrane protein 1	60.4962	3.9746e-14	1.52162e-12
Pappa	pregnancy-associated plasma protein A	60.2595	0	0
Cbln3	cerebellin 3 precursor protein	60.053	0.000387052	0.00440761
Steap4	STEAP family member 4	60.0192	0	0
Trim32	tripartite motif-containing 32	59.7958	3.25916e-10	8.13905e-09
Fhl4	four and a half LIM domains 4	59.4913	1.60246e-06	2.65797e-05
Camkk1	calcium/calmodulin-dependent protein kinase kinase 1, alpha	59.4218	3.19016e-05	0.000437787
Unc79	unc-79 homolog	59.1796	0.000167151	0.00203519
Ptpru	protein tyrosine phosphatase, receptor type, U	59.0374	1.09912e-14	4.36803e-13
Gng4	guanine nucleotide binding protein (G protein), gamma 4	58.437	0	0
Rpap1	RNA polymerase II associated protein 1	58.3682	1.11022e-16	5.02424e-15
Wdr90	WD repeat domain 90	58.2137	0.000229083	0.00273607
Zfp37	zinc finger protein 37	58.1854	0	0
Ocstamp	osteoclast stimulatory transmembrane protein	57.4877	0.000405858	0.00460168
Patj	PATJ, crumbs cell polarity complex component	57.39	4.20775e-13	1.44484e-11
Susd5	sushi domain containing 5	56.8407	0	0
Stil	Scl/Tal1 interrupting locus	56.1012	0.000884626	0.00936543
Zfpm1	zinc finger protein, multitype 1	56.0947	1.1017e-10	2.91392e-09
Pcdhga3	protocadherin gamma subfamily A, 3	55.4794	0	0
Irak2	interleukin-1 receptor-associated kinase 2	55.2176	3.83027e-14	1.46996e-12
Shkbp1	Sh3kbp1 binding protein 1	55.0716	6.77535e-10	1.64224e-08
Suox	sulfite oxidase	54.9894	0	0
Adamtsl4	ADAMTS-like 4	54.9111	1.11022e-16	5.02424e-15
Pms1	PMS1 homolog 1, mismatch repair system component	53.6162	0	0
Sfmbt2	Scm-like with four mbt domains 2	53.3059	0	0
Zfp52	zinc finger protein 52	52.955	0	0
Oxsm	3-oxoacyl-ACP synthase, mitochondrial	52.8433	0	0
Zfp329	zinc finger protein 329	52.7774	1.93623e-13	6.85916e-12
Bbof1	basal body orientation factor 1	52.6368	0.00028024	0.00329182
Synpo2	synaptopodin 2	52.4118	2.44107e-08	5.10993e-07
Mycl	v-myc avian myelocytomatosis viral oncogene lung carcinoma derived	52.3167	0.000830282	0.00884993
Tnfsf9	tumor necrosis factor (ligand) superfamily, member 9	52.3117	0	0
Grk3	G protein-coupled receptor kinase 3	51.9765	0	0
Plek	pleckstrin	51.9616	0	0
Vcam1	vascular cell adhesion molecule 1	51.949	0	0
Cep83os	centrosomal protein 83, opposite strand	51.9366	9.04052e-06	0.000134432
Zfp599	zinc finger protein 599	51.8182	8.88178e-15	3.54773e-13
Cdc25b	cell division cycle 25B	51.7283	5.51054e-11	1.51641e-09
Grhl2	grainyhead like transcription factor 2	51.639	0.000709557	0.00766753
C430049B03Rik	RIKEN cDNA C430049B03 gene	51.5924	1.62709e-07	3.12217e-06
Fam185a	family with sequence similarity 185, member A	51.492	1.37507e-11	4.06241e-10
Zfp189	zinc finger protein 189	51.4693	0	0
Ackr2	atypical chemokine receptor 2	51.3591	0	0
Plpp6	phospholipid phosphatase 6	50.9654	0.000581378	0.00640621
Ppm1k	protein phosphatase 1K (PP2C domain containing)	50.4211	1.08441e-11	3.25282e-10
Arhgef9	CDC42 guanine nucleotide exchange factor (GEF) 9	50.4095	1.44329e-15	6.10785e-14
Ppp1r21	protein phosphatase 1, regulatory subunit 21	50.3717	0	0
Mtmr9	myotubularin related protein 9	50.2936	9.01723e-13	2.9538e-11
F8	coagulation factor VIII	50.0479	0	0
Slc6a19	solute carrier family 6 (neurotransmitter transporter), member 19	49.5354	1.05968e-10	2.81679e-09
Stom	stomatin	49.4484	4.18942e-07	7.53999e-06
Mrgpre	MAS-related GPR, member E	49.4363	0	0
Plekhb2	pleckstrin homology domain containing, family B (evectins) member 2	49.0527	4.1933e-09	9.54342e-08
Mfsd13b	major facilitator superfamily domain containing 13B	49.0105	4.01139e-05	0.000538683
Prps2	phosphoribosyl pyrophosphate synthetase 2	48.185	5.3609e-06	8.17342e-05
Polm	polymerase (DNA directed), mu	47.9185	4.49823e-06	6.95294e-05
Ghdc	GH3 domain containing	47.5957	1.95571e-11	5.60853e-10
Hook1	hook microtubule tethering protein 1	47.2592	1.71393e-11	4.99752e-10
Zc3h6	zinc finger CCCH type containing 6	47.0531	0	0
Zfp970	zinc finger protein 970	46.9243	0	0
Plcxd2	phosphatidylinositol-specific phospholipase C, X domain containing 2	46.5283	6.7725e-10	1.64224e-08
Rps6kc1	ribosomal protein S6 kinase polypeptide 1	46.4924	0	0
Rhot2	ras homolog family member T2	46.4287	0	0
Nfya	nuclear transcription factor-Y alpha	46.1911	0	0
Tmem30b	transmembrane protein 30B	46.1324	5.02598e-13	1.71827e-11
Sox13	SRY (sex determining region Y)-box 13	45.946	5.34153e-08	1.08059e-06
Mettl27	methyltransferase like 27	45.8729	4.04718e-08	8.27294e-07
Akap6	A kinase (PRKA) anchor protein 6	45.4928	1.11022e-16	5.02424e-15
Rap1gap2	RAP1 GTPase activating protein 2	45.4677	0	0
Cobl	cordon-bleu WH2 repeat	45.0961	0.000374766	0.0042864
Faap100	Fanconi anemia core complex associated protein 100	45.0594	1.67288e-11	4.89608e-10
Tmem177	transmembrane protein 177	45.0477	0	0
Zfp677	zinc finger protein 677	44.3979	0	0
Dph2	DPH2 homolog	44.268	6.66134e-16	2.8813e-14
A430033K04Rik	RIKEN cDNA A430033K04 gene	44.2276	3.61576e-08	7.42987e-07
Aox1	aldehyde oxidase 1	43.9031	6.32803e-07	1.11581e-05
Nos2	nitric oxide synthase 2, inducible	43.8883	6.01197e-12	1.83858e-10
Fbxw4	F-box and WD-40 domain protein 4	43.8624	5.88418e-14	2.21477e-12
Cdca5	cell division cycle associated 5	43.7385	1.74519e-05	0.000247969
Lrrc75a	leucine rich repeat containing 75A	43.3928	0	0
Mthfd1	methylenetetrahydrofolate dehydrogenase (NADP+ dependent), methenyltetrahydrofolate cyclohydrolase, formyltetrahydrofolate synthase	43.2658	0	0
Ptgr2	prostaglandin reductase 2	43.1077	0	0
Mark1	MAP/microtubule affinity regulating kinase 1	43.0264	2.68281e-06	4.33066e-05
Tmem86a	transmembrane protein 86A	42.913	1.57153e-05	0.000225339
Trhr2	thyrotropin releasing hormone receptor 2	42.7925	0	0
Mr1	major histocompatibility complex, class I-related	42.6451	0	0
Rps6ka2	ribosomal protein S6 kinase, polypeptide 2	42.5252	0	0
Wdr20	WD repeat domain 20	41.9943	0	0
Adamts15	a disintegrin-like and metallopeptidase (reprolysin type) with thrombospondin type 1 motif, 15	41.9184	0	0
Cdk5rap2	CDK5 regulatory subunit associated protein 2	41.7326	0	0
Tec	tec protein tyrosine kinase	41.5329	0	0
C2cd3	C2 calcium-dependent domain containing 3	41.294	0	0
Dclre1b	DNA cross-link repair 1B	40.2805	2.79802e-11	7.90819e-10
9430015G10Rik	RIKEN cDNA 9430015G10 gene	40.2174	0	0
Man1c1	mannosidase, alpha, class 1C, member 1	40.109	1.52101e-12	4.89033e-11
Pgap1	post-GPI attachment to proteins 1	40.1057	2.17356e-05	0.000304688
Il13ra1	interleukin 13 receptor, alpha 1	39.8715	3.00319e-10	7.5845e-09
Qpct	glutaminyl-peptide cyclotransferase (glutaminyl cyclase)	39.68	0	0
Kyat1	kynurenine aminotransferase 1	39.51	1.07692e-14	4.29068e-13
Tbc1d8	TBC1 domain family, member 8	39.4636	1.1967e-05	0.000173821
Pign	phosphatidylinositol glycan anchor biosynthesis, class N	39.3108	0	0
Zfp58	zinc finger protein 58	39.1077	0	0
Zswim1	zinc finger SWIM-type containing 1	38.9089	1.95504e-08	4.1536e-07
Ice2	interactor of little elongation complex ELL subunit 2	38.835	0	0
Hells	helicase, lymphoid specific	38.6895	4.3463e-10	1.07511e-08
Pcdhb12	protocadherin beta 12	38.6084	0.000813281	0.00868815
Rad51d	RAD51 paralog D	38.4983	0	0
Ptpre	protein tyrosine phosphatase, receptor type, E	38.1906	0	0
Rassf5	Ras association (RalGDS/AF-6) domain family member 5	37.9791	0	0
Kctd18	potassium channel tetramerisation domain containing 18	37.9019	0.000347012	0.00398937
Dand5	DAN domain family member 5, BMP antagonist	37.8355	1.56621e-06	2.60336e-05
Acot11	acyl-CoA thioesterase 11	37.66	0	0
Cops7b	COP9 signalosome subunit 7B	37.6582	0	0
Apobr	apolipoprotein B receptor	37.4387	0.000205165	0.00246923
Slc22a18	solute carrier family 22 (organic cation transporter), member 18	37.2837	0.000758067	0.00814117
Mtrr	5-methyltetrahydrofolate-homocysteine methyltransferase reductase	37.1728	1.89032e-11	5.46101e-10
Mlh3	mutL homolog 3	37.0068	0	0
Eif2ak2	eukaryotic translation initiation factor 2-alpha kinase 2	36.7794	0	0
Gm16845	predicted gene, 16845	36.7718	0.000310519	0.00361495
A630072M18Rik	RIKEN cDNA A630072M18 gene	36.6734	4.57482e-06	7.06436e-05
Dnase1l1	deoxyribonuclease 1-like 1	36.4304	0	0
Galnt4	polypeptide N-acetylgalactosaminyltransferase 4	36.0036	1.29725e-10	3.41383e-09
Adamts8	a disintegrin-like and metallopeptidase (reprolysin type) with thrombospondin type 1 motif, 8	35.9152	1.62232e-05	0.000231561
Sema3e	sema domain, immunoglobulin domain (Ig), short basic domain, secreted, (semaphorin) 3E	35.4683	6.02259e-10	1.46659e-08
Miga1	mitoguardin 1	35.4602	1.44999e-09	3.4452e-08
Sgtb	small glutamine-rich tetratricopeptide repeat (TPR)-containing, beta	35.3167	1.19449e-12	3.87232e-11
Mettl15	methyltransferase like 15	34.3681	8.99244e-07	1.5507e-05
Plcg2	phospholipase C, gamma 2	34.2902	0	0
Gsdmd	gasdermin D	34.2198	0.000163325	0.0019917
Fes	feline sarcoma oncogene	33.896	3.32146e-08	6.86113e-07
Irgm2	immunity-related GTPase family M member 2	33.7778	5.89739e-12	1.80707e-10
Htr2a	5-hydroxytryptamine (serotonin) receptor 2A	33.4815	7.1193e-05	0.000920705
Plxna2	plexin A2	33.3432	0	0
Trim68	tripartite motif-containing 68	33.3371	0	0
Capn5	calpain 5	33.1352	1.89304e-08	4.02733e-07
Kif3c	kinesin family member 3C	33.1147	6.9523e-07	1.22039e-05
Oplah	5-oxoprolinase (ATP-hydrolysing)	33.0637	1.11022e-16	5.02424e-15
Suv39h1	suppressor of variegation 3-9 1	32.8796	0	0
Trmo	tRNA methyltransferase O	32.7506	3.92086e-12	1.22297e-10
Eepd1	endonuclease/exonuclease/phosphatase family domain containing 1	32.6435	9.13702e-12	2.76192e-10
Btbd8	BTB (POZ) domain containing 8	32.4613	5.80749e-07	1.0275e-05
Tha1	threonine aldolase 1	32.3649	4.46947e-06	6.92216e-05
Slc15a4	solute carrier family 15, member 4	32.3532	2.74712e-10	6.99421e-09
Mdm1	transformed mouse 3T3 cell double minute 1	32.3341	6.4022e-06	9.66689e-05
Tnfrsf26	tumor necrosis factor receptor superfamily, member 26	32.2785	0	0
Man1b1	mannosidase, alpha, class 1B, member 1	32.1672	3.36761e-09	7.73167e-08
Gpatch1	G patch domain containing 1	31.9129	0	0
Zfp850	zinc finger protein 850	31.8545	4.03218e-10	1.00216e-08
Crtac1	cartilage acidic protein 1	31.7957	0	0
Tmem209	transmembrane protein 209	31.0867	0	0
Abca2	ATP-binding cassette, sub-family A (ABC1), member 2	31.0077	2.17792e-10	5.61811e-09
Hps1	HPS1, biogenesis of lysosomal organelles complex 3 subunit 1	30.7998	2.93645e-09	6.78156e-08
Gemin4	gem nuclear organelle associated protein 4	30.7395	1.11022e-16	5.02424e-15
Myorg	myogenesis regulating glycosidase (putative)	30.706	0	0
Fam149a	family with sequence similarity 149, member A	30.5663	0	0
Pcdhb15	protocadherin beta 15	30.4944	2.91676e-06	4.6698e-05
Xkr8	X-linked Kx blood group related 8	30.4886	4.59783e-08	9.36187e-07
Nbea	neurobeachin	30.4319	0	0
Aoc2	amine oxidase, copper containing 2 (retina-specific)	30.255	0.000248337	0.00294134
Pdxk	pyridoxal (pyridoxine, vitamin B6) kinase	30.2504	8.16236e-13	2.70776e-11
Phf6	PHD finger protein 6	30.2466	0	0
Tmem44	transmembrane protein 44	30.2055	3.98646e-05	0.000535794
Chrdl1	chordin-like 1	30.1231	9.43363e-11	2.51639e-09
Pi4kb	phosphatidylinositol 4-kinase beta	29.9568	1.16351e-13	4.20177e-12
Rubcnl	RUN and cysteine rich domain containing beclin 1 interacting protein like	29.7485	2.62086e-06	4.23611e-05
Exo5	exonuclease 5	29.6263	1.32951e-11	3.93526e-10
Zfp182	zinc finger protein 182	29.3888	5.44642e-12	1.67874e-10
Mtg2	mitochondrial ribosome associated GTPase 2	29.3709	8.09908e-13	2.69247e-11
Nkd2	naked cuticle 2	29.1048	0	0
Lbp	lipopolysaccharide binding protein	29.0514	1.55431e-15	6.54232e-14
Ercc8	excision repaiross-complementing rodent repair deficiency, complementation group 8	29.0438	2.39892e-09	5.57305e-08
Ptges2	prostaglandin E synthase 2	28.9953	2.03595e-06	3.33112e-05
Usp35	ubiquitin specific peptidase 35	28.9524	2.20302e-11	6.28321e-10
Polr3g	polymerase (RNA) III (DNA directed) polypeptide G	28.7988	1.11022e-16	5.02424e-15
Cd300lb	CD300 molecule like family member B	28.704	0	0
Gpr37	G protein-coupled receptor 37	28.686	0.000661553	0.00721278
Mturn	maturin, neural progenitor differentiation regulator homolog (Xenopus)	28.6277	9.98867e-09	2.2122e-07
Ecm2	extracellular matrix protein 2, female organ and adipocyte specific	28.576	0.000290083	0.0033998
Ofd1	OFD1, centriole and centriolar satellite protein	28.4891	0	0
Akap1	A kinase (PRKA) anchor protein 1	28.4266	1.22125e-15	5.18218e-14
Bhlhb9	basic helix-loop-helix domain containing, class B9	28.3046	1.47905e-09	3.50893e-08
Mocos	molybdenum cofactor sulfurase	28.2228	1.68e-11	4.90773e-10
Zfp944	zinc finger protein 944	28.1296	0	0
Pdk2	pyruvate dehydrogenase kinase, isoenzyme 2	28.0973	2.44249e-15	1.00643e-13
Bivm	basic, immunoglobulin-like variable motif containing	27.7752	5.04521e-09	1.1383e-07
Zfp956	zinc finger protein 956	27.7736	0.000168529	0.00205038
Polr3a	polymerase (RNA) III (DNA directed) polypeptide A	27.7478	1.01963e-12	3.32611e-11
Ttc21b	tetratricopeptide repeat domain 21B	27.6734	0	0
Zfp51	zinc finger protein 51	27.6715	0	0
Pld1	phospholipase D1	27.6388	0	0
Zfp113	zinc finger protein 113	27.6337	6.21059e-13	2.10033e-11
Wdr5	WD repeat domain 5	27.5615	0	0
Abcc4	ATP-binding cassette, sub-family C (CFTR/MRP), member 4	27.4053	4.06908e-12	1.26667e-10
Haus5	HAUS augmin-like complex, subunit 5	27.3859	9.53349e-13	3.11639e-11
Setdb2	SET domain, bifurcated 2	27.3188	2.20934e-14	8.5841e-13
Ttc30b	tetratricopeptide repeat domain 30B	27.3019	0	0
Dcaf17	DDB1 and CUL4 associated factor 17	27.2223	3.40838e-13	1.18072e-11
Mbnl3	muscleblind like splicing factor 3	27.1747	0	0
Mmp11	matrix metallopeptidase 11	27.0818	7.45061e-09	1.66898e-07
H6pd	hexose-6-phosphate dehydrogenase (glucose 1-dehydrogenase)	27.0286	4.06809e-11	1.13342e-09
Wdr13	WD repeat domain 13	26.9871	0	0
Slc16a10	solute carrier family 16 (monocarboxylic acid transporters), member 10	26.8545	4.04922e-07	7.30446e-06
Dis3l	DIS3 like exosome 3'-5' exoribonuclease	26.8512	0	0
Zfp764	zinc finger protein 764	26.7218	7.74364e-05	0.000997941
Zfp27	zinc finger protein 27	26.6264	0	0
Gcnt2	glucosaminyl (N-acetyl) transferase 2, I-branching enzyme	26.5433	3.29292e-13	1.14579e-11
Zfp866	zinc finger protein 866	26.4213	0	0
Slc2a4rg-ps	Slc2a4 regulator, pseudogene	26.0904	4.63172e-05	0.000616173
Gpatch2	G patch domain containing 2	25.8542	0	0
Kcns3	potassium voltage-gated channel, delayed-rectifier, subfamily S, member 3	25.794	2.09212e-06	3.40878e-05
Zmym3	zinc finger, MYM-type 3	25.497	1.11022e-16	5.02424e-15
Adamts7	a disintegrin-like and metallopeptidase (reprolysin type) with thrombospondin type 1 motif, 7	25.4002	2.06129e-06	3.36907e-05
Tmem47	transmembrane protein 47	25.3826	2.70941e-10	6.90943e-09
Zfp472	zinc finger protein 472	25.2516	2.22045e-16	9.8772e-15
Myof	myoferlin	25.1142	0	0
Hdac10	histone deacetylase 10	25.0613	8.58941e-10	2.07872e-08
Zfp772	zinc finger protein 772	25.0527	0	0
Itpr2	inositol 1,4,5-triphosphate receptor 2	25.0149	1.67824e-10	4.37966e-09
Tinagl1	tubulointerstitial nephritis antigen-like 1	24.9267	0.00046532	0.00521918
Sart3	squamous cell carcinoma antigen recognized by T cells 3	24.8837	4.17348e-10	1.03563e-08
Aldh3a2	aldehyde dehydrogenase family 3, subfamily A2	24.608	0	0
Sh3bp5l	SH3 binding domain protein 5 like	24.2696	3.04028e-11	8.56199e-10
Tmppe	transmembrane protein with metallophosphoesterase domain	24.1431	0	0
Zfp748	zinc finger protein 748	24.0849	2.16493e-14	8.43248e-13
Shroom3	shroom family member 3	23.9694	3.05234e-12	9.63578e-11
Chit1	chitinase 1 (chitotriosidase)	23.9091	7.22755e-14	2.6945e-12
AI597479	expressed sequence AI597479	23.8983	1.69342e-12	5.42242e-11
Nup210l	nucleoporin 210-like	23.8049	2.0751e-07	3.89591e-06
Vmac	vimentin-type intermediate filament associated coiled-coil protein	23.6465	1.52609e-09	3.61507e-08
Vps33a	VPS33A CORVET/HOPS core subunit	23.5704	1.13687e-13	4.12062e-12
Zfp426	zinc finger protein 426	23.5393	0	0
Adgre5	adhesion G protein-coupled receptor E5	23.4625	7.99361e-15	3.20933e-13
Bmp8b	bone morphogenetic protein 8b	23.3268	2.77213e-05	0.000383446
Mfsd6	major facilitator superfamily domain containing 6	23.1854	5.39318e-06	8.21463e-05
Intu	inturned planar cell polarity protein	23.1498	1.12572e-05	0.000164274
Fgfr2	fibroblast growth factor receptor 2	23.0057	0	0
Abcd1	ATP-binding cassette, sub-family D (ALD), member 1	22.8364	6.55032e-15	2.63663e-13
Heatr5b	HEAT repeat containing 5B	22.8316	0	0
Zfp959	zinc finger protein 959	22.7511	2.48575e-08	5.1965e-07
Zscan12	zinc finger and SCAN domain containing 12	22.7126	0.0001038	0.00130651
Rwdd2b	RWD domain containing 2B	22.6914	1.70199e-05	0.000242051
D630045J12Rik	RIKEN cDNA D630045J12 gene	22.687	1.92184e-11	5.53165e-10
Rnf168	ring finger protein 168	22.6312	1.68266e-07	3.21699e-06
Apaf1	apoptotic peptidase activating factor 1	22.5591	0	0
Tmem245	transmembrane protein 245	22.4499	1.77636e-15	7.43695e-14
Aacs	acetoacetyl-CoA synthetase	22.3268	8.53327e-11	2.28791e-09
Atm	ataxia telangiectasia mutated	22.2856	0	0
Slc19a2	solute carrier family 19 (thiamine transporter), member 2	22.1221	0	0
Sulf1	sulfatase 1	22.0168	2.00142e-06	3.28149e-05
Ocrl	OCRL, inositol polyphosphate-5-phosphatase	21.8268	0	0
Rad9b	RAD9 checkpoint clamp component B	21.8238	8.00169e-05	0.00102781
Arpp21	cyclic AMP-regulated phosphoprotein, 21	21.7841	3.55826e-13	1.22721e-11
Pfkm	phosphofructokinase, muscle	21.7626	0	0
Usb1	U6 snRNA biogenesis 1	21.7393	3.2129e-10	8.04921e-09
Tmem94	transmembrane protein 94	21.6839	1.96198e-09	4.60579e-08
Haus6	HAUS augmin-like complex, subunit 6	21.6641	3.22721e-05	0.000442097
Lrp5	low density lipoprotein receptor-related protein 5	21.6542	8.67e-10	2.09498e-08
Cxcl10	chemokine (C-X-C motif) ligand 10	21.6199	8.89333e-05	0.00113397
Taf1b	TATA-box binding protein associated factor, RNA polymerase I, B	21.4632	0	0
Lamc2	laminin, gamma 2	21.3734	0	0
Selenbp1	selenium binding protein 1	21.3509	0.000671408	0.00730062
Pak4	p21 (RAC1) activated kinase 4	21.135	1.22125e-15	5.18218e-14
Dmac2	distal membrane arm assembly complex 2	21.0677	1.38645e-12	4.47608e-11
Hemk1	HemK methyltransferase family member 1	20.9997	0.000161493	0.0019709
Xpo4	exportin 4	20.997	3.33067e-16	1.46906e-14
Tmem150a	transmembrane protein 150A	20.9811	7.40075e-13	2.47609e-11
Trim3	tripartite motif-containing 3	20.9127	9.24816e-14	3.37547e-12
Mvp	major vault protein	20.8466	0	0
Zfp952	zinc finger protein 952	20.8455	1.6557e-10	4.32804e-09
Ercc4	excision repair cross-complementing rodent repair deficiency, complementation group 4	20.8436	7.47424e-07	1.30908e-05
Gns	glucosamine (N-acetyl)-6-sulfatase	20.8196	0	0
Axl	AXL receptor tyrosine kinase	20.7984	1.18566e-11	3.53621e-10
Ccdc22	coiled-coil domain containing 22	20.765	0.00015067	0.00185034
Fgfr3	fibroblast growth factor receptor 3	20.7559	4.44089e-16	1.93692e-14
Zfp335	zinc finger protein 335	20.7006	0	0
Rtn4ip1	reticulon 4 interacting protein 1	20.6386	5.83378e-11	1.59974e-09
Slc2a1	solute carrier family 2 (facilitated glucose transporter), member 1	20.6253	0	0
Erlin1	ER lipid raft associated 1	20.5952	4.72955e-14	1.79311e-12
G2e3	G2/M-phase specific E3 ubiquitin ligase	20.5874	0	0
Fbn1	fibrillin 1	20.5554	7.07767e-13	2.37307e-11
Npy	neuropeptide Y	20.5475	1.11022e-16	5.02424e-15
Zcwpw1	zinc finger, CW type with PWWP domain 1	20.5371	1.34954e-05	0.000195116
Slc40a1	solute carrier family 40 (iron-regulated transporter), member 1	20.5285	0	0
Usf3	upstream transcription factor family member 3	20.2732	0	0
Vps18	VPS18 CORVET/HOPS core subunit	20.2597	3.47827e-07	6.32552e-06
Shprh	SNF2 histone linker PHD RING helicase	20.2558	1.66533e-15	6.99083e-14
Zfp74	zinc finger protein 74	20.2234	0.00015677	0.00191774
Det1	de-etiolated homolog 1 (Arabidopsis)	20.2227	7.18474e-08	1.43677e-06
Capn6	calpain 6	20.1485	0	0
Osgin2	oxidative stress induced growth inhibitor family member 2	20.0613	5.04041e-09	1.1383e-07
Prpsap2	phosphoribosyl pyrophosphate synthetase-associated protein 2	20.0131	2.08722e-14	8.17042e-13
Gpr75	G protein-coupled receptor 75	19.9986	1.1296e-06	1.91421e-05
Pkn3	protein kinase N3	19.9253	6.23787e-05	0.000812584
Efr3b	EFR3 homolog B	19.9027	4.10783e-15	1.67938e-13
Poll	polymerase (DNA directed), lambda	19.8738	0	0
Zfp994	zinc finger protein 994	19.8013	0.000377864	0.00431869
Zfp105	zinc finger protein 105	19.7782	1.9873e-14	7.79878e-13
Ranbp6	RAN binding protein 6	19.7664	0	0
Tmem8b	transmembrane protein 8B	19.7176	0.000226708	0.00271184
Zfp719	zinc finger protein 719	19.627	0	0
Adcy3	adenylate cyclase 3	19.5638	4.61035e-05	0.000613851
Acad8	acyl-Coenzyme A dehydrogenase family, member 8	19.4522	0	0
Tmem260	transmembrane protein 260	19.4232	1.93496e-10	5.02447e-09
Krba1	KRAB-A domain containing 1	19.2904	0	0
Adam30	a disintegrin and metallopeptidase domain 30	19.2795	4.67534e-05	0.000621447
Ildr2	immunoglobulin-like domain containing receptor 2	19.2685	1.28335e-10	3.38294e-09
Ivd	isovaleryl coenzyme A dehydrogenase	19.1758	8.43342e-08	1.67153e-06
Tmeff1	transmembrane protein with EGF-like and two follistatin-like domains 1	19.0626	0.00062836	0.00688996
Nsun5	NOL1/NOP2/Sun domain family, member 5	19.0267	3.70808e-06	5.81775e-05
Tbc1d1	TBC1 domain family, member 1	18.9836	1.98679e-06	3.26092e-05
Tbl3	transducin (beta)-like 3	18.9659	0	0
Fbxw9	F-box and WD-40 domain protein 9	18.9651	6.81967e-05	0.000884693
Ddit4l	DNA-damage-inducible transcript 4-like	18.8579	1.32573e-08	2.8791e-07
Aldh16a1	aldehyde dehydrogenase 16 family, member A1	18.8509	8.81755e-07	1.5239e-05
Olfml1	olfactomedin-like 1	18.8154	1.09494e-05	0.000160681
Stk4	serine/threonine kinase 4	18.7932	0	0
Ccl2	chemokine (C-C motif) ligand 2	18.6196	0	0
Wdr35	WD repeat domain 35	18.5816	2.22045e-15	9.19782e-14
Tubgcp2	tubulin, gamma complex associated protein 2	18.5471	0	0
Siae	sialic acid acetylesterase	18.5204	0	0
Zbtb5	zinc finger and BTB domain containing 5	18.4719	2.41357e-07	4.483e-06
Fem1a	fem 1 homolog a	18.4497	3.3179e-12	1.04321e-10
Slx4	SLX4 structure-specific endonuclease subunit homolog (S. cerevisiae)	18.388	7.99007e-07	1.39319e-05
Abca5	ATP-binding cassette, sub-family A (ABC1), member 5	18.38	2.33147e-15	9.63222e-14
Enpp1	ectonucleotide pyrophosphatase/phosphodiesterase 1	18.3682	0	0
Entpd6	ectonucleoside triphosphate diphosphohydrolase 6	18.3663	5.52957e-08	1.11719e-06
Coq8b	coenzyme Q8B	18.365	8.88289e-13	2.9159e-11
Btla	B and T lymphocyte associated	18.3339	6.80675e-06	0.000102481
Papolg	poly(A) polymerase gamma	18.3194	2.22045e-16	9.8772e-15
Doc2a	double C2, alpha	18.1979	0.000799772	0.00855969
Cog1	component of oligomeric golgi complex 1	18.1684	0	0
Cox10	heme A:farnesyltransferase cytochrome c oxidase assembly factor 10	17.8476	3.34399e-13	1.16098e-11
Llgl1	LLGL1 scribble cell polarity complex component	17.8413	1.11022e-16	5.02424e-15
Phkb	phosphorylase kinase beta	17.83	0	0
Smoc2	SPARC related modular calcium binding 2	17.694	2.07417e-06	3.38305e-05
Pank4	pantothenate kinase 4	17.6906	0	0
Elmod3	ELMO/CED-12 domain containing 3	17.6306	1.11952e-06	1.90124e-05
Klhl23	kelch-like 23	17.5601	6.57724e-08	1.32203e-06
Tnc	tenascin C	17.5028	2.25153e-11	6.39827e-10
Dis3l2	DIS3 like 3'-5' exoribonuclease 2	17.4671	3.40484e-05	0.000463591
Map10	microtubule-associated protein 10	17.3214	0.000100416	0.00126799
Elmo2	engulfment and cell motility 2	17.3168	0	0
B3galnt2	UDP-GalNAc:betaGlcNAc beta 1,3-galactosaminyltransferase, polypeptide 2	17.3084	0	0
Hace1	HECT domain and ankyrin repeat containing, E3 ubiquitin protein ligase 1	17.2979	5.43291e-07	9.6559e-06
Zfp160	zinc finger protein 160	17.2953	5.06004e-05	0.000668176
Dars2	aspartyl-tRNA synthetase 2 (mitochondrial)	17.2912	1.06713e-05	0.000156943
Nsdhl	NAD(P) dependent steroid dehydrogenase-like	17.182	1.29987e-07	2.53467e-06
Polr1e	polymerase (RNA) I polypeptide E	17.1526	2.4672e-06	4.00741e-05
Mcoln2	mucolipin 2	17.152	4.4742e-14	1.70455e-12
Zbtb17	zinc finger and BTB domain containing 17	17.1497	4.80037e-10	1.18369e-08
Ormdl1	ORM1-like 1 (S. cerevisiae)	17.1426	8.40328e-13	2.77592e-11
Zfp758	zinc finger protein 758	17.1422	1.55431e-15	6.54232e-14
Slc26a11	solute carrier family 26, member 11	17.1182	6.89083e-05	0.000893183
Evc	EvC ciliary complex subunit 1	17.0796	3.89734e-05	0.000525621
Trmt5	TRM5 tRNA methyltransferase 5	17.0032	3.85826e-08	7.90741e-07
Dnah1	dynein, axonemal, heavy chain 1	16.945	2.08879e-08	4.41977e-07
E2f6	E2F transcription factor 6	16.8783	9.26435e-07	1.59576e-05
Zfp507	zinc finger protein 507	16.8622	0	0
Sh3bp4	SH3-domain binding protein 4	16.8314	4.66294e-15	1.89642e-13
Ablim1	actin-binding LIM protein 1	16.7997	4.92169e-09	1.11525e-07
Exoc6b	exocyst complex component 6B	16.7529	0	0
Dcun1d4	DCN1, defective in cullin neddylation 1, domain containing 4 (S. cerevisiae)	16.7036	0	0
Nmral1	NmrA-like family domain containing 1	16.6029	3.58312e-05	0.000486174
Fbrsl1	fibrosin-like 1	16.5787	0	0
Hspa4l	heat shock protein 4 like	16.5394	6.43929e-15	2.59862e-13
Snx25	sorting nexin 25	16.5383	0.000151975	0.00186491
Mindy4	MINDY lysine 48 deubiquitinase 4	16.5166	8.88178e-16	3.81016e-14
Scrn3	secernin 3	16.4114	5.99982e-10	1.4656e-08
H19	H19, imprinted maternally expressed transcript	16.3393	8.4505e-07	1.46857e-05
Wars2	tryptophanyl tRNA synthetase 2 (mitochondrial)	16.3216	0	0
Dpy19l4	dpy-19-like 4 (C. elegans)	16.3211	1.79832e-07	3.42139e-06
Gdpd5	glycerophosphodiester phosphodiesterase domain containing 5	16.3084	0	0
Abhd14b	abhydrolase domain containing 14b	16.305	0.000881253	0.00933604
Prrg1	proline rich Gla (G-carboxyglutamic acid) 1	16.2901	2.38698e-14	9.25132e-13
Wdr24	WD repeat domain 24	16.2696	1.1953e-08	2.62129e-07
Mfsd4b3-ps	major facilitator superfamily domain containing 4B3, pseudogene	16.1458	4.22514e-05	0.000565447
Tle2	transducin-like enhancer of split 2	16.1436	0.000147427	0.00181337
Adck2	aarF domain containing kinase 2	16.1363	1.49329e-07	2.8831e-06
Isyna1	myo-inositol 1-phosphate synthase A1	16.0604	6.31216e-11	1.72488e-09
Tstd2	thiosulfate sulfurtransferase (rhodanese)-like domain containing 2	16.0055	0.000759067	0.00814631
Snrnp25	small nuclear ribonucleoprotein 25 (U11/U12)	15.9358	6.49036e-13	2.19022e-11
Inpp5k	inositol polyphosphate 5-phosphatase K	15.8962	0	0
Plekhg1	pleckstrin homology domain containing, family G (with RhoGef domain) member 1	15.8058	2.05347e-07	3.86922e-06
Ubxn2b	UBX domain protein 2B	15.7957	1.04474e-05	0.000154036
Tom1l2	target of myb1-like 2 (chicken)	15.7616	0	0
Entpd5	ectonucleoside triphosphate diphosphohydrolase 5	15.7606	0	0
Mfsd8	major facilitator superfamily domain containing 8	15.7277	2.20086e-08	4.63186e-07
Dgkd	diacylglycerol kinase, delta	15.6911	0	0
Senp8	SUMO/sentrin specific peptidase 8	15.6818	4.19662e-05	0.00056211
Hsdl1	hydroxysteroid dehydrogenase like 1	15.5847	0	0
Cav1	caveolin 1, caveolae protein	15.5646	0.000298384	0.00348403
Cd83	CD83 antigen	15.5452	1.91135e-09	4.49368e-08
Arhgap32	Rho GTPase activating protein 32	15.4454	2.13069e-05	0.000299751
Zfp62	zinc finger protein 62	15.4447	0	0
Epha3	Eph receptor A3	15.3204	4.72955e-14	1.79311e-12
Chrnb4	cholinergic receptor, nicotinic, beta polypeptide 4	15.3101	0	0
Abcf3	ATP-binding cassette, sub-family F (GCN20), member 3	15.3004	0	0
Akap12	A kinase (PRKA) anchor protein (gravin) 12	15.2967	3.54426e-07	6.43059e-06
Zhx3	zinc fingers and homeoboxes 3	15.2306	0.000100727	0.00126987
Copg2	coatomer protein complex, subunit gamma 2	15.1947	3.37902e-05	0.000460476
Dcun1d3	DCN1, defective in cullin neddylation 1, domain containing 3 (S. cerevisiae)	15.1709	0.000100511	0.00126818
Serpine2	serine (or cysteine) peptidase inhibitor, clade E, member 2	15.1459	0	0
Pnpla7	patatin-like phospholipase domain containing 7	15.1383	0.000140275	0.00173084
Kctd11	potassium channel tetramerisation domain containing 11	15.1061	0	0
Trpm4	transient receptor potential cation channel, subfamily M, member 4	15.0793	0	0
Ankrd50	ankyrin repeat domain 50	15.0619	1.41775e-13	5.09156e-12
Trmt6	tRNA methyltransferase 6	15.0143	1.66208e-11	4.87357e-10
Zcchc2	zinc finger, CCHC domain containing 2	14.9872	5.56551e-06	8.45245e-05
Bcat2	branched chain aminotransferase 2, mitochondrial	14.9679	1.56123e-11	4.60371e-10
Slc7a4	solute carrier family 7 (cationic amino acid transporter, y+ system), member 4	14.8196	1.47616e-07	2.85708e-06
Zfp715	zinc finger protein 715	14.7886	0	0
Akt3	thymoma viral proto-oncogene 3	14.766	9.99201e-16	4.27472e-14
Zfp943	zinc finger prtoein 943	14.7249	3.02376e-09	6.97291e-08
Cables2	CDK5 and Abl enzyme substrate 2	14.7216	6.9146e-11	1.87967e-09
Ctsc	cathepsin C	14.6992	5.92082e-13	2.01102e-11
Tapt1	transmembrane anterior posterior transformation 1	14.6963	0	0
Mcoln1	mucolipin 1	14.6544	1.19785e-05	0.000173828
Ap4b1	adaptor-related protein complex AP-4, beta 1	14.6321	1.99396e-13	7.03185e-12
Pcdhb17	protocadherin beta 17	14.5581	3.88017e-05	0.000523756
Mccc1	methylcrotonoyl-Coenzyme A carboxylase 1 (alpha)	14.4981	4.58914e-07	8.23101e-06
Cxcl12	chemokine (C-X-C motif) ligand 12	14.4206	8.26255e-06	0.000123214
Thoc5	THO complex 5	14.4126	6.31616e-05	0.000821416
Slc44a2	solute carrier family 44, member 2	14.3447	9.03349e-11	2.41789e-09
Postn	periostin, osteoblast specific factor	14.2246	0	0
Ift122	intraflagellar transport 122	14.2157	1.73298e-06	2.85933e-05
Fbxl4	F-box and leucine-rich repeat protein 4	14.1768	2.2189e-10	5.7144e-09
Utp20	UTP20 small subunit processome component	14.1001	7.77156e-16	3.35226e-14
Cdk20	cyclin-dependent kinase 20	14.0983	4.34862e-05	0.000581475
Vhl	von Hippel-Lindau tumor suppressor	14.0587	5.74019e-12	1.76581e-10
Etaa1	Ewing tumor-associated antigen 1	14.0346	2.57107e-05	0.000357212
Icmt	isoprenylcysteine carboxyl methyltransferase	14.0181	9.13492e-09	2.02886e-07
Ddx31	DEAD/H box helicase 31	13.9966	1.21994e-09	2.92078e-08
Tmem62	transmembrane protein 62	13.9472	3.89868e-09	8.91176e-08
Dapk1	death associated protein kinase 1	13.9263	0.00058125	0.00640621
Ccdc66	coiled-coil domain containing 66	13.8467	2.98255e-06	4.76539e-05
Maoa	monoamine oxidase A	13.8429	5.01821e-14	1.89795e-12
Arhgef25	Rho guanine nucleotide exchange factor (GEF) 25	13.8022	6.2849e-05	0.000818029
Firre	functional intergenic repeating RNA element	13.7985	0.000487534	0.00544494
Rfx3	regulatory factor X, 3 (influences HLA class II expression)	13.7396	1.20097e-09	2.87975e-08
Plat	plasminogen activator, tissue	13.7374	0	0
Bid	BH3 interacting domain death agonist	13.6891	1.06223e-07	2.08425e-06
Tgfbi	transforming growth factor, beta induced	13.6706	0	0
Ldlrad3	low density lipoprotein receptor class A domain containing 3	13.6584	0	0
Nnt	nicotinamide nucleotide transhydrogenase	13.6086	0	0
Atmin	ATM interactor	13.5482	2.05517e-10	5.3278e-09
Gprasp1	G protein-coupled receptor associated sorting protein 1	13.5442	5.43723e-11	1.49888e-09
Kat6b	K(lysine) acetyltransferase 6B	13.512	0	0
Zc3hav1l	zinc finger CCCH-type, antiviral 1-like	13.5088	1.17587e-08	2.58591e-07
Smarcal1	SWI/SNF related matrix associated, actin dependent regulator of chromatin, subfamily a-like 1	13.4989	4.55855e-05	0.000607471
Limch1	LIM and calponin homology domains 1	13.3779	1.90903e-12	6.07552e-11
Rfx7	regulatory factor X, 7	13.3754	0	0
Slc2a12	solute carrier family 2 (facilitated glucose transporter), member 12	13.3663	9.74132e-12	2.93403e-10
Zfp668	zinc finger protein 668	13.3429	6.19699e-05	0.000807931
Mtr	5-methyltetrahydrofolate-homocysteine methyltransferase	13.2827	3.11646e-08	6.48042e-07
Ddah1	dimethylarginine dimethylaminohydrolase 1	13.268	0.000336973	0.00389247
Nrcam	neuronal cell adhesion molecule	13.2643	1.43219e-13	5.13162e-12
Hsph1	heat shock 105kDa/110kDa protein 1	13.2176	0	0
Tnn	tenascin N	13.1857	0	0
Prepl	prolyl endopeptidase-like	13.1113	6.17115e-11	1.6893e-09
Ercc3	excision repair cross-complementing rodent repair deficiency, complementation group 3	13.0816	1.67333e-12	5.36905e-11
Mfsd10	major facilitator superfamily domain containing 10	13.074	1.5621e-06	2.60206e-05
Uty	ubiquitously transcribed tetratricopeptide repeat containing, Y-linked	13.0605	3.6277e-06	5.71454e-05
Heatr1	HEAT repeat containing 1	13.0496	0	0
Eogt	EGF domain-specific O-linked N-acetylglucosamine (GlcNAc) transferase	13.0489	0.000646722	0.00706163
Irgm1	immunity-related GTPase family M member 1	13.0454	3.41793e-07	6.22301e-06
Zfp429	zinc finger protein 429	13.0188	0.000659824	0.00719967
Icam1	intercellular adhesion molecule 1	12.9866	0	0
Osbpl5	oxysterol binding protein-like 5	12.9856	0	0
Sh3bgrl2	SH3 domain binding glutamic acid-rich protein like 2	12.9672	4.32987e-15	1.76555e-13
Champ1	chromosome alignment maintaining phosphoprotein 1	12.9612	1.49222e-08	3.20949e-07
Stard8	START domain containing 8	12.9568	4.26149e-08	8.69966e-07
Hdgfl2	HDGF like 2	12.9518	0.000129787	0.0016113
Ipo8	importin 8	12.8954	3.53384e-13	1.22148e-11
Med22	mediator complex subunit 22	12.867	4.90413e-05	0.000649652
Rfx2	regulatory factor X, 2 (influences HLA class II expression)	12.8444	0	0
Rasgef1b	RasGEF domain family, member 1B	12.8412	3.35756e-07	6.12734e-06
Ube2q2	ubiquitin-conjugating enzyme E2Q family member 2	12.8222	0	0
Slc35d2	solute carrier family 35, member D2	12.8217	3.32761e-05	0.000455054
Rnf123	ring finger protein 123	12.7393	4.14887e-11	1.15387e-09
Cpt1a	carnitine palmitoyltransferase 1a, liver	12.7182	0	0
Taf5l	TATA-box binding protein associated factor 5 like	12.7148	2.73462e-09	6.32476e-08
Zfp120	zinc finger protein 120	12.7144	5.31975e-06	8.11858e-05
Tpk1	thiamine pyrophosphokinase	12.6985	6.98108e-13	2.3457e-11
Acad9	acyl-Coenzyme A dehydrogenase family, member 9	12.6829	1.62551e-07	3.12217e-06
Slc25a38	solute carrier family 25, member 38	12.6787	1.47177e-08	3.16987e-07
Uqcc1	ubiquinol-cytochrome c reductase complex assembly factor 1	12.6229	2.08713e-09	4.87037e-08
Fbxw17	F-box and WD-40 domain protein 17	12.4918	7.48252e-06	0.000112116
Pfkp	phosphofructokinase, platelet	12.4811	2.22045e-16	9.8772e-15
Rab11fip3	RAB11 family interacting protein 3 (class II)	12.4208	3.62999e-12	1.13677e-10
Taf5	TATA-box binding protein associated factor 5	12.3818	0.000231866	0.00276719
Fgf1	fibroblast growth factor 1	12.3642	7.13459e-06	0.000107108
Abhd6	abhydrolase domain containing 6	12.3476	9.28302e-07	1.59576e-05
Dhx35	DEAH (Asp-Glu-Ala-His) box polypeptide 35	12.3337	2.62614e-11	7.4493e-10
Cpm	carboxypeptidase M	12.3019	1.84062e-07	3.49339e-06
Bicd1	BICD cargo adaptor 1	12.2751	0.000385729	0.00439574
Pms2	PMS1 homolog2, mismatch repair system component	12.1439	9.51511e-05	0.00120638
Wnt10b	wingless-type MMTV integration site family, member 10B	12.0984	0.000340709	0.00392844
Sema4a	sema domain, immunoglobulin domain (Ig), transmembrane domain (TM) and short cytoplasmic domain, (semaphorin) 4A	12.087	1.54484e-05	0.000222123
Zc3hav1	zinc finger CCCH type, antiviral 1	11.9763	3.45545e-11	9.69631e-10
Abca9	ATP-binding cassette, sub-family A (ABC1), member 9	11.9759	0	0
Cfap97	cilia and flagella associated protein 97	11.948	1.79934e-12	5.73809e-11
Usp21	ubiquitin specific peptidase 21	11.9465	4.60807e-06	7.10868e-05
Rubcn	RUN domain and cysteine-rich domain containing, Beclin 1-interacting protein	11.91	6.62473e-07	1.16551e-05
Tbc1d5	TBC1 domain family, member 5	11.9062	8.3944e-13	2.77592e-11
Tti2	TELO2 interacting protein 2	11.7331	0.000211611	0.00254291
Anxa8	annexin A8	11.7122	0	0
Znfx1	zinc finger, NFX1-type containing 1	11.6513	1.91974e-07	3.63474e-06
Slc2a3	solute carrier family 2 (facilitated glucose transporter), member 3	11.6026	0.000705678	0.00763615
Arap1	ArfGAP with RhoGAP domain, ankyrin repeat and PH domain 1	11.5653	0	0
Gorasp1	golgi reassembly stacking protein 1	11.5546	2.13669e-07	4.00674e-06
Depdc5	DEP domain containing 5	11.5455	2.62153e-06	4.23611e-05
Vac14	Vac14 homolog (S. cerevisiae)	11.5335	0.000640338	0.00700658
Dus2	dihydrouridine synthase 2	11.5247	2.82733e-07	5.22673e-06
Kbtbd4	kelch repeat and BTB (POZ) domain containing 4	11.4635	0.000600295	0.00660536
Zfp639	zinc finger protein 639	11.3973	0	0
Edc3	enhancer of mRNA decapping 3	11.3897	0	0
Asb6	ankyrin repeat and SOCS box-containing 6	11.3715	1.5094e-07	2.91061e-06
Fam53c	family with sequence similarity 53, member C	11.3422	0	0
Tada3	transcriptional adaptor 3	11.3157	1.2428e-05	0.000180016
Armc9	armadillo repeat containing 9	11.291	7.97231e-07	1.39164e-05
Nup160	nucleoporin 160	11.2789	8.88252e-09	1.9756e-07
Rnf34	ring finger protein 34	11.2142	2.23953e-07	4.18455e-06
Tdp1	tyrosyl-DNA phosphodiesterase 1	11.2004	0.00030051	0.00350363
Thbs3	thrombospondin 3	11.1562	0	0
Akap7	A kinase (PRKA) anchor protein 7	11.1179	3.21872e-05	0.000441319
Def8	differentially expressed in FDCP 8	11.1018	2.22045e-15	9.19782e-14
Dmxl2	Dmx-like 2	11.0871	7.39792e-05	0.000955748
Smcr8	Smith-Magenis syndrome chromosome region, candidate 8 homolog (human)	11.0539	9.13714e-14	3.35057e-12
Tmem229b	transmembrane protein 229B	11.0379	0.000240022	0.00285149
Man2a2	mannosidase 2, alpha 2	10.9495	1.85508e-08	3.95194e-07
Mvk	mevalonate kinase	10.9357	6.51312e-06	9.81544e-05
Cers6	ceramide synthase 6	10.9114	0.000856059	0.00909374
Hhat	hedgehog acyltransferase	10.888	0.00068228	0.00740343
Map2k6	mitogen-activated protein kinase kinase 6	10.8846	1.22696e-08	2.67946e-07
Atg14	autophagy related 14	10.8603	3.91479e-05	0.000527066
Rpa2	replication protein A2	10.8541	0.000182377	0.00220855
Kitl	kit ligand	10.8388	3.68625e-06	5.7951e-05
Bag4	BCL2-associated athanogene 4	10.8384	5.09042e-06	7.8143e-05
Vps11	VPS11, CORVET/HOPS core subunit	10.8306	5.55112e-15	2.24598e-13
Traf6	TNF receptor-associated factor 6	10.8249	4.88498e-15	1.98158e-13
Vps26b	VPS26 retromer complex component B	10.809	4.44089e-16	1.93692e-14
Pomt1	protein-O-mannosyltransferase 1	10.8045	2.16371e-05	0.00030385
Nceh1	neutral cholesterol ester hydrolase 1	10.8022	7.07334e-07	1.24025e-05
Ppat	phosphoribosyl pyrophosphate amidotransferase	10.8022	1.4807e-10	3.88356e-09
Slc22a23	solute carrier family 22, member 23	10.7858	5.87974e-13	2.00141e-11
Slc9a8	solute carrier family 9 (sodium/hydrogen exchanger), member 8	10.768	0.000125606	0.00156339
Rcc1	regulator of chromosome condensation 1	10.6488	0.000327554	0.00380478
Dym	dymeclin	10.6212	2.45692e-13	8.64506e-12
Gtf3c3	general transcription factor IIIC, polypeptide 3	10.5144	1.68122e-07	3.21699e-06
Pramel12	PRAME like 12	10.4897	2.44579e-06	3.97675e-05
Epg5	ectopic P-granules autophagy protein 5 homolog (C. elegans)	10.4895	2.11583e-08	4.46491e-07
Tprkb	Tp53rk binding protein	10.4535	8.42713e-07	1.46613e-05
Mon1b	MON1 homolog B, secretory traffciking associated	10.4241	0.000112836	0.00141229
Csf1	colony stimulating factor 1 (macrophage)	10.4188	1.4555e-13	5.20325e-12
Cyp2j6	cytochrome P450, family 2, subfamily j, polypeptide 6	10.4119	1.85361e-07	3.51378e-06
Mustn1	musculoskeletal, embryonic nuclear protein 1	10.3904	0	0
Rbms2	RNA binding motif, single stranded interacting protein 2	10.3872	0	0
Rpa1	replication protein A1	10.385	7.09038e-06	0.000106546
Smim13	small integral membrane protein 13	10.3559	0	0
Srebf2	sterol regulatory element binding factor 2	10.3023	0.000104574	0.00131519
Sptlc1	serine palmitoyltransferase, long chain base subunit 1	10.2968	6.87672e-13	2.31561e-11
Zbtb46	zinc finger and BTB domain containing 46	10.294	1.14873e-07	2.24835e-06
Snapc3	small nuclear RNA activating complex, polypeptide 3	10.2897	1.41259e-06	2.36521e-05
Atr	ataxia telangiectasia and Rad3 related	10.2547	1.11022e-16	5.02424e-15
Tgfa	transforming growth factor alpha	10.1988	5.78937e-12	1.77745e-10
Zfp955b	zinc finger protein 955B	10.1903	3.07513e-10	7.7537e-09
Atp9b	ATPase, class II, type 9B	10.1689	0	0
Stambpl1	STAM binding protein like 1	10.1543	0.000557128	0.00616502
Pip4k2c	phosphatidylinositol-5-phosphate 4-kinase, type II, gamma	10.135	0.000337192	0.00389247
Cbl	Casitas B-lineage lymphoma	10.1264	5.03265e-10	1.23707e-08
Hs2st1	heparan sulfate 2-O-sulfotransferase 1	10.1214	6.15822e-09	1.38542e-07
Pigu	phosphatidylinositol glycan anchor biosynthesis, class U	10.1072	1.78579e-12	5.70652e-11
Stxbp5	syntaxin binding protein 5 (tomosyn)	10.0921	0.000172886	0.00209849
Nup62	nucleoporin 62	10.0762	5.86529e-10	1.43498e-08
Zfp365	zinc finger protein 365	10.0687	9.5632e-07	1.64009e-05
Gm14137	predicted gene 14137	10.0679	2.80629e-05	0.000387485
Abcg2	ATP binding cassette subfamily G member 2 (Junior blood group)	10.0247	5.44009e-14	2.05255e-12
Ar	androgen receptor	9.96918	9.7456e-05	0.00123261
Gfpt2	glutamine fructose-6-phosphate transaminase 2	9.95962	0	0
Cxcl1	chemokine (C-X-C motif) ligand 1	9.94928	0	0
Casp2	caspase 2	9.88619	0	0
Tcaf1	TRPM8 channel-associated factor 1	9.88391	2.90737e-07	5.36834e-06
Slc36a4	solute carrier family 36 (proton/amino acid symporter), member 4	9.86386	3.34995e-06	5.293e-05
Zfp654	zinc finger protein 654	9.84575	1.24263e-08	2.70613e-07
Csdc2	cold shock domain containing C2, RNA binding	9.82217	5.57694e-11	1.53199e-09
Rps6ka3	ribosomal protein S6 kinase polypeptide 3	9.81066	0	0
Tmem175	transmembrane protein 175	9.74498	8.66751e-13	2.85117e-11
Kcnb1	potassium voltage gated channel, Shab-related subfamily, member 1	9.70564	5.29245e-06	8.09269e-05
Tubgcp4	tubulin, gamma complex associated protein 4	9.66153	2.82851e-05	0.000389867
Fam180a	family with sequence similarity 180, member A	9.64696	4.05646e-06	6.33261e-05
Sfrp4	secreted frizzled-related protein 4	9.63224	0	0
Pcdhb22	protocadherin beta 22	9.62654	0.000144867	0.00178328
Megf10	multiple EGF-like-domains 10	9.61886	3.33067e-15	1.36881e-13
Tceanc	transcription elongation factor A (SII) N-terminal and central domain containing	9.56287	9.66238e-06	0.00014273
Ipo9	importin 9	9.54377	0	0
Zfp157	zinc finger protein 157	9.53603	4.80699e-06	7.40096e-05
Fbxl20	F-box and leucine-rich repeat protein 20	9.51396	0	0
Celf2	CUGBP, Elav-like family member 2	9.50189	6.86118e-14	2.56402e-12
Cc2d2a	coiled-coil and C2 domain containing 2A	9.48297	1.20834e-05	0.000175187
Fbh1	F-box DNA helicase 1	9.46935	2.42029e-14	9.35724e-13
Bhlhe41	basic helix-loop-helix family, member e41	9.46705	2.98965e-06	4.77185e-05
Pdp1	pyruvate dehyrogenase phosphatase catalytic subunit 1	9.46249	1.00344e-10	2.67208e-09
Mlx	MAX-like protein X	9.41546	1.58072e-05	0.00022645
Tfcp2	transcription factor CP2	9.41181	0.000858005	0.00910823
Plxna3	plexin A3	9.40019	1.06747e-05	0.000156943
Slc1a3	solute carrier family 1 (glial high affinity glutamate transporter), member 3	9.39974	4.4873e-12	1.39133e-10
Asnsd1	asparagine synthetase domain containing 1	9.28084	1.99388e-07	3.76146e-06
Taf4b	TATA-box binding protein associated factor 4b	9.25548	0	0
Ap5s1	adaptor-related protein 5 complex, sigma 1 subunit	9.25463	2.55386e-06	4.14386e-05
Itprid2	ITPR interacting domain containing 2	9.22422	0	0
Lpin1	lipin 1	9.19581	3.90617e-06	6.10408e-05
Ptgs2	prostaglandin-endoperoxide synthase 2	9.19325	0	0
Fmod	fibromodulin	9.18599	6.35614e-10	1.54541e-08
Etnk1	ethanolamine kinase 1	9.17572	3.21288e-06	5.10733e-05
Recql	RecQ protein-like	9.12568	0.0001486	0.00182636
Ikbke	inhibitor of kappaB kinase epsilon	9.1233	4.65734e-07	8.32473e-06
1600014C10Rik	RIKEN cDNA 1600014C10 gene	9.11795	4.54979e-05	0.00060682
Bag2	BCL2-associated athanogene 2	9.10328	2.55877e-10	6.53594e-09
Diaph2	diaphanous related formin 2	9.10097	6.42215e-06	9.68767e-05
Focad	focadhesin	9.09836	0	0
Hspa1a	heat shock protein 1A	9.0961	0	0
Alg8	asparagine-linked glycosylation 8 (alpha-1,3-glucosyltransferase)	9.0441	4.16145e-12	1.29286e-10
Stard7	START domain containing 7	8.9976	6.66134e-16	2.8813e-14
Creb1	cAMP responsive element binding protein 1	8.98288	2.87548e-14	1.10897e-12
Zdhhc7	zinc finger, DHHC domain containing 7	8.94924	1.938e-07	3.66046e-06
Zfp280c	zinc finger protein 280C	8.94266	7.7e-07	1.34561e-05
Pik3c3	phosphatidylinositol 3-kinase catalytic subunit type 3	8.9352	1.37758e-06	2.31689e-05
Zfp672	zinc finger protein 672	8.93191	1.15783e-06	1.95992e-05
Pggt1b	protein geranylgeranyltransferase type I, beta subunit	8.91391	1.06138e-10	2.81679e-09
Trmt2b	TRM2 tRNA methyltransferase 2B	8.89994	1.61407e-05	0.000230804
Cwc22	CWC22 spliceosome-associated protein	8.86472	0	0
Tdrd7	tudor domain containing 7	8.86182	0.000119494	0.00148968
Nrf1	nuclear respiratory factor 1	8.84683	1.16462e-13	4.20177e-12
Igfbp5	insulin-like growth factor binding protein 5	8.82935	7.04843e-11	1.90942e-09
Zfp566	zinc finger protein 566	8.79709	0.000381597	0.00435816
Dsel	dermatan sulfate epimerase-like	8.79665	4.47495e-11	1.23578e-09
Phf13	PHD finger protein 13	8.77476	1.11022e-16	5.02424e-15
Fastkd2	FAST kinase domains 2	8.72597	1.12636e-06	1.91078e-05
Ints1	integrator complex subunit 1	8.70238	0.000840153	0.00894906
Gak	cyclin G associated kinase	8.67908	1.53987e-08	3.30291e-07
Tmem168	transmembrane protein 168	8.66887	8.54872e-15	3.42342e-13
Pnpt1	polyribonucleotide nucleotidyltransferase 1	8.65439	4.84784e-05	0.000643284
Eml1	echinoderm microtubule associated protein like 1	8.64793	3.20743e-13	1.12103e-11
Lyn	LYN proto-oncogene, Src family tyrosine kinase	8.6407	9.95925e-08	1.96153e-06
Lrrc66	leucine rich repeat containing 66	8.62388	9.2612e-06	0.000137322
Arsa	arylsulfatase A	8.61505	0.0001171	0.00146333
Rbck1	RanBP-type and C3HC4-type zinc finger containing 1	8.61484	6.71161e-07	1.17947e-05
Svil	supervillin	8.55139	0	0
Rrm1	ribonucleotide reductase M1	8.52891	1.32895e-08	2.88209e-07
Hdac6	histone deacetylase 6	8.5249	4.16827e-11	1.15721e-09
Glt8d2	glycosyltransferase 8 domain containing 2	8.47683	0.000464155	0.00520985
Simc1	SUMO-interacting motifs containing 1	8.47373	3.26877e-07	5.97925e-06
Mgat4a	mannoside acetylglucosaminyltransferase 4, isoenzyme A	8.47134	4.56133e-07	8.19052e-06
Golph3l	golgi phosphoprotein 3-like	8.44053	4.01771e-05	0.000539068
Zscan21	zinc finger and SCAN domain containing 21	8.41459	1.43708e-07	2.78833e-06
Abcb8	ATP-binding cassette, sub-family B (MDR/TAP), member 8	8.40756	3.09869e-07	5.68807e-06
Fzd1	frizzled class receptor 1	8.39559	1.7232e-11	5.01521e-10
Tmtc1	transmembrane and tetratricopeptide repeat containing 1	8.37523	0	0
Snupn	snurportin 1	8.37476	0.000924082	0.00974486
Scyl3	SCY1-like 3 (S. cerevisiae)	8.33944	0.00026066	0.00307799
6430548M08Rik	RIKEN cDNA 6430548M08 gene	8.33627	3.17956e-10	7.98591e-09
Med20	mediator complex subunit 20	8.3223	7.0805e-06	0.0001065
Med24	mediator complex subunit 24	8.31538	9.38776e-08	1.85364e-06
Zfp180	zinc finger protein 180	8.29252	3.26644e-06	5.17682e-05
Tbrg3	transforming growth factor beta regulated gene 3	8.28765	3.47185e-09	7.95933e-08
Rp2	retinitis pigmentosa 2 homolog	8.27379	0.000425996	0.00480912
Amigo3	adhesion molecule with Ig like domain 3	8.25303	1.22141e-11	3.62901e-10
Prkar1b	protein kinase, cAMP dependent regulatory, type I beta	8.24724	2.82979e-10	7.19299e-09
Zbtb43	zinc finger and BTB domain containing 43	8.19579	0.000166609	0.00203017
Adm	adrenomedullin	8.17984	4.0292e-08	8.24695e-07
Atg2a	autophagy related 2A	8.14623	4.96649e-09	1.12378e-07
Herc4	hect domain and RLD 4	8.13519	6.57902e-09	1.47797e-07
Zfp518a	zinc finger protein 518A	8.1287	3.54794e-12	1.1133e-10
Ikbkg	inhibitor of kappaB kinase gamma	8.12835	4.723e-12	1.45863e-10
Uckl1	uridine-cytidine kinase 1-like 1	8.10369	1.86406e-13	6.63353e-12
Cldn12	claudin 12	8.07562	1.93305e-07	3.65552e-06
Prkaa1	protein kinase, AMP-activated, alpha 1 catalytic subunit	8.05444	1.07493e-10	2.84792e-09
Coa5	cytochrome C oxidase assembly factor 5	8.05279	0	0
Dync2h1	dynein cytoplasmic 2 heavy chain 1	8.05052	8.24942e-06	0.000123136
Zfp87	zinc finger protein 87	8.04547	0.000537706	0.00597969
Gtpbp1	GTP binding protein 1	8.03777	1.84924e-11	5.36212e-10
Zfp12	zinc finger protein 12	8.01612	2.52799e-09	5.85552e-08
Wdr3	WD repeat domain 3	8.01112	0	0
Cipc	CLOCK interacting protein, circadian	8.0006	2.06489e-05	0.000291018
Stim1	stromal interaction molecule 1	7.97131	4.44089e-16	1.93692e-14
Gpr146	G protein-coupled receptor 146	7.96164	0.000224987	0.00269331
Emsy	EMSY, BRCA2-interacting transcriptional repressor	7.93809	0	0
Kctd12	potassium channel tetramerisation domain containing 12	7.91402	8.08666e-08	1.60483e-06
Nars2	asparaginyl-tRNA synthetase 2 (mitochondrial)(putative)	7.88464	0.000478954	0.00536059
Stk38l	serine/threonine kinase 38 like	7.88071	0	0
Tsnax	translin-associated factor X	7.83797	0	0
Timp3	tissue inhibitor of metalloproteinase 3	7.83319	0	0
Gprc5a	G protein-coupled receptor, family C, group 5, member A	7.82603	0	0
E330033B04Rik	RIKEN cDNA E330033B04 gene	7.82577	1.49694e-05	0.000215432
AW549877	expressed sequence AW549877	7.82177	0	0
Uhrf1bp1	UHRF1 (ICBP90) binding protein 1	7.78633	0.00053721	0.00597842
Nid1	nidogen 1	7.77675	1.10497e-05	0.000161396
Gdap2	ganglioside-induced differentiation-associated-protein 2	7.77331	0	0
Nt5e	5' nucleotidase, ecto	7.767	0	0
Hspbap1	Hspb associated protein 1	7.75409	8.47926e-06	0.000126206
Wdr60	WD repeat domain 60	7.74033	0	0
Xab2	XPA binding protein 2	7.73943	2.95937e-05	0.000407186
Plk2	polo like kinase 2	7.73876	2.22045e-16	9.8772e-15
Xrcc5	X-ray repair complementing defective repair in Chinese hamster cells 5	7.73812	2.3403e-07	4.35725e-06
Fbln7	fibulin 7	7.73285	0	0
Clcn7	chloride channel, voltage-sensitive 7	7.72846	1.06422e-08	2.35029e-07
Gtf2ird2	GTF2I repeat domain containing 2	7.70663	0.000592247	0.00652138
Dock5	dedicator of cytokinesis 5	7.70356	2.80984e-05	0.000387634
Vps39	VPS39 HOPS complex subunit	7.69092	4.34677e-08	8.86221e-07
Cul4b	cullin 4B	7.66248	7.61613e-14	2.83262e-12
Nfrkb	nuclear factor related to kappa B binding protein	7.659	5.03332e-06	7.73422e-05
Xrcc6	X-ray repair complementing defective repair in Chinese hamster cells 6	7.64168	8.55094e-13	2.81875e-11
Exosc10	exosome component 10	7.62099	1.3991e-12	4.50765e-11
Yod1	YOD1 deubiquitinase	7.61685	1.26232e-13	4.54378e-12
Sema3a	sema domain, immunoglobulin domain (Ig), short basic domain, secreted, (semaphorin) 3A	7.60568	0.00032991	0.00382364
Zfp532	zinc finger protein 532	7.60336	9.01471e-05	0.00114665
Nudcd3	NudC domain containing 3	7.59917	8.53762e-14	3.13807e-12
Ccdc116	coiled-coil domain containing 116	7.58865	0.000390891	0.00444809
Tmco3	transmembrane and coiled-coil domains 3	7.56062	4.73621e-13	1.62275e-11
Ints3	integrator complex subunit 3	7.55888	1.92978e-05	0.000272959
Agfg1	ArfGAP with FG repeats 1	7.55605	5.85121e-06	8.86057e-05
Map3k14	mitogen-activated protein kinase kinase kinase 14	7.55314	0.00025362	0.00300165
Pak1	p21 (RAC1) activated kinase 1	7.51697	5.32668e-07	9.48864e-06
Enc1	ectodermal-neural cortex 1	7.51476	0	0
Plk3	polo like kinase 3	7.51083	0.00042517	0.00480673
Zfp110	zinc finger protein 110	7.50846	3.79596e-12	1.18637e-10
Mms19	MMS19 cytosolic iron-sulfur assembly component	7.5048	1.75983e-06	2.90057e-05
Tgds	TDP-glucose 4,6-dehydratase	7.50123	1.77718e-11	5.16272e-10
Pik3r4	phosphoinositide-3-kinase regulatory subunit 4	7.48982	0.000136436	0.00168745
Tut1	terminal uridylyl transferase 1, U6 snRNA-specific	7.47607	1.63741e-07	3.13813e-06
Banp	BTG3 associated nuclear protein	7.45427	3.48714e-08	7.17517e-07
Zfp322a	zinc finger protein 322A	7.45269	9.51076e-05	0.00120638
Gbp2	guanylate binding protein 2	7.40965	0	0
Gpkow	G patch domain and KOW motifs	7.38488	1.07393e-06	1.83176e-05
Gse1	genetic suppressor element 1, coiled-coil protein	7.37232	1.6036e-07	3.08846e-06
Bcan	brevican	7.34139	0.000155979	0.00190955
Atp6v0a2	ATPase, H+ transporting, lysosomal V0 subunit A2	7.33689	0	0
Tmtc3	transmembrane and tetratricopeptide repeat containing 3	7.29931	9.72213e-07	1.66436e-05
Col12a1	collagen, type XII, alpha 1	7.26727	0	0
S100a6	S100 calcium binding protein A6 (calcyclin)	7.24789	1.11022e-16	5.02424e-15
Atp7a	ATPase, Cu++ transporting, alpha polypeptide	7.24473	5.65458e-10	1.38559e-08
Acox1	acyl-Coenzyme A oxidase 1, palmitoyl	7.20022	0	0
F3	coagulation factor III	7.19286	2.14273e-14	8.3668e-13
Adck1	aarF domain containing kinase 1	7.17671	0.000785234	0.00841013
Arhgef10	Rho guanine nucleotide exchange factor (GEF) 10	7.15285	2.80583e-07	5.1931e-06
Nup205	nucleoporin 205	7.13756	3.55551e-06	5.60647e-05
Mtmr12	myotubularin related protein 12	7.12834	1.40657e-09	3.34712e-08
A930002C04Rik	RIKEN cDNA A930002C04 gene	7.10711	0.000460079	0.00517151
Ppp2r5d	protein phosphatase 2, regulatory subunit B', delta	7.09237	9.59052e-08	1.89129e-06
Lamc1	laminin, gamma 1	7.08787	1.89848e-14	7.48776e-13
Abcd2	ATP-binding cassette, sub-family D (ALD), member 2	7.07581	1.38509e-06	2.32638e-05
Msh6	mutS homolog 6	7.07117	2.10795e-05	0.000296819
Prmt2	protein arginine N-methyltransferase 2	7.05091	1.6535e-06	2.73395e-05
Galnt10	polypeptide N-acetylgalactosaminyltransferase 10	7.02203	0.000714549	0.00771082
Slc43a1	solute carrier family 43, member 1	7.00362	7.09467e-11	1.91532e-09
Slc25a44	solute carrier family 25, member 44	6.98766	6.82464e-11	1.85844e-09
Chd8	chromodomain helicase DNA binding protein 8	6.98188	4.36318e-14	1.66631e-12
Ap1b1	adaptor protein complex AP-1, beta 1 subunit	6.95622	0	0
Tns3	tensin 3	6.95603	1.1775e-11	3.51858e-10
Card6	caspase recruitment domain family, member 6	6.94418	0.000534691	0.00595461
Rexo4	REX4, 3'-5' exonuclease	6.93959	4.09084e-09	9.32379e-08
Nampt	nicotinamide phosphoribosyltransferase	6.92623	0	0
Polr3f	polymerase (RNA) III (DNA directed) polypeptide F	6.88851	1.66797e-05	0.000237428
Nin	ninein	6.87566	2.96695e-05	0.000407871
Pomt2	protein-O-mannosyltransferase 2	6.87416	1.60794e-09	3.79746e-08
Tubgcp3	tubulin, gamma complex associated protein 3	6.86208	1.55257e-05	0.000223028
Ptprm	protein tyrosine phosphatase, receptor type, M	6.86169	1.0108e-08	2.23548e-07
Mios	meiosis regulator for oocyte development	6.85828	2.15213e-08	4.5354e-07
Dusp10	dual specificity phosphatase 10	6.83572	2.86882e-13	1.00492e-11
Lmf2	lipase maturation factor 2	6.83383	0	0
Btbd9	BTB (POZ) domain containing 9	6.81041	1.5272e-08	3.28024e-07
Mir17hg	Mir17 host gene (non-protein coding)	6.79888	4.37514e-05	0.000584522
Smad2	SMAD family member 2	6.77092	7.09104e-11	1.91532e-09
Pamr1	peptidase domain containing associated with muscle regeneration 1	6.75806	2.16046e-10	5.5877e-09
Zfp521	zinc finger protein 521	6.75681	1.12954e-12	3.66937e-11
Ltn1	listerin E3 ubiquitin protein ligase 1	6.72752	0	0
Slc39a9	solute carrier family 39 (zinc transporter), member 9	6.72288	0	0
Msra	methionine sulfoxide reductase A	6.71843	1.16551e-05	0.000169605
Narf	nuclear prelamin A recognition factor	6.70896	1.64956e-11	4.84593e-10
Cpt2	carnitine palmitoyltransferase 2	6.6989	2.71833e-05	0.000376336
Itpr1	inositol 1,4,5-trisphosphate receptor 1	6.68707	0	0
Fbxo34	F-box protein 34	6.67787	1.18852e-10	3.13826e-09
Haus8	4HAUS augmin-like complex, subunit 8	6.67307	0.000132983	0.00164735
Flcn	folliculin	6.6464	0.000467742	0.00524259
Stat6	signal transducer and activator of transcription 6	6.62765	2.89768e-14	1.11479e-12
Tmem185a	transmembrane protein 185A	6.62215	4.70106e-07	8.3933e-06
Slc6a8	solute carrier family 6 (neurotransmitter transporter, creatine), member 8	6.61628	4.11636e-07	7.41703e-06
Crabp2	cellular retinoic acid binding protein II	6.60711	5.39683e-05	0.000708922
Zfp618	zinc finger protein 618	6.57093	1.35515e-07	2.63916e-06
Ptdss1	phosphatidylserine synthase 1	6.54712	7.6088e-12	2.31337e-10
Gpn1	GPN-loop GTPase 1	6.5179	4.23756e-10	1.04987e-08
Pot1a	protection of telomeres 1A	6.50889	0.000874446	0.00927634
Akap11	A kinase (PRKA) anchor protein 11	6.45348	0.000130702	0.00162038
Bysl	bystin-like	6.45084	1.6234e-06	2.68701e-05
Ecsit	ECSIT signalling integrator	6.4368	0.000285181	0.00334735
Dus3l	dihydrouridine synthase 3-like (S. cerevisiae)	6.43511	2.95961e-08	6.16243e-07
Chpf2	chondroitin polymerizing factor 2	6.42999	1.08709e-06	1.8522e-05
Nudcd1	NudC domain containing 1	6.3773	1.96591e-11	5.62745e-10
Sun1	Sad1 and UNC84 domain containing 1	6.34994	0	0
Aldh6a1	aldehyde dehydrogenase family 6, subfamily A1	6.34107	2.87424e-06	4.60642e-05
Lemd3	LEM domain containing 3	6.3408	9.35367e-07	1.60592e-05
Crkl	v-crk avian sarcoma virus CT10 oncogene homolog-like	6.25882	1.68691e-08	3.61335e-07
P2ry10b	purinergic receptor P2Y, G-protein coupled 10B	6.25048	0.000674299	0.00732189
G6pdx	glucose-6-phosphate dehydrogenase X-linked	6.25026	1.41729e-08	3.06519e-07
Frmd3	FERM domain containing 3	6.24174	0.000539355	0.00599377
Zfp26	zinc finger protein 26	6.20531	1.17421e-06	1.98336e-05
Fam167a	family with sequence similarity 167, member A	6.18448	2.85248e-06	4.58093e-05
Chm	choroidermia (RAB escort protein 1)	6.16061	2.20027e-11	6.28321e-10
Gbp7	guanylate binding protein 7	6.15647	2.67733e-05	0.000370987
Lins1	lines homolog 1	6.1388	3.3657e-05	0.00045946
9130023H24Rik	RIKEN cDNA 9130023H24 gene	6.13221	6.06421e-08	1.22363e-06
Prkca	protein kinase C, alpha	6.12003	3.23833e-06	5.14257e-05
Dennd1b	DENN/MADD domain containing 1B	6.0553	6.99311e-09	1.56874e-07
Agk	acylglycerol kinase	6.03793	0.000687162	0.00744608
Fam234b	family with sequence similarity 234, member B	6.03108	3.25059e-10	8.13062e-09
Gab1	growth factor receptor bound protein 2-associated protein 1	6.0226	2.16978e-07	4.06392e-06
Gxylt1	glucoside xylosyltransferase 1	6.00573	9.66662e-09	2.14391e-07
Atp11c	ATPase, class VI, type 11C	5.97593	5.10714e-05	0.000673695
Cstf1	cleavage stimulation factor, 3' pre-RNA, subunit 1	5.9729	2.16648e-05	0.000303967
Tmem50b	transmembrane protein 50B	5.94474	9.72593e-07	1.66436e-05
Ctps2	cytidine 5'-triphosphate synthase 2	5.94164	0.000112204	0.00140664
Pigc	phosphatidylinositol glycan anchor biosynthesis, class C	5.93026	3.27971e-08	6.79281e-07
Slc17a9	solute carrier family 17, member 9	5.92094	0	0
Ldhb	lactate dehydrogenase B	5.91985	0.000334444	0.00387045
Serpinb8	serine (or cysteine) peptidase inhibitor, clade B, member 8	5.89627	0.000232732	0.00277541
5730455P16Rik	RIKEN cDNA 5730455P16 gene	5.88736	8.64852e-05	0.00110636
Trappc13	trafficking protein particle complex 13	5.87355	1.05559e-09	2.54284e-08
Zfp869	zinc finger protein 869	5.85928	3.76435e-08	7.72506e-07
Prickle1	prickle planar cell polarity protein 1	5.82749	0.000482569	0.00539334
Klhdc10	kelch domain containing 10	5.81549	1.86354e-05	0.000264066
Scaper	S phase cyclin A-associated protein in the ER	5.80827	5.28824e-06	8.09269e-05
Snrnp200	small nuclear ribonucleoprotein 200 (U5)	5.80481	7.56173e-13	2.52455e-11
Stx6	syntaxin 6	5.79563	0.000219834	0.00263767
Slc29a3	solute carrier family 29 (nucleoside transporters), member 3	5.78262	0.000551622	0.00611273
Pald1	phosphatase domain containing, paladin 1	5.77878	2.22031e-11	6.32103e-10
Hdac9	histone deacetylase 9	5.77674	0.000115145	0.00144005
Fbxo22	F-box protein 22	5.76326	9.6045e-05	0.00121574
Slc29a1	solute carrier family 29 (nucleoside transporters), member 1	5.76155	1.03508e-09	2.49727e-08
Col6a1	collagen, type VI, alpha 1	5.74044	0	0
Cdc42se2	CDC42 small effector 2	5.72938	0	0
Mecp2	methyl CpG binding protein 2	5.72131	0.000509953	0.00568721
Dgka	diacylglycerol kinase, alpha	5.67863	1.8273e-05	0.000259165
Tmem129	transmembrane protein 129	5.67561	0.000668766	0.00728201
Ubp1	upstream binding protein 1	5.61147	0	0
Pcmtd2	protein-L-isoaspartate (D-aspartate) O-methyltransferase domain containing 2	5.6057	4.71712e-09	1.07045e-07
Taf1a	TATA-box binding protein associated factor, RNA polymerase I, A	5.60235	5.96365e-05	0.000780107
Klhl28	kelch-like 28	5.59295	0.000248214	0.00294134
Rnf185	ring finger protein 185	5.58591	4.48153e-09	1.01846e-07
Ikzf5	IKAROS family zinc finger 5	5.57894	2.7498e-12	8.69826e-11
Zkscan1	zinc finger with KRAB and SCAN domains 1	5.55179	1.11022e-16	5.02424e-15
Strip1	striatin interacting protein 1	5.50782	5.2143e-05	0.000686674
Tcof1	treacle ribosome biogenesis factor 1	5.50489	3.86264e-09	8.84228e-08
Epha2	Eph receptor A2	5.48843	1.90145e-09	4.47713e-08
Chka	choline kinase alpha	5.48514	8.48985e-09	1.89095e-07
Ank3	ankyrin 3, epithelial	5.44148	1.56568e-06	2.60336e-05
S1pr1	sphingosine-1-phosphate receptor 1	5.42036	6.75016e-14	2.52856e-12
Zxdc	ZXD family zinc finger C	5.40124	0.000414093	0.00468827
Cerk	ceramide kinase	5.3957	0.000143033	0.00176347
Phf20	PHD finger protein 20	5.3898	1.95057e-11	5.60405e-10
Phka1	phosphorylase kinase alpha 1	5.35973	4.09349e-05	0.000548765
Ece1	endothelin converting enzyme 1	5.35198	2.22045e-16	9.8772e-15
P3h2	prolyl 3-hydroxylase 2	5.34281	2.93606e-07	5.40221e-06
Sgk1	serum/glucocorticoid regulated kinase 1	5.33491	0	0
Naa60	N(alpha)-acetyltransferase 60, NatF catalytic subunit	5.32616	3.10814e-10	7.82432e-09
Uba6	ubiquitin-like modifier activating enzyme 6	5.32414	2.40341e-12	7.61794e-11
Mfap3	microfibrillar-associated protein 3	5.31776	8.89393e-07	1.5354e-05
Irf1	interferon regulatory factor 1	5.31743	0	0
Sin3a	transcriptional regulator, SIN3A (yeast)	5.30947	1.75415e-13	6.25661e-12
Tnfaip6	tumor necrosis factor alpha induced protein 6	5.30923	0	0
Lsm11	U7 snRNP-specific Sm-like protein LSM11	5.30637	0.000602608	0.00662615
Ints8	integrator complex subunit 8	5.30273	6.22931e-08	1.25532e-06
Slc35a1	solute carrier family 35 (CMP-sialic acid transporter), member 1	5.29537	3.19486e-08	6.63463e-07
Fam120b	family with sequence similarity 120, member B	5.2569	1.67883e-06	2.77291e-05
Kdm3b	KDM3B lysine (K)-specific demethylase 3B	5.25461	0.000447166	0.00503418
Crot	carnitine O-octanoyltransferase	5.244	9.08837e-05	0.00115508
Tlr2	toll-like receptor 2	5.23684	2.24502e-10	5.77217e-09
Psmd5	proteasome (prosome, macropain) 26S subunit, non-ATPase, 5	5.23284	4.94598e-08	1.00446e-06
Clu	clusterin	5.22978	0.000700615	0.00758661
Fchsd2	FCH and double SH3 domains 2	5.19192	8.50188e-08	1.68296e-06
Gabrb2	gamma-aminobutyric acid (GABA) A receptor, subunit beta 2	5.17376	1.15781e-05	0.000168799
Fbxw8	F-box and WD-40 domain protein 8	5.1615	3.94449e-07	7.12374e-06
Tnfrsf11b	tumor necrosis factor receptor superfamily, member 11b (osteoprotegerin)	5.15738	0	0
Zfp68	zinc finger protein 68	5.14856	2.10942e-15	8.7844e-14
Wdr36	WD repeat domain 36	5.14091	1.60215e-11	4.71551e-10
Fgd3	FYVE, RhoGEF and PH domain containing 3	5.12377	0.000128997	0.00160304
Tgfb3	transforming growth factor, beta 3	5.10877	2.39111e-10	6.11763e-09
Tmem127	transmembrane protein 127	5.10377	2.00963e-06	3.2915e-05
Fryl	FRY like transcription coactivator	5.1008	3.6711e-06	5.7771e-05
Usp4	ubiquitin specific peptidase 4 (proto-oncogene)	5.09626	0	0
Snx33	sorting nexin 33	5.07161	1.03473e-05	0.000152703
Scamp1	secretory carrier membrane protein 1	5.06208	5.59387e-05	0.000732961
Pigq	phosphatidylinositol glycan anchor biosynthesis, class Q	5.04709	3.77338e-06	5.90836e-05
Apeh	acylpeptide hydrolase	5.04668	0.000938979	0.00988738
Natd1	N-acetyltransferase domain containing 1	5.02044	9.57243e-05	0.00121266
Etv6	ets variant 6	5.01646	0.000813994	0.00868815
Pex12	peroxisomal biogenesis factor 12	5.0057	0.000623473	0.00684597
Abcd3	ATP-binding cassette, sub-family D (ALD), member 3	5.00423	3.7625e-06	5.89722e-05
D5Ertd579e	DNA segment, Chr 5, ERATO Doi 579, expressed	4.99575	0.000238747	0.00284066
Meis1	Meis homeobox 1	4.98181	1.02133e-07	2.00652e-06
Zfp91	zinc finger protein 91	4.97721	2.32391e-05	0.000324023
Zfp949	zinc finger protein 949	4.97238	0.000737745	0.00794471
Atg12	autophagy related 12	4.96514	1.17608e-07	2.299e-06
Tasor2	transcription activation suppressor family member 2	4.96376	4.6938e-12	1.45248e-10
Serpinb1a	serine (or cysteine) peptidase inhibitor, clade B, member 1a	4.96281	0.000848944	0.00903041
D10Wsu102e	DNA segment, Chr 10, Wayne State University 102, expressed	4.95273	1.7643e-06	2.90488e-05
Slc10a3	solute carrier family 10 (sodium/bile acid cotransporter family), member 3	4.94346	1.3862e-06	2.32638e-05
Dip2c	disco interacting protein 2 homolog C	4.93355	1.10761e-08	2.43924e-07
Retreg1	reticulophagy regulator 1	4.93006	6.40532e-12	1.95126e-10
Cop1	COP1, E3 ubiquitin ligase	4.90605	1.28786e-14	5.10514e-13
Spata2	spermatogenesis associated 2	4.90018	0.000344253	0.00396055
Map3k6	mitogen-activated protein kinase kinase kinase 6	4.87898	0.000622659	0.00684182
Slc12a8	solute carrier family 12 (potassium/chloride transporters), member 8	4.86899	2.23729e-08	4.70221e-07
Txnip	thioredoxin interacting protein	4.86627	0	0
Tbx15	T-box 15	4.86487	8.75586e-07	1.51491e-05
Wdr7	WD repeat domain 7	4.8484	8.86932e-05	0.00113183
Traf7	TNF receptor-associated factor 7	4.84498	2.08061e-09	4.86241e-08
Cebpz	CCAAT/enhancer binding protein zeta	4.83182	2.75105e-07	5.09775e-06
Pknox1	Pbx/knotted 1 homeobox	4.82061	1.42372e-06	2.37915e-05
Dtx4	deltex 4, E3 ubiquitin ligase	4.81532	0.00055867	0.00617772
Pdk4	pyruvate dehydrogenase kinase, isoenzyme 4	4.79689	0	0
Tmem161a	transmembrane protein 161A	4.77307	0.000185686	0.00224515
Crbn	cereblon	4.7713	3.48723e-08	7.17517e-07
Ints14	integrator complex subunit 14	4.74732	1.47866e-06	2.46569e-05
Slc20a1	solute carrier family 20, member 1	4.74157	0	0
Sorbs3	sorbin and SH3 domain containing 3	4.7373	0.000413493	0.00468486
Pla2g4a	phospholipase A2, group IVA (cytosolic, calcium-dependent)	4.73294	3.67657e-07	6.65522e-06
Rassf4	Ras association (RalGDS/AF-6) domain family member 4	4.70798	5.92064e-09	1.33389e-07
Trp53inp2	transformation related protein 53 inducible nuclear protein 2	4.69902	1.10609e-07	2.16761e-06
Gem	GTP binding protein (gene overexpressed in skeletal muscle)	4.69883	3.34607e-08	6.90286e-07
Ddx49	DEAD box helicase 49	4.69358	3.5352e-07	6.4216e-06
Vipas39	VPS33B interacting protein, apical-basolateral polarity regulator, spe-39 homolog	4.68628	2.76314e-06	4.45115e-05
Lig3	ligase III, DNA, ATP-dependent	4.67273	7.93652e-05	0.00102196
Tsku	tsukushi, small leucine rich proteoglycan	4.66532	1.17226e-05	0.00017043
Cdc23	CDC23 cell division cycle 23	4.64787	1.09691e-06	1.86487e-05
Egr2	early growth response 2	4.60668	0	0
Trp53inp1	transformation related protein 53 inducible nuclear protein 1	4.60493	8.88178e-16	3.81016e-14
Tmem63a	transmembrane protein 63a	4.59892	7.5533e-05	0.000974213
Gpd2	glycerol phosphate dehydrogenase 2, mitochondrial	4.58602	1.7872e-08	3.81774e-07
Myo19	myosin XIX	4.57973	8.35998e-14	3.08001e-12
Tbc1d9b	TBC1 domain family, member 9B	4.57448	4.49618e-06	6.95294e-05
Cul4a	cullin 4A	4.56272	4.06074e-09	9.26867e-08
D230025D16Rik	RIKEN cDNA D230025D16 gene	4.54657	0.000327809	0.00380491
Slc22a21	solute carrier family 22 (organic cation transporter), member 21	4.52776	5.18509e-06	7.94404e-05
Specc1l	sperm antigen with calponin homology and coiled-coil domains 1-like	4.52465	1.272e-07	2.4834e-06
Btbd7	BTB (POZ) domain containing 7	4.5027	2.39407e-06	3.89671e-05
Tceanc2	transcription elongation factor A (SII) N-terminal and central domain containing 2	4.4929	0.000356121	0.00408509
Has1	hyaluronan synthase 1	4.4891	1.26105e-11	3.73967e-10
Slc5a3	solute carrier family 5 (inositol transporters), member 3	4.47079	0	0
Ecm1	extracellular matrix protein 1	4.46633	3.33067e-16	1.46906e-14
Zfp143	zinc finger protein 143	4.45952	2.02683e-05	0.000285911
Marchf8	membrane associated ring-CH-type finger 8	4.44572	0.000189788	0.00229121
Gm3414	predicted gene 3414	4.43409	0.000785261	0.00841013
Ptpn13	protein tyrosine phosphatase, non-receptor type 13	4.40131	0	0
Cgnl1	cingulin-like 1	4.37786	3.46214e-05	0.000470983
Slc23a2	solute carrier family 23 (nucleobase transporters), member 2	4.36879	8.92736e-05	0.00113738
Thumpd1	THUMP domain containing 1	4.36685	4.65407e-07	8.32473e-06
Cnp	2',3'-cyclic nucleotide 3' phosphodiesterase	4.36023	0.000179942	0.00218244
Gabpb2	GA repeat binding protein, beta 2	4.35932	2.2224e-07	4.15751e-06
Cbfa2t2	CBFA2/RUNX1 translocation partner 2	4.35287	1.95288e-13	6.90254e-12
Elp2	elongator acetyltransferase complex subunit 2	4.35215	4.44776e-11	1.23044e-09
Tnfaip3	tumor necrosis factor, alpha-induced protein 3	4.34891	7.26074e-08	1.45011e-06
D830031N03Rik	RIKEN cDNA D830031N03 gene	4.3156	0.0008151	0.00869403
Pes1	pescadillo ribosomal biogenesis factor 1	4.30944	3.84477e-05	0.000519874
Hmgxb3	HMG box domain containing 3	4.30864	8.31084e-05	0.0010649
Xpo6	exportin 6	4.30786	2.05812e-08	4.36667e-07
Mbtps1	membrane-bound transcription factor peptidase, site 1	4.2745	0	0
Pheta2	PH domain containing endocytic trafficking adaptor 2	4.25094	1.01175e-07	1.9902e-06
Nop2	NOP2 nucleolar protein	4.24261	6.10785e-05	0.000797637
Bap1	Brca1 associated protein 1	4.23375	3.75588e-13	1.29252e-11
Pla2g5	phospholipase A2, group V	4.22963	0.000239934	0.00285149
Gucy1a1	guanylate cyclase 1, soluble, alpha 1	4.22456	4.72216e-05	0.000627139
Zfp318	zinc finger protein 318	4.22358	1.74604e-07	3.33408e-06
Evi5	ecotropic viral integration site 5	4.21857	3.61255e-05	0.000489319
Tagap1	T cell activation GTPase activating protein 1	4.21357	6.28386e-12	1.91799e-10
Tmed5	transmembrane p24 trafficking protein 5	4.19009	4.42005e-06	6.85238e-05
Pum3	pumilio RNA-binding family member 3	4.17412	9.24684e-06	0.000137239
Zfp275	zinc finger protein 275	4.17319	8.51258e-07	1.47772e-05
Ip6k1	inositol hexaphosphate kinase 1	4.17274	1.37457e-07	2.67367e-06
Necap1	NECAP endocytosis associated 1	4.1531	3.3691e-07	6.14125e-06
Nfxl1	nuclear transcription factor, X-box binding-like 1	4.1458	0.000461344	0.00518201
Qars	glutaminyl-tRNA synthetase	4.13199	1.13132e-13	4.11002e-12
Cryab	crystallin, alpha B	4.1311	0	0
Lhfpl2	lipoma HMGIC fusion partner-like 2	4.12198	6.1347e-05	0.000800476
Angptl4	angiopoietin-like 4	4.10665	2.92896e-07	5.39548e-06
Mertk	MER proto-oncogene tyrosine kinase	4.05997	3.25716e-07	5.96498e-06
Rhbdf1	rhomboid 5 homolog 1	4.05293	0.00093665	0.00986949
Cad	carbamoyl-phosphate synthetase 2, aspartate transcarbamylase, and dihydroorotase	4.04684	1.6197e-05	0.000231398
Cd24a	CD24a antigen	4.04389	2.59946e-08	5.42697e-07
Ube3b	ubiquitin protein ligase E3B	4.02311	4.27571e-06	6.64836e-05
Pisd	phosphatidylserine decarboxylase	4.02203	2.84782e-05	0.000392182
Gimap6	GTPase, IMAP family member 6	4.00105	1.45173e-07	2.81326e-06
Gaa	glucosidase, alpha, acid	3.99944	2.55229e-05	0.000354918
Virma	vir like m6A methyltransferase associated	3.99805	1.35447e-14	5.35564e-13
Nedd9	neural precursor cell expressed, developmentally down-regulated gene 9	3.99584	0	0
Abhd4	abhydrolase domain containing 4	3.97623	2.67739e-07	4.96713e-06
Mn1	meningioma 1	3.93148	1.71044e-10	4.45626e-09
Pccb	propionyl Coenzyme A carboxylase, beta polypeptide	3.92411	4.25782e-06	6.62713e-05
Srxn1	sulfiredoxin 1 homolog (S. cerevisiae)	3.91777	0	0
Nek6	NIMA (never in mitosis gene a)-related expressed kinase 6	3.90666	4.31048e-06	6.69578e-05
Zfyve16	zinc finger, FYVE domain containing 16	3.88611	1.32462e-08	2.8791e-07
Otud6b	OTU domain containing 6B	3.87903	0.000292289	0.00342308
Tubb3	tubulin, beta 3 class III	3.87505	3.96913e-11	1.1098e-09
Klhl25	kelch-like 25	3.87427	2.77989e-05	0.000384179
Dock9	dedicator of cytokinesis 9	3.87235	0.000223967	0.0026852
Prps1	phosphoribosyl pyrophosphate synthetase 1	3.86019	0.000144608	0.00178149
Ppil2	peptidylprolyl isomerase (cyclophilin)-like 2	3.85827	8.43165e-06	0.000125616
Klhl13	kelch-like 13	3.85005	2.64482e-11	7.48871e-10
Nifk	nucleolar protein interacting with the FHA domain of MKI67	3.83386	6.99442e-11	1.89807e-09
Alg11	asparagine-linked glycosylation 11 (alpha-1,2-mannosyltransferase)	3.82782	1.08236e-12	3.5234e-11
Adamts14	a disintegrin-like and metallopeptidase (reprolysin type) with thrombospondin type 1 motif, 14	3.80853	2.38127e-10	6.10244e-09
Zfp451	zinc finger protein 451	3.80668	1.41771e-07	2.75416e-06
Ets1	E26 avian leukemia oncogene 1, 5' domain	3.77805	0	0
Sema6d	sema domain, transmembrane domain (TM), and cytoplasmic domain, (semaphorin) 6D	3.77114	7.69728e-07	1.34561e-05
Nrip1	nuclear receptor interacting protein 1	3.75902	4.16408e-06	6.49414e-05
Trpv4	transient receptor potential cation channel, subfamily V, member 4	3.73995	5.42898e-07	9.6559e-06
Itgb5	integrin beta 5	3.73848	0.000204271	0.00246226
Slc39a6	solute carrier family 39 (metal ion transporter), member 6	3.7378	5.22799e-05	0.000687321
Cacul1	CDK2 associated, cullin domain 1	3.72443	0.000242436	0.00287799
Rmnd5a	required for meiotic nuclear division 5 homolog A	3.70079	3.19982e-08	6.63614e-07
Taf2	TATA-box binding protein associated factor 2	3.68657	0.000320634	0.00372993
Abraxas2	BRISC complex subunit	3.67878	0.000136102	0.00168465
Slc2a13	solute carrier family 2 (facilitated glucose transporter), member 13	3.67719	4.98943e-06	7.67431e-05
Rab7b	RAB7B, member RAS oncogene family	3.67669	6.66134e-16	2.8813e-14
Ppfibp2	PTPRF interacting protein, binding protein 2 (liprin beta 2)	3.66291	6.10625e-05	0.000797637
Rnf38	ring finger protein 38	3.66175	2.27926e-05	0.00031808
Cyfip2	cytoplasmic FMR1 interacting protein 2	3.66138	0	0
Impa1	inositol (myo)-1(or 4)-monophosphatase 1	3.65164	8.57837e-07	1.48749e-05
Sat1	spermidine/spermine N1-acetyl transferase 1	3.64548	1.11022e-16	5.02424e-15
Klhl22	kelch-like 22	3.62881	4.77394e-07	8.51371e-06
Mthfr	methylenetetrahydrofolate reductase	3.61539	0.000851496	0.00905141
Fbxw5	F-box and WD-40 domain protein 5	3.57448	0.000296428	0.00346637
Btbd10	BTB (POZ) domain containing 10	3.57074	0.000155468	0.00190479
Tspan14	tetraspanin 14	3.56765	2.31317e-08	4.84868e-07
Hmox1	heme oxygenase 1	3.53726	0	0
Zfp954	zinc finger protein 954	3.51536	0.000259259	0.00306607
Rcan1	regulator of calcineurin 1	3.51262	0	0
Nde1	nudE neurodevelopment protein 1	3.5023	1.09872e-05	0.000160933
Dip2b	disco interacting protein 2 homolog B	3.48587	6.78138e-11	1.84987e-09
Cdr2	cerebellar degeneration-related 2	3.46885	1.60852e-07	3.09413e-06
Cnn3	calponin 3, acidic	3.46403	1.46927e-08	3.16885e-07
Ppfia1	protein tyrosine phosphatase, receptor type, f polypeptide (PTPRF), interacting protein (liprin), alpha 1	3.46246	0	0
Tmc6	transmembrane channel-like gene family 6	3.45651	0.00075688	0.00813399
Prkg1	protein kinase, cGMP-dependent, type I	3.44941	1.44489e-05	0.000208133
Rnf216	ring finger protein 216	3.41445	0.00090577	0.0095828
Rnf14	ring finger protein 14	3.40543	6.02149e-10	1.46659e-08
Usp53	ubiquitin specific peptidase 53	3.40383	8.44215e-09	1.88301e-07
Dusp18	dual specificity phosphatase 18	3.39813	1.34572e-09	3.2072e-08
Dclk1	doublecortin-like kinase 1	3.39344	0.000748632	0.00805088
4932438A13Rik	RIKEN cDNA 4932438A13 gene	3.37349	1.10232e-09	2.64727e-08
Sec24b	Sec24 related gene family, member B (S. cerevisiae)	3.35719	3.66319e-07	6.63868e-06
Gli3	GLI-Kruppel family member GLI3	3.35622	1.73384e-10	4.50971e-09
Slc39a10	solute carrier family 39 (zinc transporter), member 10	3.33942	1.24053e-08	2.70532e-07
Ccdc117	coiled-coil domain containing 117	3.33693	0.000547211	0.00606816
Ankrd44	ankyrin repeat domain 44	3.33546	0.000425911	0.00480912
Sox9	SRY (sex determining region Y)-box 9	3.3286	7.74467e-11	2.08361e-09
Cog6	component of oligomeric golgi complex 6	3.31799	1.11022e-16	5.02424e-15
Zhx1	zinc fingers and homeoboxes 1	3.31299	0.000137171	0.00169521
Tcim	transcriptional and immune response regulator	3.30949	1.78669e-09	4.21325e-08
Flot1	flotillin 1	3.30289	0.00066966	0.00728668
Cat	catalase	3.29802	6.0525e-06	9.15653e-05
Sertad4	SERTA domain containing 4	3.295	7.64103e-06	0.000114382
Fign	fidgetin	3.28644	1.90958e-14	7.51263e-13
Nrp1	neuropilin 1	3.26264	7.66978e-06	0.000114702
Ide	insulin degrading enzyme	3.25196	0.000367513	0.00420652
Cep43	centrosomal protein 43	3.24838	0.000270884	0.0031891
Fhl1	four and a half LIM domains 1	3.24602	7.82475e-08	1.55482e-06
Niban1	niban apoptosis regulator 1	3.22398	3.90555e-05	0.000526274
Pitpnb	phosphatidylinositol transfer protein, beta	3.22076	3.78484e-10	9.4218e-09
Birc2	baculoviral IAP repeat-containing 2	3.19878	5.46899e-06	8.322e-05
Zfp277	zinc finger protein 277	3.19672	0.000683689	0.00741357
Arih2	ariadne RBR E3 ubiquitin protein ligase 2	3.1899	0.000341985	0.00393735
Fads1	fatty acid desaturase 1	3.18518	0.000382365	0.00436375
Atp6v1b2	ATPase, H+ transporting, lysosomal V1 subunit B2	3.18313	2.18518e-05	0.000306042
Daam2	dishevelled associated activator of morphogenesis 2	3.16281	8.39568e-07	1.46229e-05
Epc2	enhancer of polycomb homolog 2	3.15613	0.000105681	0.00132805
Thap12	THAP domain containing 12	3.15345	0.000359843	0.00412476
Phf8	PHD finger protein 8	3.15082	7.52632e-05	0.000971534
Pik3r1	phosphoinositide-3-kinase regulatory subunit 1	3.14657	2.94259e-10	7.44347e-09
Ptcd3	pentatricopeptide repeat domain 3	3.13259	2.59501e-05	0.000360218
Npnt	nephronectin	3.13249	2.08459e-08	4.41685e-07
C330007P06Rik	RIKEN cDNA C330007P06 gene	3.12429	1.559e-05	0.000223748
Slc11a2	solute carrier family 11 (proton-coupled divalent metal ion transporters), member 2	3.12272	3.69243e-10	9.20637e-09
Dkk1	dickkopf WNT signaling pathway inhibitor 1	3.11081	0.000289954	0.0033998
Psen1	presenilin 1	3.10332	0	0
Plpp1	phospholipid phosphatase 1	3.10325	2.22045e-16	9.8772e-15
Srpx2	sushi-repeat-containing protein, X-linked 2	3.10187	0	0
Cep170b	centrosomal protein 170B	3.09079	6.66374e-05	0.000865899
Asxl1	additional sex combs like 1	3.09033	5.31426e-06	8.11811e-05
Selenoi	selenoprotein I	3.08292	1.41387e-06	2.36521e-05
Cog4	component of oligomeric golgi complex 4	3.0712	7.29766e-06	0.000109451
Glyr1	glyoxylate reductase 1 homolog (Arabidopsis)	3.05854	5.06104e-05	0.000668176
Morc3	microrchidia 3	3.05563	9.96582e-05	0.00125944
Disp1	dispatched RND transporter family member 1	3.0497	7.37312e-11	1.98706e-09
Hmg20a	high mobility group 20A	3.04499	6.69229e-05	0.000868888
Hsd3b7	hydroxy-delta-5-steroid dehydrogenase, 3 beta- and steroid delta-isomerase 7	3.04472	0	0
Tmem170b	transmembrane protein 170B	3.03958	1.57366e-09	3.72212e-08
Dtna	dystrobrevin alpha	3.03745	0.000101167	0.0012744
Lpgat1	lysophosphatidylglycerol acyltransferase 1	3.02249	0.000875026	0.00927634
Asb3	ankyrin repeat and SOCS box-containing 3	3.01727	5.4099e-05	0.000710044
Cdk17	cyclin-dependent kinase 17	3.00209	8.74623e-05	0.00111795
Trim35	tripartite motif-containing 35	2.99857	5.49429e-07	9.75392e-06
Ptprz1	protein tyrosine phosphatase, receptor type Z, polypeptide 1	2.97836	0	0
Cep350	centrosomal protein 350	2.95985	2.24286e-05	0.000313281
Ecd	ecdysoneless cell cycle regulator	2.95452	1.07578e-05	0.000158017
Hbegf	heparin-binding EGF-like growth factor	2.94036	1.11122e-11	3.32687e-10
Ripor1	RHO family interacting cell polarization regulator 1	2.92232	0.000674048	0.00732189
Alas1	aminolevulinic acid synthase 1	2.91815	0.000382937	0.0043671
Hectd4	HECT domain E3 ubiquitin protein ligase 4	2.90217	5.51576e-07	9.78095e-06
Tnpo3	transportin 3	2.89797	1.26242e-06	2.13006e-05
Map1b	microtubule-associated protein 1B	2.88886	9.05837e-06	0.000134569
Lmf1	lipase maturation factor 1	2.87921	4.8907e-05	0.000648422
Xpo1	exportin 1	2.87225	2.37261e-09	5.5201e-08
Afap1	actin filament associated protein 1	2.87173	4.99056e-08	1.0122e-06
Ppp2r1b	protein phosphatase 2, regulatory subunit A, beta	2.86871	1.10229e-08	2.43093e-07
Tgm2	transglutaminase 2, C polypeptide	2.86565	0.000398888	0.0045325
Papss1	3'-phosphoadenosine 5'-phosphosulfate synthase 1	2.85471	3.19435e-06	5.08304e-05
Dmtf1	cyclin D binding myb-like transcription factor 1	2.85262	1.05877e-09	2.54657e-08
Golga2	golgi autoantigen, golgin subfamily a, 2	2.84372	1.37569e-06	2.31619e-05
Rnf114	ring finger protein 114	2.82831	1.92699e-06	3.16609e-05
Usp33	ubiquitin specific peptidase 33	2.82391	0.000227524	0.00271952
Npc1	NPC intracellular cholesterol transporter 1	2.80868	0.000118992	0.0014846
Slc37a3	solute carrier family 37 (glycerol-3-phosphate transporter), member 3	2.80806	2.15445e-05	0.000302821
Uba3	ubiquitin-like modifier activating enzyme 3	2.80702	1.01632e-06	1.73729e-05
Btrc	beta-transducin repeat containing protein	2.80451	3.56646e-05	0.000484333
Ndufs1	NADH:ubiquinone oxidoreductase core subunit S1	2.80161	5.50801e-06	8.37324e-05
Rab3gap2	RAB3 GTPase activating protein subunit 2	2.78816	3.979e-05	0.000535251
Nfkb2	nuclear factor of kappa light polypeptide gene enhancer in B cells 2, p49/p100	2.78772	1.09646e-05	0.000160753
Prrc2b	proline-rich coiled-coil 2B	2.78352	9.22749e-05	0.00117181
Atg13	autophagy related 13	2.78315	0.000404943	0.00459463
Arpp19	cAMP-regulated phosphoprotein 19	2.76921	2.39123e-05	0.000333113
Mief1	mitochondrial elongation factor 1	2.7662	1.21675e-08	2.66087e-07
Dhrs3	dehydrogenase/reductase (SDR family) member 3	2.75249	7.67207e-09	1.71368e-07
Jpt2	Jupiter microtubule associated homolog 2	2.73921	0.000497284	0.00554988
Trim44	tripartite motif-containing 44	2.73534	7.69869e-08	1.53367e-06
Tgfbr2	transforming growth factor, beta receptor II	2.73531	4.40918e-05	0.000588568
Birc3	baculoviral IAP repeat-containing 3	2.72112	3.32673e-09	7.64904e-08
Dmxl1	Dmx-like 1	2.71503	0.000224988	0.00269331
Ankrd6	ankyrin repeat domain 6	2.71288	2.5901e-06	4.19831e-05
Taf6	TATA-box binding protein associated factor 6	2.70716	0.000808041	0.00864228
Ank	progressive ankylosis	2.70674	0	0
Mapk1	mitogen-activated protein kinase 1	2.70605	2.72341e-06	4.39167e-05
Mars1	methionine-tRNA synthetase 1	2.70313	1.60794e-05	0.000230138
Epm2aip1	EPM2A (laforin) interacting protein 1	2.6899	0.000776778	0.00833068
Ttc37	tetratricopeptide repeat domain 37	2.68593	4.21765e-06	6.57114e-05
Cse1l	chromosome segregation 1-like (S. cerevisiae)	2.67259	2.63768e-05	0.000365818
Itch	itchy, E3 ubiquitin protein ligase	2.66709	7.30237e-08	1.45657e-06
Frzb	frizzled-related protein	2.66025	2.24977e-07	4.19867e-06
Atf2	activating transcription factor 2	2.65705	0.000322168	0.00374499
Pi4ka	phosphatidylinositol 4-kinase alpha	2.64908	0.000661947	0.00721278
Zfp445	zinc finger protein 445	2.64158	0.000328731	0.0038128
Igdcc4	immunoglobulin superfamily, DCC subclass, member 4	2.6415	0.000181336	0.00219765
Usp6nl	USP6 N-terminal like	2.63242	0.000335174	0.00387604
Ripk1	receptor (TNFRSF)-interacting serine-threonine kinase 1	2.61545	1.74935e-07	3.33634e-06
Flrt2	fibronectin leucine rich transmembrane protein 2	2.61072	1.28092e-09	3.06209e-08
Slc30a5	solute carrier family 30 (zinc transporter), member 5	2.60002	3.27613e-06	5.18683e-05
Eif4enif1	eukaryotic translation initiation factor 4E nuclear import factor 1	2.59946	1.41764e-05	0.000204585
Ebf1	early B cell factor 1	2.54653	0.000233646	0.00278419
Gnl3l	guanine nucleotide binding protein-like 3 (nucleolar)-like	2.54183	0.000724315	0.00781083
Usp3	ubiquitin specific peptidase 3	2.53172	1.37591e-08	2.97982e-07
Fcho2	FCH domain only 2	2.5295	0.00053453	0.00595461
Prpf8	pre-mRNA processing factor 8	2.52342	1.98e-09	4.64114e-08
Mfge8	milk fat globule-EGF factor 8 protein	2.51683	0.000111533	0.00139935
Ubl4a	ubiquitin-like 4A	2.51534	2.06606e-07	3.88359e-06
Vstm4	V-set and transmembrane domain containing 4	2.514	3.86228e-06	6.04152e-05
Flrt3	fibronectin leucine rich transmembrane protein 3	2.51081	5.84415e-07	1.03282e-05
Hbs1l	Hbs1-like (S. cerevisiae)	2.49841	5.99092e-07	1.05756e-05
Prr14l	proline rich 14-like	2.49769	3.34989e-05	0.000457702
Tspan2	tetraspanin 2	2.48931	1.16018e-06	1.96178e-05
Sox6	SRY (sex determining region Y)-box 6	2.48914	5.2055e-05	0.000686092
S1pr3	sphingosine-1-phosphate receptor 3	2.47528	9.82547e-14	3.57784e-12
Zzz3	zinc finger, ZZ domain containing 3	2.45728	3.29876e-07	6.02707e-06
Plrg1	pleiotropic regulator 1	2.45242	0.000540884	0.0060065
Apold1	apolipoprotein L domain containing 1	2.44703	4.05038e-11	1.1305e-09
Phtf2	putative homeodomain transcription factor 2	2.4275	2.41322e-07	4.483e-06
Fam78b	family with sequence similarity 78, member B	2.42135	0.000643416	0.00703043
Tacc1	transforming, acidic coiled-coil containing protein 1	2.42129	9.20375e-14	3.36711e-12
Elp3	elongator acetyltransferase complex subunit 3	2.41414	3.70612e-07	6.70097e-06
Map3k2	mitogen-activated protein kinase kinase kinase 2	2.39855	8.99098e-05	0.00114456
Paics	phosphoribosylaminoimidazole carboxylase, phosphoribosylaminoribosylaminoimidazole, succinocarboxamide synthetase	2.36743	6.95054e-08	1.39171e-06
Hdac3	histone deacetylase 3	2.36219	0.000714393	0.00771082
Smurf2	SMAD specific E3 ubiquitin protein ligase 2	2.36169	0.000129868	0.0016113
C130050O18Rik	RIKEN cDNA C130050O18 gene	2.35046	7.12079e-05	0.000920705
Ykt6	YKT6 v-SNARE homolog (S. cerevisiae)	2.34147	8.34435e-11	2.24109e-09
Selenon	selenoprotein N	2.34097	8.22316e-05	0.00105453
Txlna	taxilin alpha	2.33885	0.000112416	0.00140817
Insc	INSC spindle orientation adaptor protein	2.33047	2.91009e-11	8.21014e-10
Vcan	versican	2.32434	3.18682e-06	5.07623e-05
Mfap3l	microfibrillar-associated protein 3-like	2.30862	0.000813542	0.00868815
Csnk1g3	casein kinase 1, gamma 3	2.3061	4.96807e-05	0.000657011
Abcf2	ATP-binding cassette, sub-family F (GCN20), member 2	2.30036	5.75818e-05	0.00075386
Gnai3	guanine nucleotide binding protein (G protein), alpha inhibiting 3	2.23696	7.70495e-14	2.85622e-12
Lrrc17	leucine rich repeat containing 17	2.22359	0.000473568	0.0053041
Ckap5	cytoskeleton associated protein 5	2.22005	5.5834e-06	8.4714e-05
Supt16	SPT16, facilitates chromatin remodeling subunit	2.21937	0.000421456	0.00476818
Fbxo32	F-box protein 32	2.20292	5.74671e-07	1.0179e-05
Osbpl8	oxysterol binding protein-like 8	2.20111	4.92573e-05	0.000651962
Antxr1	anthrax toxin receptor 1	2.19786	2.46879e-05	0.000343612
Glb1	galactosidase, beta 1	2.1856	0.000568284	0.0062796
Mysm1	myb-like, SWIRM and MPN domains 1	2.16575	3.24833e-05	0.000444601
Slc35a4	solute carrier family 35, member A4	2.15101	3.26651e-06	5.17682e-05
Mtfr1	mitochondrial fission regulator 1	2.138	0.000351487	0.00403488
Sphk1	sphingosine kinase 1	2.12802	2.65934e-08	5.54459e-07
Sf3b3	splicing factor 3b, subunit 3	2.12466	1.05264e-05	0.000155054
Tnfrsf19	tumor necrosis factor receptor superfamily, member 19	2.11041	4.37682e-11	1.21296e-09
Prex1	phosphatidylinositol-3,4,5-trisphosphate-dependent Rac exchange factor 1	2.10412	2.11072e-08	4.46014e-07
Gas1	growth arrest specific 1	2.07206	1.16362e-05	0.000169488
Caprin1	cell cycle associated protein 1	2.03323	8.66754e-07	1.50129e-05
Slc26a2	solute carrier family 26 (sulfate transporter), member 2	2.02399	0.000138793	0.0017139
Mdm4	transformed mouse 3T3 cell double minute 4	2.02396	0.000575468	0.0063545
Palld	palladin, cytoskeletal associated protein	2.01926	2.80791e-06	4.51398e-05
Pias1	protein inhibitor of activated STAT 1	2.00217	0.000641124	0.00701028
Ltbp1	latent transforming growth factor beta binding protein 1	1.98518	0.000182642	0.00221006
Zfp512b	zinc finger protein 512B	1.98089	0.000924199	0.00974486
Alg3	asparagine-linked glycosylation 3 (alpha-1,3-mannosyltransferase)	1.97104	0.000447218	0.00503418
Ano10	anoctamin 10	1.95728	5.16163e-06	7.91585e-05
Fxyd5	FXYD domain-containing ion transport regulator 5	1.95041	3.11244e-06	4.96279e-05
Wipi2	WD repeat domain, phosphoinositide interacting 2	1.94723	0.000117804	0.00147096
Nfatc2	nuclear factor of activated T cells, cytoplasmic, calcineurin dependent 2	1.94076	3.01104e-07	5.53367e-06
Arrdc3	arrestin domain containing 3	1.93711	1.97276e-12	6.2656e-11
U2surp	U2 snRNP-associated SURP domain containing	1.93595	9.37846e-06	0.000138929
Dennd10	DENN domain containing 10	1.91172	0.000337341	0.00389247
Abr	active BCR-related gene	1.89161	1.66329e-05	0.000236978
Arhgap12	Rho GTPase activating protein 12	1.8905	4.65293e-07	8.32473e-06
Rassf1	Ras association (RalGDS/AF-6) domain family member 1	1.88597	2.0047e-05	0.0002833
Xist	inactive X specific transcripts	1.86805	6.48485e-08	1.30514e-06
Mxd1	MAX dimerization protein 1	1.85981	1.80642e-07	3.43264e-06
Tmbim1	transmembrane BAX inhibitor motif containing 1	1.85689	6.91183e-08	1.38573e-06
Zfp948	zinc finger protein 948	1.84953	2.45409e-09	5.69277e-08
Sumo3	small ubiquitin-like modifier 3	1.83709	0.000349566	0.00401578
Cnot1	CCR4-NOT transcription complex, subunit 1	1.83087	2.80504e-06	4.51398e-05
Plxnb2	plexin B2	1.81691	0.000740726	0.00797133
Arhgap24	Rho GTPase activating protein 24	1.80116	0.00058066	0.00640621
Lats2	large tumor suppressor 2	1.78748	8.19868e-05	0.00105225
Scaf11	SR-related CTD-associated factor 11	1.78244	2.00704e-05	0.000283374
Pitrm1	pitrilysin metallepetidase 1	1.78018	0.000292746	0.00342587
Scarb1	scavenger receptor class B, member 1	1.75093	0.000632674	0.00693241
Fam214a	family with sequence similarity 214, member A	1.74642	1.79604e-07	3.42122e-06
Ogdh	oxoglutarate (alpha-ketoglutarate) dehydrogenase (lipoamide)	1.73357	2.07021e-06	3.38012e-05
Mxra8	matrix-remodelling associated 8	1.72185	6.80461e-08	1.36598e-06
Anapc4	anaphase promoting complex subunit 4	1.7138	7.99091e-05	0.00102727
Arhgap1	Rho GTPase activating protein 1	1.71276	0.000846779	0.0090135
Hpgd	hydroxyprostaglandin dehydrogenase 15 (NAD)	1.69299	2.29058e-10	5.87965e-09
Eif3l	eukaryotic translation initiation factor 3, subunit L	1.69164	1.30089e-06	2.19261e-05
Bcat1	branched chain aminotransferase 1, cytosolic	1.68481	2.9227e-07	5.3903e-06
Adam12	a disintegrin and metallopeptidase domain 12 (meltrin alpha)	1.67244	5.55992e-10	1.36453e-08
Rlim	ring finger protein, LIM domain interacting	1.66903	2.25265e-07	4.19904e-06
Zfx	zinc finger protein X-linked	1.64704	0.000247409	0.00293479
Gal	galanin and GMAP prepropeptide	1.64333	0.000298004	0.0034822
Sdha	succinate dehydrogenase complex, subunit A, flavoprotein (Fp)	1.6165	0.000106136	0.00133269
Nfkbia	nuclear factor of kappa light polypeptide gene enhancer in B cells inhibitor, alpha	1.608	7.65943e-13	2.55173e-11
Irs1	insulin receptor substrate 1	1.60551	1.38281e-10	3.63289e-09
Fas	Fas (TNF receptor superfamily member 6)	1.60311	0.000266981	0.00314789
Egr3	early growth response 3	1.58888	1.9016e-05	0.000269216
Zfp354c	zinc finger protein 354C	1.58209	5.2254e-05	0.000687321
Nbr1	NBR1, autophagy cargo receptor	1.57931	0.000445775	0.00502516
Tmem248	transmembrane protein 248	1.57371	0.000708884	0.00766554
Dmp1	dentin matrix protein 1	1.57361	0	0
Spcs3	signal peptidase complex subunit 3 homolog (S. cerevisiae)	1.56679	1.03125e-06	1.76089e-05
Fam102a	family with sequence similarity 102, member A	1.56292	0.000736707	0.007939
Kcnq1ot1	KCNQ1 overlapping transcript 1	1.54708	9.28431e-07	1.59576e-05
Ipo5	importin 5	1.54682	0.000122003	0.00151975
Adamts1	a disintegrin-like and metallopeptidase (reprolysin type) with thrombospondin type 1 motif, 1	1.54367	2.16256e-10	5.5877e-09
Cul1	cullin 1	1.53785	3.60112e-05	0.000488193
Akap13	A kinase (PRKA) anchor protein 13	1.52034	0.000259492	0.00306651
Vasn	vasorin	1.51132	0.000212113	0.00254698
Ackr3	atypical chemokine receptor 3	1.5021	8.3199e-12	2.52467e-10
Rbm18	RNA binding motif protein 18	1.49542	0.000153109	0.00187736
Thbs2	thrombospondin 2	1.48071	7.60523e-09	1.70118e-07
Tmod3	tropomodulin 3	1.47257	0.000332035	0.00384542
Col3a1	collagen, type III, alpha 1	1.45814	3.09019e-12	9.73567e-11
Cyp20a1	cytochrome P450, family 20, subfamily a, polypeptide 1	1.45617	0.000911981	0.009642
Endod1	endonuclease domain containing 1	1.44595	3.85666e-05	0.000521031
Spry4	sprouty RTK signaling antagonist 4	1.42933	1.61884e-06	2.6823e-05
Papss2	3'-phosphoadenosine 5'-phosphosulfate synthase 2	1.41323	0.000237361	0.00282631
Trp53	transformation related protein 53	1.41161	0.000159064	0.00194277
Cs	citrate synthase	1.40707	0.000625913	0.00686793
Uap1	UDP-N-acetylglucosamine pyrophosphorylase 1	1.40579	5.34063e-08	1.08059e-06
Tug1	taurine upregulated gene 1	1.40449	9.28019e-11	2.47968e-09
Adamts3	a disintegrin-like and metallopeptidase (reprolysin type) with thrombospondin type 1 motif, 3	1.39173	7.96531e-05	0.00102482
Plod1	procollagen-lysine, 2-oxoglutarate 5-dioxygenase 1	1.3819	0.000554036	0.00613515
Ccdc80	coiled-coil domain containing 80	1.36475	2.05847e-07	3.87398e-06
Gid8	GID complex subunit 8	1.35509	0.00015702	0.00191929
Tnfaip2	tumor necrosis factor, alpha-induced protein 2	1.34655	1.23335e-12	3.99003e-11
Tsc22d2	TSC22 domain family, member 2	1.34159	0.00036735	0.00420652
Jam2	junction adhesion molecule 2	1.34121	7.76025e-06	0.000115945
Aldh18a1	aldehyde dehydrogenase 18 family, member A1	1.33003	0.000398611	0.0045325
Phex	phosphate regulating endopeptidase homolog, X-linked	1.3282	0	0
Unc5c	unc-5 netrin receptor C	1.32781	0.000267692	0.00315389
Chp1	calcineurin-like EF hand protein 1	1.32724	1.10169e-05	0.000161218
Efna1	ephrin A1	1.29667	0.00027696	0.00325818
Cdk7	cyclin-dependent kinase 7	1.29392	0.000169479	0.00206033
Lrrc15	leucine rich repeat containing 15	1.2861	1.43005e-05	0.000206185
Rin2	Ras and Rab interactor 2	1.28312	0.000304726	0.00355015
Rab31	RAB31, member RAS oncogene family	1.27434	3.26731e-09	7.52346e-08
Klf10	Kruppel-like factor 10	1.25452	6.5496e-07	1.15358e-05
Iars	isoleucine-tRNA synthetase	1.25328	2.59455e-06	4.20119e-05
Panx3	pannexin 3	1.23771	1.3444e-09	3.2072e-08
Nxf1	nuclear RNA export factor 1	1.20968	0.000633585	0.00693753
Lpin2	lipin 2	1.20924	3.03931e-05	0.000417452
Tuba1b	tubulin, alpha 1B	1.20714	0.000916185	0.00967339
Dnajb4	DnaJ heat shock protein family (Hsp40) member B4	1.2022	8.76292e-05	0.00111917
Zfp266	zinc finger protein 266	1.2007	1.92251e-06	3.16205e-05
Crebbp	CREB binding protein	1.17997	0.000440995	0.00497486
Tubb6	tubulin, beta 6 class V	1.16996	2.86896e-06	4.60268e-05
Gpx3	glutathione peroxidase 3	1.1601	0.000196124	0.00236588
Mdm2	transformed mouse 3T3 cell double minute 2	1.14065	4.63264e-06	7.13956e-05
Atf3	activating transcription factor 3	1.13857	3.45459e-11	9.69631e-10
Braf	Braf transforming gene	1.12966	0.000341302	0.00393238
Cnnm4	cyclin M4	1.11474	3.36901e-05	0.000459512
Thbs1	thrombospondin 1	1.1108	1.88072e-13	6.67761e-12
Zfp36	zinc finger protein 36	1.09388	1.76673e-05	0.000250802
Sbno1	strawberry notch 1	1.08603	0.000204858	0.00246744
Hmgcr	3-hydroxy-3-methylglutaryl-Coenzyme A reductase	1.07614	0.000482062	0.00539152
Ctsd	cathepsin D	1.06069	0.000126115	0.00156847
Adamts5	a disintegrin-like and metallopeptidase (reprolysin type) with thrombospondin type 1 motif, 5 (aggrecanase-2)	1.04941	7.0405e-05	0.00091183
Insig2	insulin induced gene 2	1.03109	0.000186723	0.00225595
Plaur	plasminogen activator, urokinase receptor	1.0264	1.66305e-05	0.000236978
Lipc	lipase, hepatic	1.02209	0.000546026	0.0060593
Ier3	immediate early response 3	1.01957	4.38762e-06	6.80885e-05
Cd109	CD109 antigen	0.999194	4.89338e-10	1.20473e-08
Chac1	ChaC, cation transport regulator 1	0.998414	0.000448548	0.00504552
Resf1	retroelement silencing factor 1	0.979221	1.40195e-06	2.35028e-05
Pdpn	podoplanin	0.954157	7.72049e-08	1.53605e-06
Tm4sf1	transmembrane 4 superfamily member 1	0.943355	0.000400815	0.0045511
Mmp16	matrix metallopeptidase 16	0.920825	5.80387e-06	8.79738e-05
Ddb1	damage specific DNA binding protein 1	0.892945	0.000300508	0.00350363
Id3	inhibitor of DNA binding 3	0.867254	1.27245e-05	0.000184141
Bhlhe40	basic helix-loop-helix family, member e40	0.863476	3.69797e-06	5.8077e-05
Loxl4	lysyl oxidase-like 4	0.84766	0.000171617	0.0020847
Hsp90aa1	heat shock protein 90, alpha (cytosolic), class A member 1	0.805483	5.51924e-05	0.000723788
Btg2	BTG anti-proliferation factor 2	0.798867	1.59576e-06	2.64967e-05
Lifr	LIF receptor alpha	0.796268	2.19219e-05	0.000306476
Alpl	alkaline phosphatase, liver/bone/kidney	0.758011	0.000277859	0.0032663
Hk2	hexokinase 2	0.722514	8.53117e-05	0.00109224
Fos	FBJ osteosarcoma oncogene	0.684368	2.19019e-05	0.000306471
Emp1	epithelial membrane protein 1	0.637315	0.000914001	0.00965683
