# Supplementary material for: Single‐Cell RNA‐Sequencing Reveals the Breadth of Osteoblast Heterogeneity
Source: JBMR Plus. 2021 May 17;5(6):e10496. doi: 10.1002/jbm4.10496 (PMC8216137; doi:10.1002/jbm4.10496)
Supplement: Supplementary file 6 — Supplemental Table S3. Highly Variable Genes Across Single Venus‐Positive Osteoblasts in Cluster 4 [file JBM4-5-e10496-s011.xlsx]

## Sheet: Table_S3
Table S3. Highly variable genes across single Venus-positive osteoblasts in cluster 4
Symbol	Full name	effect-size	p-value	q-value
Spp1	secreted phosphoprotein 1	27.6376	0	0
Moxd1	monooxygenase, DBH-like 1	27.3599	0	0
Mmp13	matrix metallopeptidase 13	26.653	0	0
Phf6	PHD finger protein 6	26.1292	0	0
Klhl12	kelch-like 12	26.0769	0	0
Plp1	proteolipid protein (myelin) 1	26.058	0	0
Tppp	tubulin polymerization promoting protein	24.445	7.52731e-14	4.56119e-11
Slitrk6	SLIT and NTRK-like family, member 6	24.3373	1.46771e-13	8.4894e-11
Zfp943	zinc finger prtoein 943	24.2333	7.66054e-15	6.09252e-12
Slc7a2	solute carrier family 7 (cationic amino acid transporter, y+ system), member 2	23.8304	3.55271e-15	3.01389e-12
Ccn5	cellular communication network factor 5	23.534	1.19381e-11	4.74727e-09
Luzp2	leucine zipper protein 2	23.5143	1.31489e-11	5.07031e-09
Evi2a	ecotropic viral integration site 2a	22.3938	4.08507e-10	1.06087e-07
Ccdc149	coiled-coil domain containing 149	22.3828	4.26329e-10	1.08501e-07
Mcam	melanoma cell adhesion molecule	21.9089	3.30757e-09	7.13369e-07
Lpin1	lipin 1	21.3474	3.50274e-08	5.94299e-06
Cilp	cartilage intermediate layer protein, nucleotide pyrophosphohydrolase	20.8325	1.65132e-08	2.95959e-06
Calcb	calcitonin-related polypeptide, beta	20.8296	1.07277e-10	3.50027e-08
Elac1	elaC ribonuclease Z 1	20.591	9.68925e-09	1.86812e-06
L3mbtl2	L3MBTL2 polycomb repressive complex 1 subunit	20.4517	5.14595e-07	6.48339e-05
Zfp11	zinc finger protein 11	20.4432	5.25213e-07	6.55229e-05
Dtx4	deltex 4, E3 ubiquitin ligase	20.2349	4.42455e-08	7.12689e-06
Thsd4	thrombospondin, type I, domain containing 4	20.1019	1.29438e-10	3.66021e-08
Clca3a1	chloride channel accessory 3A1	20.0197	1.39287e-06	0.000150205
Gpr17	G protein-coupled receptor 17	19.9783	1.52542e-06	0.000161758
Tek	TEK receptor tyrosine kinase	19.9632	5.85914e-11	2.07104e-08
Mir100hg	Mir100 Mirlet7a-2 Mir125b-1 cluster host gene	19.8862	1.24529e-10	3.66021e-08
Pank4	pantothenate kinase 4	19.5824	2.96778e-06	0.00030212
Casp2	caspase 2	19.3819	8.70012e-08	1.34528e-05
Ints10	integrator complex subunit 10	19.3666	4.07585e-07	5.40263e-05
Brca2	breast cancer 2, early onset	19.2504	2.56729e-08	4.41469e-06
Zfp180	zinc finger protein 180	19.2487	4.76045e-06	0.000458915
Itch	itchy, E3 ubiquitin protein ligase	19.2106	3.10862e-15	2.82552e-12
Nr1d1	nuclear receptor subfamily 1, group D, member 1	19.1293	8.77468e-08	1.34528e-05
Cenpo	centromere protein O	19.0535	9.40046e-06	0.000813747
Pygm	muscle glycogen phosphorylase	18.9688	2.68495e-07	3.92713e-05
Ppp6r1	protein phosphatase 6, regulatory subunit 1	18.9429	4.32111e-08	7.12689e-06
Vwa8	von Willebrand factor A domain containing 8	18.9159	1.16976e-05	0.000972889
Zc2hc1c	zinc finger, C2HC-type containing 1C	18.8638	1.36233e-05	0.00110418
Abcd1	ATP-binding cassette, sub-family D (ALD), member 1	18.8601	5.32267e-06	0.000498022
Wdr70	WD repeat domain 70	18.8446	2.12785e-10	5.76104e-08
Mepe	matrix extracellular phosphoglycoprotein with ASARM motif (bone)	18.7629	1.62457e-05	0.00126826
Slc25a36	solute carrier family 25, member 36	18.7433	7.37869e-10	1.80565e-07
Opa1	OPA1, mitochondrial dynamin like GTPase	18.6037	2.33147e-14	1.64822e-11
Itpkc	inositol 1,4,5-trisphosphate 3-kinase C	18.6031	0	0
Pgf	placental growth factor	18.5895	1.28715e-10	3.66021e-08
Gfra3	glial cell line derived neurotrophic factor family receptor alpha 3	18.5444	2.35176e-05	0.00175007
Wdr19	WD repeat domain 19	18.4917	1.61238e-08	2.93107e-06
Ccdc173	coiled-coil domain containing 173	18.3079	1.66446e-05	0.00129148
Ubiad1	UbiA prenyltransferase domain containing 1	18.2387	3.45829e-05	0.00248626
Net1	neuroepithelial cell transforming gene 1	18.1923	1.20759e-06	0.000134795
Eif5a2	eukaryotic translation initiation factor 5A2	18.1888	1.71974e-13	9.51462e-11
Taf9b	TATA-box binding protein associated factor 9B	18.1279	4.57463e-05	0.0031637
Ptprz1	protein tyrosine phosphatase, receptor type Z, polypeptide 1	18.0634	5.90012e-06	0.000544051
Emilin3	elastin microfibril interfacer 3	18.0187	1.73489e-05	0.00132194
Zfp866	zinc finger protein 866	17.9471	4.30935e-05	0.00299653
B230354K17Rik	RIKEN cDNA B230354K17 gene	17.9341	5.74713e-08	9.14153e-06
Cep170b	centrosomal protein 170B	17.8578	4.0228e-07	5.38844e-05
Cog4	component of oligomeric golgi complex 4	17.8253	2.09778e-06	0.000215276
Fmod	fibromodulin	17.8184	0	0
Aar2	AAR2 splicing factor homolog	17.7938	7.32485e-08	1.15072e-05
Gm14326	predicted gene 14326	17.7732	7.69156e-09	1.5293e-06
Adgrg2	adhesion G protein-coupled receptor G2	17.6623	3.69161e-10	9.78662e-08
Hmgxb3	HMG box domain containing 3	17.6164	1.24615e-06	0.000137889
Tti1	TELO2 interacting protein 1	17.5536	9.84414e-05	0.00623218
Lins1	lines homolog 1	17.4733	5.06509e-05	0.00346956
Rnf31	ring finger protein 31	17.4446	4.15216e-08	6.95213e-06
Cnnm2	cyclin M2	17.4275	0.000122857	0.00740926
Gm20300	predicted gene, 20300	17.3972	8.87578e-07	0.00010506
Tstd2	thiosulfate sulfurtransferase (rhodanese)-like domain containing 2	17.3908	0.000104593	0.00649239
Megf9	multiple EGF-like-domains 9	17.377	0.000134648	0.00804409
Gemin4	gem nuclear organelle associated protein 4	17.3572	0.000117494	0.00722273
Thnsl1	threonine synthase-like 1 (bacterial)	17.3512	0.000136183	0.00807754
Dhfr	dihydrofolate reductase	17.3254	1.1266e-07	1.70667e-05
Slc36a2	solute carrier family 36 (proton/amino acid symporter), member 2	17.1944	9.95319e-05	0.00627002
Rgs5	regulator of G-protein signaling 5	17.0987	0	0
Macir	macrophage immunometabolism regulator	16.9977	0.000119553	0.00731401
Lratd1	LRAT domain containing 1	16.9837	8.08651e-06	0.000724654
Zfp472	zinc finger protein 472	16.9048	1.39806e-07	2.09298e-05
Gpatch8	G patch domain containing 8	16.7859	5.61928e-12	2.4657e-09
Slc1a4	solute carrier family 1 (glutamate/neutral amino acid transporter), member 4	16.5999	5.07142e-05	0.00346956
Fmnl3	formin-like 3	16.5958	2.11381e-05	0.00158225
Adcy7	adenylate cyclase 7	16.5911	4.82517e-06	0.000461656
Ncoa2	nuclear receptor coactivator 2	16.5174	9.64733e-11	3.23059e-08
Ppip5k2	diphosphoinositol pentakisphosphate kinase 2	16.3771	1.44604e-09	3.34561e-07
Plekha1	pleckstrin homology domain containing, family A (phosphoinositide binding specific) member 1	16.3713	1.1911e-05	0.000984206
Zfp110	zinc finger protein 110	16.3355	6.09324e-06	0.000557817
Bend6	BEN domain containing 6	16.2591	0.000160978	0.00914485
Arhgef9	CDC42 guanine nucleotide exchange factor (GEF) 9	16.1871	0.000143953	0.00848059
Ttll7	tubulin tyrosine ligase-like family, member 7	16.1777	5.13093e-05	0.0034915
Ripk3	receptor-interacting serine-threonine kinase 3	16.1714	5.22249e-13	2.76901e-10
Dmp1	dentin matrix protein 1	16.1613	2.99693e-07	4.23732e-05
Il13ra1	interleukin 13 receptor, alpha 1	16.0344	1.28719e-12	6.29982e-10
Mindy1	MINDY lysine 48 deubiquitinase 1	16.0061	7.15711e-06	0.00065053
Snx13	sorting nexin 13	15.7648	2.19983e-11	7.99795e-09
Dmd	dystrophin, muscular dystrophy	15.6897	2.40816e-08	4.19779e-06
Osbpl5	oxysterol binding protein-like 5	15.6284	8.96894e-06	0.000787102
Fam171b	family with sequence similarity 171, member B	15.5899	1.89876e-05	0.0014382
Ttc39b	tetratricopeptide repeat domain 39B	15.4998	7.03265e-05	0.00456584
Bop1	block of proliferation 1	14.9886	0.000104287	0.00649239
Il1rl1	interleukin 1 receptor-like 1	14.9087	1.52561e-05	0.00119836
Jam2	junction adhesion molecule 2	14.7831	4.72033e-07	6.01134e-05
Poglut1	protein O-glucosyltransferase 1	14.7546	1.36765e-06	0.000148747
Cbll1	Casitas B-lineage lymphoma-like 1	14.6532	3.45608e-05	0.00248626
Msl2	MSL complex subunit 2	14.6131	3.61464e-09	7.66604e-07
Gatad2b	GATA zinc finger domain containing 2B	14.6116	9.81434e-07	0.000114576
Col23a1	collagen, type XXIII, alpha 1	14.5746	4.42869e-07	5.75052e-05
Rmnd5a	required for meiotic nuclear division 5 homolog A	14.3763	1.25132e-08	2.37657e-06
Nde1	nudE neurodevelopment protein 1	14.13	0.00017689	0.00987251
Rpap1	RNA polymerase II associated protein 1	14.0573	1.47636e-10	4.08406e-08
Nefm	neurofilament, medium polypeptide	13.9296	5.33554e-05	0.00361143
Hsdl2	hydroxysteroid dehydrogenase like 2	13.8443	7.85041e-07	9.42419e-05
Ggta1	glycoprotein galactosyltransferase alpha 1, 3	13.8386	0.000136477	0.00807754
Eml1	echinoderm microtubule associated protein like 1	13.8286	7.33447e-09	1.48145e-06
Med24	mediator complex subunit 24	13.7203	7.24909e-06	0.000654218
Polr3h	polymerase (RNA) III (DNA directed) polypeptide H	13.6678	5.07987e-06	0.000482398
Flvcr1	feline leukemia virus subgroup C cellular receptor 1	13.6025	3.15687e-09	7.04758e-07
Flcn	folliculin	13.5931	1.372e-09	3.23309e-07
Bend4	BEN domain containing 4	13.5609	0.000100383	0.00629245
Tmem241	transmembrane protein 241	13.5564	1.95437e-07	2.89178e-05
Oxsr1	oxidative-stress responsive 1	13.5333	1.06556e-05	0.000906216
Pcsk5	proprotein convertase subtilisin/kexin type 5	13.4802	3.83527e-12	1.74299e-09
Phtf2	putative homeodomain transcription factor 2	13.4683	4.72404e-07	6.01134e-05
Ptdss1	phosphatidylserine synthase 1	13.3033	3.65427e-05	0.0025978
Rbm46	RNA binding motif protein 46	13.2776	4.44259e-06	0.000434861
Opa3	optic atrophy 3	13.0153	7.79825e-05	0.0050372
Zscan21	zinc finger and SCAN domain containing 21	12.914	3.37138e-06	0.000337802
Serpina3g	serine (or cysteine) peptidase inhibitor, clade A, member 3G	12.7347	1.02194e-05	0.000878663
Cpxm2	carboxypeptidase X 2 (M14 family)	12.7328	1.06192e-06	0.000122845
Cip2a	cell proliferation regulating inhibitor of protein phosphatase 2A	12.6422	0.000120889	0.00734025
Prickle1	prickle planar cell polarity protein 1	12.5907	2.46447e-05	0.00182328
Tshz2	teashirt zinc finger family member 2	12.5083	6.13064e-05	0.00412764
Golm2	golgi membrane protein 2	12.2301	9.7069e-12	3.98453e-09
Atxn1l	ataxin 1-like	12.1293	0.000163393	0.00924081
Birc2	baculoviral IAP repeat-containing 2	11.9259	1.18803e-10	3.59946e-08
Il33	interleukin 33	11.9	0	0
Inpp5k	inositol polyphosphate 5-phosphatase K	11.4801	1.16868e-06	0.000131606
Gdpd2	glycerophosphodiester phosphodiesterase domain containing 2	11.3327	0.000160384	0.00914485
Jazf1	JAZF zinc finger 1	11.1909	8.91665e-07	0.00010506
Crispld1	cysteine-rich secretory protein LCCL domain containing 1	10.9538	1.72192e-06	0.000181086
Col8a2	collagen, type VIII, alpha 2	10.9043	2.87947e-12	1.35709e-09
Mtmr12	myotubularin related protein 12	10.8308	6.55305e-07	8.01804e-05
Kcna1	potassium voltage-gated channel, shaker-related subfamily, member 1	10.7748	3.50193e-05	0.00250349
Btbd1	BTB (POZ) domain containing 1	10.6848	3.16637e-05	0.00232902
Pde8a	phosphodiesterase 8A	10.6815	6.26673e-05	0.00417508
Nkd2	naked cuticle 2	10.5736	3.69544e-06	0.000367379
Fblim1	filamin binding LIM protein 1	10.454	0.000171222	0.00964068
Dhx38	DEAH (Asp-Glu-Ala-His) box polypeptide 38	10.3264	1.9936e-06	0.000206248
Brox	BRO1 domain and CAAX motif containing	10.3037	2.91288e-07	4.16476e-05
Usp4	ubiquitin specific peptidase 4 (proto-oncogene)	10.3005	5.78256e-06	0.000537103
Asf1b	anti-silencing function 1B histone chaperone	10.1923	3.04866e-07	4.25647e-05
Atp9a	ATPase, class II, type 9A	10.1516	3.67665e-05	0.00259919
Crabp2	cellular retinoic acid binding protein II	9.94236	3.88036e-05	0.00272804
Ppil4	peptidylprolyl isomerase (cyclophilin)-like 4	9.85279	1.13482e-10	3.52209e-08
Fbxo38	F-box protein 38	9.81966	6.57066e-05	0.00433221
Angpt2	angiopoietin 2	9.68899	1.5227e-05	0.00119836
Tspan9	tetraspanin 9	9.29071	8.42945e-06	0.000750103
Sfrp4	secreted frizzled-related protein 4	9.21951	0	0
Kifap3	kinesin-associated protein 3	9.1215	7.1422e-07	8.65567e-05
Gpx3	glutathione peroxidase 3	8.99319	7.77711e-13	3.95855e-10
Naa25	N(alpha)-acetyltransferase 25, NatB auxiliary subunit	8.9405	1.40471e-06	0.000150209
Ctsc	cathepsin C	8.85334	1.06823e-05	0.000906216
Grwd1	glutamate-rich WD repeat containing 1	8.80786	6.46712e-05	0.00428615
Sgms2	sphingomyelin synthase 2	8.78122	1.26478e-09	3.03666e-07
Aacs	acetoacetyl-CoA synthetase	8.74456	8.24244e-05	0.0052706
Alcam	activated leukocyte cell adhesion molecule	8.70673	7.05982e-11	2.42801e-08
Csnk1g1	casein kinase 1, gamma 1	8.69727	1.1175e-10	3.52209e-08
Efemp1	epidermal growth factor-containing fibulin-like extracellular matrix protein 1	8.50674	1.49672e-08	2.76025e-06
Golga2	golgi autoantigen, golgin subfamily a, 2	8.4773	2.79786e-07	4.04576e-05
Mef2c	myocyte enhancer factor 2C	8.34349	3.07737e-07	4.25647e-05
Socs3	suppressor of cytokine signaling 3	8.22707	3.2341e-07	4.42515e-05
Limch1	LIM and calponin homology domains 1	8.17852	1.72654e-05	0.00132194
Qpct	glutaminyl-peptide cyclotransferase (glutaminyl cyclase)	8.09119	1.79712e-06	0.000187445
Tnmd	tenomodulin	8.04461	2.74225e-14	1.83659e-11
Usp48	ubiquitin specific peptidase 48	7.99173	8.87234e-06	0.000784032
Phip	pleckstrin homology domain interacting protein	7.95876	3.59132e-07	4.86166e-05
Txndc16	thioredoxin domain containing 16	7.9261	4.58367e-06	0.000445246
Adamts12	a disintegrin-like and metallopeptidase (reprolysin type) with thrombospondin type 1 motif, 12	7.73883	0.000121136	0.00734025
Pdzrn3	PDZ domain containing RING finger 3	7.66677	1.14645e-06	0.000130255
Ccl11	chemokine (C-C motif) ligand 11	7.62756	0	0
Smad3	SMAD family member 3	7.58902	1.70653e-05	0.0013161
Mon2	MON2 homolog, regulator of endosome to Golgi trafficking	7.57314	0.000152284	0.00884849
Sparcl1	SPARC-like 1	7.49605	6.70976e-09	1.3997e-06
Arfgef1	ADP-ribosylation factor guanine nucleotide-exchange factor 1(brefeldin A-inhibited)	7.40543	1.42811e-05	0.00115017
Cav1	caveolin 1, caveolae protein	7.37464	1.03251e-14	7.72862e-12
C1qtnf3	C1q and tumor necrosis factor related protein 3	7.33995	1.11022e-16	1.08674e-13
Seh1l	SEH1-like (S. cerevisiae	7.28593	1.21763e-05	0.000993224
Irgm1	immunity-related GTPase family M member 1	7.26532	0.000107203	0.00662211
Mcm7	minichromosome maintenance complex component 7	7.17622	0.000154614	0.00894303
Mxd1	MAX dimerization protein 1	7.11693	3.21036e-05	0.0023478
Usp53	ubiquitin specific peptidase 53	7.10244	1.20647e-05	0.000990474
Top2a	topoisomerase (DNA) II alpha	7.082	1.25838e-06	0.000138043
Tro	trophinin	7.08019	9.12708e-06	0.000795493
Pwp1	PWP1 homolog, endonuclein	6.96825	3.77722e-06	0.000372598
Sbno1	strawberry notch 1	6.82493	1.62941e-09	3.70254e-07
Mpdz	multiple PDZ domain crumbs cell polarity complex component	6.66277	3.22203e-06	0.0003254
Zfp248	zinc finger protein 248	6.56116	0.000157844	0.00908854
Dusp8	dual specificity phosphatase 8	6.47027	6.94916e-05	0.0045567
Pak3	p21 (RAC1) activated kinase 3	6.43659	8.84979e-05	0.00563068
Slc41a1	solute carrier family 41, member 1	6.40531	5.30223e-06	0.000498022
Sorcs2	sortilin-related VPS10 domain containing receptor 2	6.40097	1.14101e-06	0.000130255
Kdm6a	lysine (K)-specific demethylase 6A	6.07671	0.000133279	0.00799986
Lasp1	LIM and SH3 protein 1	5.92874	0.000146293	0.00854892
Igfbp3	insulin-like growth factor binding protein 3	5.88451	8.55105e-12	3.62707e-09
Fbxo11	F-box protein 11	5.88367	4.41265e-08	7.12689e-06
Cd200	CD200 antigen	5.84534	1.95212e-05	0.00146986
Neat1	nuclear paraspeckle assembly transcript 1 (non-protein coding)	5.84244	4.39648e-14	2.79726e-11
Bhlhe40	basic helix-loop-helix family, member e40	5.79314	1.725e-08	3.04869e-06
Hsph1	heat shock 105kDa/110kDa protein 1	5.70578	1.40129e-11	5.24453e-09
Usp32	ubiquitin specific peptidase 32	5.58838	4.09372e-05	0.00286223
Cbfa2t2	CBFA2/RUNX1 translocation partner 2	5.49133	6.9592e-09	1.42832e-06
Flrt3	fibronectin leucine rich transmembrane protein 3	5.30661	1.44163e-05	0.00115375
Col8a1	collagen, type VIII, alpha 1	5.17757	6.4265e-07	7.93953e-05
Ergic1	endoplasmic reticulum-golgi intermediate compartment (ERGIC) 1	5.08119	1.15976e-05	0.000970916
Cxcl5	chemokine (C-X-C motif) ligand 5	5.06026	1.13433e-05	0.000955914
Prpf8	pre-mRNA processing factor 8	4.96066	1.5128e-05	0.00119836
Il6	interleukin 6	4.86395	1.43243e-08	2.68054e-06
Kpna1	karyopherin (importin) alpha 1	4.8003	6.20748e-05	0.00415738
Egr3	early growth response 3	4.50217	0.00017441	0.00977697
Trps1	transcriptional repressor GATA binding 1	4.4301	0.000146457	0.00854892
Ccl2	chemokine (C-C motif) ligand 2	4.36096	6.67866e-10	1.66639e-07
Fos	FBJ osteosarcoma oncogene	4.25091	3.22737e-09	7.08073e-07
Ackr3	atypical chemokine receptor 3	3.99687	6.98277e-05	0.0045567
Rrm1	ribonucleotide reductase M1	3.98044	8.14531e-05	0.0052348
Ccl7	chemokine (C-C motif) ligand 7	3.91263	8.28168e-09	1.6213e-06
Plod2	procollagen lysine, 2-oxoglutarate 5-dioxygenase 2	3.9091	0.000158562	0.00908873
Rc3h1	RING CCCH (C3H) domains 1	3.65839	3.4454e-05	0.00248626
Fbln2	fibulin 2	3.16391	4.32397e-07	5.67242e-05
