# Supplementary material for: Single‐Cell RNA‐Sequencing Reveals the Breadth of Osteoblast Heterogeneity
Source: JBMR Plus. 2021 May 17;5(6):e10496. doi: 10.1002/jbm4.10496 (PMC8216137; doi:10.1002/jbm4.10496)
Supplement: Supplementary file 7 — Supplemental Table S4. Differentially Expressed Genes of Cluster 1 Versus Clusters 2 to 4 [file JBM4-5-e10496-s017.xlsx]

## Sheet: Table_S4
Table S4. Differentially expressed genes of cluster 1 versus clusters 2–4
Category	Symbol	Full Name	Cluster 1 vs. Others			ROC curve analysis
			log fold-change	p-value		AUC	Power
Up	Sgk1	serum/glucocorticoid regulated kinase 1	0.953427	4.23e-05		0.644	0.288
Up	Lrrc15	leucine rich repeat containing 15	0.704903	9.33e-08		0.689	0.378
Up	Slc20a1	solute carrier family 20, member 1	0.677652	0.00140969		0.612	0.224
Up	Tubb3	tubulin, beta 3 class III	0.61327	0.000683327		0.598	0.196
Up	Anxa1	annexin A1	0.580956	7.2e-10		0.721	0.442
Up	Abl2	v-abl Abelson murine leukemia viral oncogene 2 (arg, Abelson-related gene)	0.564689	1.27e-06		0.674	0.348
Up	Srxn1	sulfiredoxin 1 homolog (S. cerevisiae)	0.547007	8.39e-05		0.635	0.27
Up	Ier3	immediate early response 3	0.532047	0.000115002		0.638	0.276
Up	Rab7b	RAB7B, member RAS oncogene family	0.529154	2.23e-06		0.655	0.31
Up	Errfi1	ERBB receptor feedback inhibitor 1	0.514634	1.8e-07		0.687	0.374
Up	Cryab	crystallin, alpha B	0.50847	0.000399375		0.627	0.254
Up	Kctd11	potassium channel tetramerisation domain containing 11	0.503185	8.43e-05		0.621	0.242
Up	Neat1	nuclear paraspeckle assembly transcript 1 (non-protein coding)	0.498703	4e-06		0.666	0.332
Up	Emp1	epithelial membrane protein 1	0.497302	3.34e-07		0.683	0.366
Up	Mustn1	musculoskeletal, embryonic nuclear protein 1	0.488045	0.00572801		0.582	0.164
Up	Rcan1	regulator of calcineurin 1	0.484348	8.38e-05		0.64	0.28
Up	Vim	vimentin	0.477973	7.74e-12		0.746	0.492
Up	Klhl21	kelch-like 21	0.476349	6.06e-07		0.675	0.35
Up	Sdc4	syndecan 4	0.475186	1.36e-06		0.673	0.346
Up	Rgcc	regulator of cell cycle	0.460544	1.79e-08		0.702	0.404
Up	Timp1	tissue inhibitor of metalloproteinase 1	0.458563	3.05e-07		0.684	0.368
Up	Plec	plectin	0.45656	2.53e-09		0.714	0.428
Up	Atg12	autophagy related 12	0.442983	0.00442769		0.586	0.172
Up	Sertad2	SERTA domain containing 2	0.438253	7.24e-06		0.661	0.322
Up	Plaur	plasminogen activator, urokinase receptor	0.426527	1.8e-05		0.654	0.308
Up	Ppa1	pyrophosphatase (inorganic) 1	0.424694	0.000537531		0.624	0.248
Up	Gas1	growth arrest specific 1	0.409263	0.000124794		0.634	0.268
Up	Ankrd28	ankyrin repeat domain 28	0.406805	1.87e-05		0.654	0.308
Up	P4ha2	procollagen-proline, 2-oxoglutarate 4-dioxygenase (proline 4-hydroxylase), alpha II polypeptide	0.393706	1.35e-05		0.656	0.312
Up	Hbegf	heparin-binding EGF-like growth factor	0.391727	2.11e-05		0.638	0.276
Up	Nr1d1	nuclear receptor subfamily 1, group D, member 1	0.385764	7.08e-05		0.631	0.262
Up	Ezr	ezrin	0.375049	0.00786665		0.59	0.18
Up	Ano1	anoctamin 1, calcium activated chloride channel	0.374586	0.000274545		0.63	0.26
Up	Slc35e4	solute carrier family 35, member E4	0.372363	6.27e-09		0.706	0.412
Up	Camk2d	calcium/calmodulin-dependent protein kinase II, delta	0.371638	0.00436882		0.602	0.204
Up	Cops8	COP9 signalosome subunit 8	0.369198	0.00139451		0.614	0.228
Up	Mdn1	midasin AAA ATPase 1	0.368331	0.00114153		0.615	0.23
Up	Trim16	tripartite motif-containing 16	0.362271	0.000942597		0.614	0.228
Up	Psen1	presenilin 1	0.360094	0.000382663		0.624	0.248
Up	Ugdh	UDP-glucose dehydrogenase	0.356288	2.07e-05		0.653	0.306
Up	Map2k3	mitogen-activated protein kinase kinase 3	0.347947	0.00470725		0.601	0.202
Up	Pxdc1	PX domain containing 1	0.346907	1.02e-05		0.658	0.316
Up	Wdr37	WD repeat domain 37	0.336735	0.00194935		0.588	0.176
Up	Lrrfip1	leucine rich repeat (in FLII) interacting protein 1	0.33404	0.000224099		0.632	0.264
Up	Omd	osteomodulin	0.329955	0.00110714		0.617	0.234
Up	Med10	mediator complex subunit 10	0.326955	0.000303132		0.63	0.26
Up	Kank1	KN motif and ankyrin repeat domains 1	0.323871	0.00467094		0.601	0.202
Up	Ifrd1	interferon-related developmental regulator 1	0.323532	8.25e-05		0.641	0.282
Up	Cgref1	cell growth regulator with EF hand domain 1	0.322013	1.31e-05		0.656	0.312
Up	Ckb	creatine kinase, brain	0.321589	0.00410039		0.603	0.206
Up	Bach1	BTB and CNC homology 1, basic leucine zipper transcription factor 1	0.317164	0.00232585		0.609	0.218
Up	Tcim	transcriptional and immune response regulator	0.308209	0.00791751		0.583	0.166
Up	Stim2	stromal interaction molecule 2	0.308151	0.00138369		0.613	0.226
Up	Gadd45g	growth arrest and DNA-damage-inducible 45 gamma	0.306953	0.000502938		0.625	0.25
Up	Pfkfb3	6-phosphofructo-2-kinase/fructose-2,6-biphosphatase 3	0.304445	0.00129681		0.603	0.206
Up	Nupr1	nuclear protein transcription regulator 1	0.301403	0.000149645		0.636	0.272
Up	Rassf1	Ras association (RalGDS/AF-6) domain family member 1	0.300449	0.00694947		0.593	0.186
Up	Adam12	a disintegrin and metallopeptidase domain 12 (meltrin alpha)	0.298908	0.00155277		0.613	0.226
Up	Gprc5c	G protein-coupled receptor, family C, group 5, member C	0.295701	0.000329345		0.629	0.258
Up	Kcnn4	potassium intermediate/small conductance calcium-activated channel, subfamily N, member 4	0.29451	2.29e-07		0.669	0.338
Up	Stip1	stress-induced phosphoprotein 1	0.289713	0.00020356		0.628	0.256
Up	Ro60	Ro60, Y RNA binding protein	0.289664	0.000134094		0.636	0.272
Up	Rdh13	retinol dehydrogenase 13 (all-trans and 9-cis)	0.289417	0.0033853		0.601	0.202
Up	Sars	seryl-aminoacyl-tRNA synthetase	0.286904	0.00911989		0.593	0.186
Up	Ifitm5	interferon induced transmembrane protein 5	0.286779	0.000735563		0.621	0.242
Up	Lmna	lamin A	0.286217	6.4e-06		0.662	0.324
Up	Larp4	La ribonucleoprotein domain family, member 4	0.284636	0.00213192		0.61	0.22
Up	Myo10	myosin X	0.284241	0.000401479		0.627	0.254
Up	Ndufa4l2	Ndufa4, mitochondrial complex associated like 2	0.281951	1.21e-05		0.656	0.312
Up	Zpr1	ZPR1 zinc finger	0.278152	0.00748203		0.584	0.168
Up	Dcaf12	DDB1 and CUL4 associated factor 12	0.277643	0.00557491		0.592	0.184
Up	Ctsh	cathepsin H	0.276252	0.000749668		0.621	0.242
Up	Lpin2	lipin 2	0.270645	0.000713434		0.621	0.242
Up	Pbdc1	polysaccharide biosynthesis domain containing 1	0.267753	0.00352869		0.604	0.208
Up	Zfand5	zinc finger, AN1-type domain 5	0.267549	0.0094831		0.593	0.186
Up	Capn2	calpain 2	0.266804	0.000673973		0.622	0.244
Up	Cdk5r1	cyclin-dependent kinase 5, regulatory subunit 1 (p35)	0.266605	4.78e-09		0.693	0.386
Up	S100a10	S100 calcium binding protein A10 (calpactin)	0.26612	6.03e-06		0.662	0.324
Up	Cd1d1	CD1d1 antigen	0.264882	0.000656911		0.621	0.242
Up	Aldoa	aldolase A, fructose-bisphosphate	0.264449	0.000462896		0.626	0.252
Up	Micu1	mitochondrial calcium uptake 1	0.263904	0.000436522		0.622	0.244
Up	Mmp16	matrix metallopeptidase 16	0.261373	0.00608339		0.598	0.196
Up	Me2	malic enzyme 2, NAD(+)-dependent, mitochondrial	0.26008	0.000126532		0.637	0.274
Up	Dusp18	dual specificity phosphatase 18	0.260079	0.00700339		0.588	0.176
Up	Ston2	stonin 2	0.258317	1.41e-06		0.671	0.342
Up	Mir22hg	Mir22 host gene (non-protein coding)	0.258314	0.00106037		0.617	0.234
Up	Fkbp10	FK506 binding protein 10	0.257171	0.000616902		0.623	0.246
Up	Ints2	integrator complex subunit 2	0.257072	0.00149762		0.605	0.21
Up	Nars	asparaginyl-tRNA synthetase	0.254887	0.00114268		0.617	0.234
Up	Mdm2	transformed mouse 3T3 cell double minute 2	0.25482	0.00122738		0.616	0.232
Up	Csnk1d	casein kinase 1, delta	0.253297	0.000373476		0.622	0.244
Up	Sphk1	sphingosine kinase 1	0.252975	9.06e-06		0.656	0.312
Up	Bmp2k	BMP2 inducible kinase	0.2519	0.00955089		0.584	0.168
Up	Cyb5r1	cytochrome b5 reductase 1	0.250759	3.96e-05		0.623	0.246
Down	Pam	peptidylglycine alpha-amidating monooxygenase	-0.251718	0.00129593		NA	NA
Down	Pcdh7	protocadherin 7	-0.26058	0.00376374		NA	NA
Down	Fgfr1	fibroblast growth factor receptor 1	-0.264641	0.00305171		NA	NA
Down	Man2a1	mannosidase 2, alpha 1	-0.266633	0.00909724		NA	NA
Down	Gpd2	glycerol phosphate dehydrogenase 2, mitochondrial	-0.267486	0.00479913		NA	NA
Down	Rsrc2	arginine/serine-rich coiled-coil 2	-0.271575	0.00890916		NA	NA
Down	Cemip2	cell migration inducing hyaluronidase 2	-0.27745	0.000942147		NA	NA
Down	Tmpo	thymopoietin	-0.279416	0.00459446		NA	NA
Down	Myl12a	myosin, light chain 12A, regulatory, non-sarcomeric	-0.279521	0.00134103		NA	NA
Down	Cd81	CD81 antigen	-0.286671	0.00419507		NA	NA
Down	Xpo1	exportin 1	-0.286845	0.00899588		NA	NA
Down	Mmp14	matrix metallopeptidase 14 (membrane-inserted)	-0.290648	0.00206493		NA	NA
Down	Kirrel	kirre like nephrin family adhesion molecule 1	-0.29264	0.000252864		NA	NA
Down	Cd24a	CD24a antigen	-0.292804	0.00586396		NA	NA
Down	Zfp36l1	zinc finger protein 36, C3H type-like 1	-0.303402	0.000156553		NA	NA
Down	Ifitm2	interferon induced transmembrane protein 2	-0.307225	0.00717273		NA	NA
Down	Myh10	myosin, heavy polypeptide 10, non-muscle	-0.307621	0.00536347		NA	NA
Down	Gm2a	GM2 ganglioside activator protein	-0.310773	0.00164231		NA	NA
Down	Gask1b	golgi associated kinase 1B	-0.318244	0.00311692		NA	NA
Down	Tmem50a	transmembrane protein 50A	-0.320789	0.000127706		NA	NA
Down	Ccdc88a	coiled coil domain containing 88A	-0.323201	0.00132577		NA	NA
Down	Fgfr2	fibroblast growth factor receptor 2	-0.325466	0.00292282		NA	NA
Down	Sumo3	small ubiquitin-like modifier 3	-0.329813	0.00434513		NA	NA
Down	Cald1	caldesmon 1	-0.333821	0.00068676		NA	NA
Down	Adh5	alcohol dehydrogenase 5 (class III), chi polypeptide	-0.336648	0.00306892		NA	NA
Down	Ltn1	listerin E3 ubiquitin protein ligase 1	-0.351069	0.00840908		NA	NA
Down	Dock9	dedicator of cytokinesis 9	-0.353366	0.000754521		NA	NA
Down	Csf1	colony stimulating factor 1 (macrophage)	-0.358378	0.00264997		NA	NA
Down	Hmgn2	high mobility group nucleosomal binding domain 2	-0.362869	0.000121904		NA	NA
Down	Arhgdib	Rho, GDP dissociation inhibitor (GDI) beta	-0.365304	0.00135875		NA	NA
Down	Fbln1	fibulin 1	-0.375272	0.00148254		NA	NA
Down	Afap1	actin filament associated protein 1	-0.392461	0.000847801		NA	NA
Down	Tspan6	tetraspanin 6	-0.398462	0.0044098		NA	NA
Down	Ubfd1	ubiquitin family domain containing 1	-0.399556	0.00445171		NA	NA
Down	Tug1	taurine upregulated gene 1	-0.407455	0.00728323		NA	NA
Down	Brd3	bromodomain containing 3	-0.408744	0.000422864		NA	NA
Down	Il11ra1	interleukin 11 receptor, alpha chain 1	-0.42694	0.00510211		NA	NA
Down	Gem	GTP binding protein (gene overexpressed in skeletal muscle)	-0.451355	0.00469975		NA	NA
Down	Mdk	midkine	-0.458877	0.000222662		NA	NA
Down	Akap12	A kinase (PRKA) anchor protein (gravin) 12	-0.473812	0.00101722		NA	NA
Down	Icam1	intercellular adhesion molecule 1	-0.487013	0.000726805		NA	NA
Down	Cbx5	chromobox 5	-0.491309	0.00274242		NA	NA
Down	Pdgfra	platelet derived growth factor receptor, alpha polypeptide	-0.509291	0.00204933		NA	NA
Down	Ndn	necdin	-0.529233	0.000393926		NA	NA
Down	Gnai3	guanine nucleotide binding protein (G protein), alpha inhibiting 3	-0.52961	0.00253667		NA	NA
Down	Lifr	LIF receptor alpha	-0.54701	0.000481744		NA	NA
Down	Cnn3	calponin 3, acidic	-0.561343	4.61e-05		NA	NA
Down	Id3	inhibitor of DNA binding 3	-0.56685	1.25e-06		NA	NA
Down	Lamc1	laminin, gamma 1	-0.617949	0.00645437		NA	NA
Down	Cxcl12	chemokine (C-X-C motif) ligand 12	-0.623406	7.36e-05		NA	NA
Down	Tnc	tenascin C	-0.717684	0.00406461		NA	NA
Down	Igfbp4	insulin-like growth factor binding protein 4	-0.734246	3.43e-05		NA	NA
Down	Gpc3	glypican 3	-0.743706	0.00256012		NA	NA
Down	Marcks	myristoylated alanine rich protein kinase C substrate	-0.800533	4.26e-05		NA	NA
Down	Cxcl1	chemokine (C-X-C motif) ligand 1	-0.805107	0.000497307		NA	NA
Down	Nrep	neuronal regeneration related protein	-0.850129	0.00593804		NA	NA
Down	Cdkn1c	cyclin-dependent kinase inhibitor 1C (P57)	-0.858214	0.00362848		NA	NA
Down	Serping1	serine (or cysteine) peptidase inhibitor, clade G, member 1	-0.937373	0.00179138		NA	NA
Down	Meg3	maternally expressed 3	-0.940815	3.24e-05		NA	NA
Down	Ptn	pleiotrophin	-0.978411	0.0038569		NA	NA
Down	Smoc2	SPARC related modular calcium binding 2	-0.996701	0.00498729		NA	NA
Down	Capn6	calpain 6	-1.03355	0.0017624		NA	NA
Down	Fbn1	fibrillin 1	-1.23286	0.000222248		NA	NA
Down	Nid1	nidogen 1	-1.461	0.00662563		NA	NA
Down	Fstl1	follistatin-like 1	-1.75238	1.76e-05		NA	NA
NA, not applicable
