# Supplementary material for: Single‐Cell RNA‐Sequencing Reveals the Breadth of Osteoblast Heterogeneity
Source: JBMR Plus. 2021 May 17;5(6):e10496. doi: 10.1002/jbm4.10496 (PMC8216137; doi:10.1002/jbm4.10496)
Supplement: Supplementary file 8 — Supplemental Table S5. Differentially Expressed Genes of Cluster 2 Versus Clusters 1, 3, and 4 [file JBM4-5-e10496-s012.xlsx]

## Sheet: Table_S5
Table S5. Differentially expressed genes of cluster 2 versus clusters 1, 3 and 4
Category	Symbol	Full Name	Cluster 2 vs. Others			ROC curve analysis
			log fold-change	p-value		AUC	Power
Up	Fign	fidgetin	1.01288	6.04e-14		0.751	0.502
Up	Car3	carbonic anhydrase 3	0.955111	1.7e-15		0.795	0.59
Up	Lifr	LIF receptor alpha	0.919941	1.09e-15		0.797	0.594
Up	Smpd3	sphingomyelin phosphodiesterase 3, neutral	0.833268	3.79e-15		0.791	0.582
Up	Sgms2	sphingomyelin synthase 2	0.819649	3.09e-16		0.803	0.606
Up	Prex1	phosphatidylinositol-3,4,5-trisphosphate-dependent Rac exchange factor 1	0.813274	9.61e-10		0.724	0.448
Up	Cyfip2	cytoplasmic FMR1 interacting protein 2	0.796983	2.77e-08		0.687	0.374
Up	Satb2	special AT-rich sequence binding protein 2	0.77554	4.23e-13		0.769	0.538
Up	Nedd9	neural precursor cell expressed, developmentally down-regulated gene 9	0.708156	6.25e-07		0.677	0.354
Up	Cdh11	cadherin 11	0.661258	6.09e-09		0.716	0.432
Up	Tent5a	terminal nucleotidyltransferase 5A	0.642707	8.37e-14		0.777	0.554
Up	Tnfrsf19	tumor necrosis factor receptor superfamily, member 19	0.631792	6.24e-10		0.721	0.442
Up	Dapk2	death-associated protein kinase 2	0.627369	8.88e-13		0.76	0.52
Up	Disp1	dispatched RND transporter family member 1	0.626743	4.08e-05		0.647	0.294
Up	Id3	inhibitor of DNA binding 3	0.609262	7e-08		0.7	0.4
Up	Nrp2	neuropilin 2	0.59928	2.49e-10		0.734	0.468
Up	Irs1	insulin receptor substrate 1	0.586265	7.45e-07		0.68	0.36
Up	S1pr3	sphingosine-1-phosphate receptor 3	0.584822	2.5e-06		0.669	0.338
Up	Pard6g	par-6 family cell polarity regulator gamma	0.583699	2.67e-08		0.705	0.41
Up	Rasa3	RAS p21 protein activator 3	0.566338	8.66e-09		0.712	0.424
Up	Cadm1	cell adhesion molecule 1	0.55832	2.89e-09		0.72	0.44
Up	Omd	osteomodulin	0.557158	6.53e-10		0.728	0.456
Up	Sec22a	SEC22 homolog A, vesicle trafficking protein	0.554008	3.98e-06		0.662	0.324
Up	Tmem119	transmembrane protein 119	0.548455	4.47e-09		0.717	0.434
Up	Cnn2	calponin 2	0.542071	2.16e-07		0.692	0.384
Up	Lgmn	legumain	0.536018	1.04e-07		0.696	0.392
Up	Alpl	alkaline phosphatase, liver/bone/kidney	0.518656	1.09e-05		0.663	0.326
Up	Vdr	vitamin D (1,25-dihydroxyvitamin D3) receptor	0.513627	3.36e-07		0.688	0.376
Up	Pdzd2	PDZ domain containing 2	0.509639	2.32e-06		0.673	0.346
Up	Bglap2	bone gamma-carboxyglutamate protein 2	0.497578	2.37e-08		0.707	0.414
Up	Insc	INSC spindle orientation adaptor protein	0.497117	2.19e-06		0.671	0.342
Up	Bglap	bone gamma carboxyglutamate protein	0.489721	1.14e-08		0.712	0.424
Up	Vstm4	V-set and transmembrane domain containing 4	0.489678	8.34e-07		0.667	0.334
Up	Ranbp3l	RAN binding protein 3-like	0.487312	6.2e-09		0.713	0.426
Up	Cdh2	cadherin 2	0.475608	6.64e-11		0.742	0.484
Up	Chn1	chimerin 1	0.475248	5.93e-05		0.626	0.252
Up	Sp7	Sp7 transcription factor 7	0.470321	1.91e-09		0.716	0.432
Up	Iars	isoleucine-tRNA synthetase	0.46993	1.21e-05		0.662	0.324
Up	Sf3b3	splicing factor 3b, subunit 3	0.461882	0.00780095		0.594	0.188
Up	Chac1	ChaC, cation transport regulator 1	0.459828	6.54e-06		0.665	0.33
Up	Ppfibp2	PTPRF interacting protein, binding protein 2 (liprin beta 2)	0.459256	2.03e-07		0.664	0.328
Up	Herc1	HECT and RLD domain containing E3 ubiquitin protein ligase family member 1	0.451223	0.000121806		0.641	0.282
Up	Dlx5	distal-less homeobox 5	0.448926	1.13e-15		0.76	0.52
Up	Dnm3os	dynamin 3, opposite strand	0.447997	0.000134234		0.639	0.278
Up	Arrdc3	arrestin domain containing 3	0.447644	0.000748446		0.624	0.248
Up	Nhsl1	NHS-like 1	0.44635	3.63e-08		0.701	0.402
Up	Slc36a2	solute carrier family 36 (proton/amino acid symporter), member 2	0.446254	9.24e-06		0.664	0.328
Up	Ctnnb1	catenin (cadherin associated protein), beta 1	0.445035	7.98e-06		0.666	0.332
Up	Runx2	runt related transcription factor 2	0.443284	1.22e-05		0.662	0.324
Up	Gpr153	G protein-coupled receptor 153	0.44194	4.72e-05		0.651	0.302
Up	Ccn1	cellular communication network factor 1	0.440587	5.64e-05		0.649	0.298
Up	Cwc22	CWC22 spliceosome-associated protein	0.435596	0.000874269		0.594	0.188
Up	Rin2	Ras and Rab interactor 2	0.432665	0.00509919		0.599	0.198
Up	Tcof1	treacle ribosome biogenesis factor 1	0.423888	0.0010419		0.613	0.226
Up	Flrt2	fibronectin leucine rich transmembrane protein 2	0.420991	0.000513096		0.62	0.24
Up	Mtss1	MTSS I-BAR domain containing 1	0.416383	2.82e-09		0.719	0.438
Up	Mmp16	matrix metallopeptidase 16	0.4128	2.04e-07		0.692	0.384
Up	Tmtc2	transmembrane and tetratricopeptide repeat containing 2	0.412278	9.7e-07		0.665	0.33
Up	Slc8a3	solute carrier family 8 (sodium/calcium exchanger), member 3	0.407868	2.06e-05		0.655	0.31
Up	Klhl22	kelch-like 22	0.406934	0.000362401		0.615	0.23
Up	Me2	malic enzyme 2, NAD(+)-dependent, mitochondrial	0.406209	8.41e-07		0.682	0.364
Up	Hpgd	hydroxyprostaglandin dehydrogenase 15 (NAD)	0.406088	4.97e-05		0.646	0.292
Up	Cdc16	CDC16 cell division cycle 16	0.405367	0.00270056		0.611	0.222
Up	Mical3	microtubule associated monooxygenase, calponin and LIM domain containing 3	0.405279	2.22e-05		0.656	0.312
Up	Zfp354c	zinc finger protein 354C	0.404335	0.000185039		0.633	0.266
Up	Fgfr2	fibroblast growth factor receptor 2	0.401714	1.47e-05		0.625	0.25
Up	Cfh	complement component factor h	0.400143	8.51e-08		0.699	0.398
Up	Heatr5a	HEAT repeat containing 5A	0.399803	0.00034638		0.631	0.262
Up	Cd200	CD200 antigen	0.396852	3.62e-07		0.689	0.378
Up	Serpinf1	serine (or cysteine) peptidase inhibitor, clade F, member 1	0.396559	1.18e-08		0.711	0.422
Up	Creb3l1	cAMP responsive element binding protein 3-like 1	0.396007	2.05e-06		0.676	0.352
Up	Tmem263	transmembrane protein 263	0.395327	4.5e-08		0.703	0.406
Up	Cdc42ep3	CDC42 effector protein (Rho GTPase binding) 3	0.392948	5.9e-09		0.708	0.416
Up	Ptpn13	protein tyrosine phosphatase, non-receptor type 13	0.390549	3.4e-05		0.642	0.284
Up	Abi2	abl-interactor 2	0.387479	0.00231384		0.613	0.226
Up	Pcsk5	proprotein convertase subtilisin/kexin type 5	0.387041	0.000198463		0.633	0.266
Up	Ecd	ecdysoneless cell cycle regulator	0.385913	0.00743339		0.588	0.176
Up	Mef2c	myocyte enhancer factor 2C	0.384626	1.44e-05		0.661	0.322
Up	Pcdh18	protocadherin 18	0.38367	1.24e-05		0.66	0.32
Up	Ltn1	listerin E3 ubiquitin protein ligase 1	0.379402	0.00138784		0.606	0.212
Up	Myo1d	myosin ID	0.377606	8.49e-08		0.696	0.392
Up	Ccdc47	coiled-coil domain containing 47	0.37703	0.00535459		0.6	0.2
Up	Yme1l1	YME1-like 1 (S. cerevisiae)	0.37434	0.000637651		0.627	0.254
Up	Pla2g5	phospholipase A2, group V	0.373624	0.000539078		0.589	0.178
Up	Tbrg1	transforming growth factor beta regulated gene 1	0.372899	2.35e-06		0.675	0.35
Up	Pdgfra	platelet derived growth factor receptor, alpha polypeptide	0.371228	0.00015052		0.64	0.28
Up	Sh3pxd2a	SH3 and PX domains 2A	0.369284	5.66e-06		0.668	0.336
Up	Sec23a	SEC23 homolog A, COPII coat complex component	0.362427	0.000122088		0.642	0.284
Up	Idh1	isocitrate dehydrogenase 1 (NADP+), soluble	0.36141	0.00105306		0.619	0.238
Up	Dpysl3	dihydropyrimidinase-like 3	0.360833	0.000142		0.64	0.28
Up	Lclat1	lysocardiolipin acyltransferase 1	0.360776	0.000712986		0.601	0.202
Up	Ifitm5	interferon induced transmembrane protein 5	0.35974	3.91e-07		0.688	0.376
Up	Unc5b	unc-5 netrin receptor B	0.357857	0.000506613		0.628	0.256
Up	S1pr1	sphingosine-1-phosphate receptor 1	0.357845	6.88e-07		0.671	0.342
Up	Sec24d	Sec24 related gene family, member D (S. cerevisiae)	0.356227	0.00039113		0.631	0.262
Up	Polr2e	polymerase (RNA) II (DNA directed) polypeptide E	0.356132	7.06e-07		0.676	0.352
Up	Bmp3	bone morphogenetic protein 3	0.355462	6.12e-06		0.667	0.334
Up	Myo6	myosin VI	0.354152	0.00225891		0.607	0.214
Up	Sorbs2	sorbin and SH3 domain containing 2	0.352049	9.22e-11		0.698	0.396
Up	Cdo1	cysteine dioxygenase 1, cytosolic	0.350907	0.000690195		0.625	0.25
Up	Mlip	muscular LMNA-interacting protein	0.350252	0.000111512		0.642	0.284
Up	Colec12	collectin sub-family member 12	0.347964	2.92e-05		0.653	0.306
Up	Sinhcaf	SIN3-HDAC complex associated factor	0.347154	1.88e-06		0.666	0.332
Up	Mamdc2	MAM domain containing 2	0.346247	7.01e-06		0.666	0.332
Up	Sec23ip	Sec23 interacting protein	0.345923	0.00584669		0.602	0.204
Up	Zfp260	zinc finger protein 260	0.344968	0.00167235		0.613	0.226
Up	Plcd1	phospholipase C, delta 1	0.343647	0.00200108		0.613	0.226
Up	Ttc37	tetratricopeptide repeat domain 37	0.343087	0.00740402		0.59	0.18
Up	Snd1	staphylococcal nuclease and tudor domain containing 1	0.342772	0.000906064		0.623	0.246
Up	Ccnd2	cyclin D2	0.342466	0.00450337		0.605	0.21
Up	St3gal1	ST3 beta-galactoside alpha-2,3-sialyltransferase 1	0.341054	0.000172465		0.639	0.278
Up	Gli3	GLI-Kruppel family member GLI3	0.339501	0.00184281		0.61	0.22
Up	Ap3m1	adaptor-related protein complex 3, mu 1 subunit	0.339372	0.00113005		0.62	0.24
Up	Rtcb	RNA 2',3'-cyclic phosphate and 5'-OH ligase	0.338702	0.0014668		0.611	0.222
Up	Nav1	neuron navigator 1	0.336666	0.000197559		0.638	0.276
Up	4930487H11Rik	RIKEN cDNA 4930487H11 gene	0.336493	0.000118514		0.633	0.266
Up	Lman1	lectin, mannose-binding, 1	0.334144	7.87e-05		0.646	0.292
Up	Rnf144b	ring finger protein 144B	0.332742	1.52e-08		0.691	0.382
Up	Asb3	ankyrin repeat and SOCS box-containing 3	0.33244	0.00397563		0.588	0.176
Up	Gpcpd1	glycerophosphocholine phosphodiesterase 1	0.331631	0.000692063		0.626	0.252
Up	Ptprd	protein tyrosine phosphatase, receptor type, D	0.330799	7.97e-05		0.646	0.292
Up	Cercam	cerebral endothelial cell adhesion molecule	0.32899	0.00516268		0.604	0.208
Up	Copz1	coatomer protein complex, subunit zeta 1	0.326189	0.000350127		0.632	0.264
Up	Prrx1	paired related homeobox 1	0.325825	6.72e-05		0.648	0.296
Up	Tdrp	testis development related protein	0.324644	0.000781923		0.603	0.206
Up	Lmo7	LIM domain only 7	0.323861	5.19e-05		0.649	0.298
Up	Gnai1	guanine nucleotide binding protein (G protein), alpha inhibiting 1	0.323623	3.11e-05		0.641	0.282
Up	Ubr2	ubiquitin protein ligase E3 component n-recognin 2	0.322959	0.000419058		0.63	0.26
Up	Ttc39b	tetratricopeptide repeat domain 39B	0.322706	0.00601187		0.595	0.19
Up	Creb3l3	cAMP responsive element binding protein 3-like 3	0.321222	4.46e-08		0.687	0.374
Up	Arcn1	archain 1	0.320335	0.00247899		0.612	0.224
Up	Sh3pxd2b	SH3 and PX domains 2B	0.316646	0.000173383		0.639	0.278
Up	Optn	optineurin	0.315802	1.09e-05		0.647	0.294
Up	Tnfaip2	tumor necrosis factor, alpha-induced protein 2	0.314721	0.0011949		0.62	0.24
Up	Scamp4	secretory carrier membrane protein 4	0.314349	0.00766498		0.597	0.194
Up	Armcx2	armadillo repeat containing, X-linked 2	0.312516	0.00679665		0.589	0.178
Up	Tars	threonyl-tRNA synthetase	0.31234	0.00506324		0.604	0.208
Up	Smarcb1	SWI/SNF related, matrix associated, actin dependent regulator of chromatin, subfamily b, member 1	0.311332	0.00593935		0.596	0.192
Up	St3gal6	ST3 beta-galactoside alpha-2,3-sialyltransferase 6	0.311193	0.00157803		0.606	0.212
Up	Alg3	asparagine-linked glycosylation 3 (alpha-1,3-mannosyltransferase)	0.309703	0.00782078		0.584	0.168
Up	Sh3glb2	SH3-domain GRB2-like endophilin B2	0.309543	2.26e-06		0.646	0.292
Up	Dctn5	dynactin 5	0.308843	0.00123462		0.613	0.226
Up	Bet1	Bet1 golgi vesicular membrane trafficking protein	0.308575	0.000986181		0.621	0.242
Up	Pth1r	parathyroid hormone 1 receptor	0.307339	0.000400502		0.631	0.262
Up	Arl1	ADP-ribosylation factor-like 1	0.307005	6.95e-05		0.647	0.294
Up	Dcaf8	DDB1 and CUL4 associated factor 8	0.306617	0.00352256		0.592	0.184
Up	Msn	moesin	0.305905	0.000369923		0.632	0.264
Up	Ibtk	inhibitor of Bruton agammaglobulinemia tyrosine kinase	0.305332	0.00115743		0.619	0.238
Up	Ufl1	UFM1 specific ligase 1	0.30355	4.27e-05		0.642	0.284
Up	Uqcrc1	ubiquinol-cytochrome c reductase core protein 1	0.30328	0.000402709		0.63	0.26
Up	Fam78b	family with sequence similarity 78, member B	0.302776	1.37e-05		0.645	0.29
Up	Tmem97	transmembrane protein 97	0.300382	0.00091352		0.622	0.244
Up	Gpsm1	G-protein signalling modulator 1 (AGS3-like, C. elegans)	0.299845	5.04e-05		0.618	0.236
Up	Rerg	RAS-like, estrogen-regulated, growth-inhibitor	0.299674	0.000114882		0.642	0.284
Up	Spata13	spermatogenesis associated 13	0.297862	0.00225683		0.611	0.222
Up	Ica1	islet cell autoantigen 1	0.297416	2.25e-05		0.615	0.23
Up	Hadhb	hydroxyacyl-CoA dehydrogenase trifunctional multienzyme complex subunit beta	0.296485	0.00826447		0.591	0.182
Up	Etl4	enhancer trap locus 4	0.296091	1.56e-06		0.667	0.334
Up	Limd1	LIM domains containing 1	0.293155	3.8e-05		0.65	0.3
Up	Kazald1	Kazal-type serine peptidase inhibitor domain 1	0.292433	0.000724269		0.625	0.25
Up	Tmem176b	transmembrane protein 176B	0.292426	0.000800176		0.624	0.248
Up	Sec16a	SEC16 homolog A, endoplasmic reticulum export factor	0.292194	0.00392124		0.607	0.214
Up	Ano6	anoctamin 6	0.29143	8.65e-05		0.646	0.292
Up	Tnfrsf11b	tumor necrosis factor receptor superfamily, member 11b (osteoprotegerin)	0.290885	0.0094784		0.587	0.174
Up	Fap	fibroblast activation protein	0.290424	0.0031101		0.609	0.218
Up	Stoml2	stomatin (Epb7.2)-like 2	0.289782	0.00297991		0.594	0.188
Up	Pck2	phosphoenolpyruvate carboxykinase 2 (mitochondrial)	0.28916	0.00181282		0.615	0.23
Up	Eprs	glutamyl-prolyl-tRNA synthetase	0.288987	0.00417036		0.606	0.212
Up	Epb41l2	erythrocyte membrane protein band 4.1 like 2	0.288308	0.000606089		0.627	0.254
Up	Erp44	endoplasmic reticulum protein 44	0.284619	0.00199347		0.612	0.224
Up	Aak1	AP2 associated kinase 1	0.28392	0.000128913		0.641	0.282
Up	Srgap2	SLIT-ROBO Rho GTPase activating protein 2	0.283587	2.18e-05		0.656	0.312
Up	Lrrc59	leucine rich repeat containing 59	0.28355	0.00947378		0.596	0.192
Up	Farp2	FERM, RhoGEF and pleckstrin domain protein 2	0.283006	0.00606492		0.6	0.2
Up	Taldo1	transaldolase 1	0.282965	5e-05		0.643	0.286
Up	Gars	glycyl-tRNA synthetase	0.280262	0.00150686		0.618	0.236
Up	Aldh1l2	aldehyde dehydrogenase 1 family, member L2	0.280126	0.00466571		0.604	0.208
Up	Cd2ap	CD2-associated protein	0.278352	0.00174642		0.615	0.23
Up	Slc7a7	solute carrier family 7 (cationic amino acid transporter, y+ system), member 7	0.277995	0.00971676		0.567	0.134
Up	Pdhb	pyruvate dehydrogenase (lipoamide) beta	0.277892	0.00710631		0.599	0.198
Up	Ccn2	cellular communication network factor 2	0.277499	0.000532737		0.624	0.248
Up	Sdc2	syndecan 2	0.276533	0.00100645		0.622	0.244
Up	Stt3a	STT3, subunit of the oligosaccharyltransferase complex, homolog A (S. cerevisiae)	0.276239	0.00824715		0.598	0.196
Up	Mrps28	mitochondrial ribosomal protein S28	0.276129	5.93e-07		0.683	0.366
Up	Ctsk	cathepsin K	0.276002	8.8e-05		0.645	0.29
Up	Mme	membrane metallo endopeptidase	0.275608	0.00177355		0.612	0.224
Up	Amigo3	adhesion molecule with Ig like domain 3	0.275445	0.000412606		0.591	0.182
Up	Zfp292	zinc finger protein 292	0.275365	4.14e-05		0.644	0.288
Up	Usp3	ubiquitin specific peptidase 3	0.275197	0.0098357		0.591	0.182
Up	Gsn	gelsolin	0.274374	0.00016699		0.64	0.28
Up	Pxylp1	2-phosphoxylose phosphatase 1	0.271172	0.00416958		0.6	0.2
Up	Rcn1	reticulocalbin 1	0.271107	0.000540045		0.628	0.256
Up	Bmp1	bone morphogenetic protein 1	0.269867	0.00103344		0.622	0.244
Up	Epm2aip1	EPM2A (laforin) interacting protein 1	0.269441	0.000174742		0.606	0.212
Up	Gnb5	guanine nucleotide binding protein (G protein), beta 5	0.268862	0.00421232		0.599	0.198
Up	Sec61b	Sec61 beta subunit	0.268402	7.98e-07		0.683	0.366
Up	Pdk4	pyruvate dehydrogenase kinase, isoenzyme 4	0.26833	0.00322876		0.594	0.188
Up	Gtf2e2	general transcription factor II E, polypeptide 2 (beta subunit)	0.268319	0.0016914		0.614	0.228
Up	Gcn1	GCN1 activator of EIF2AK4	0.265961	0.00685695		0.594	0.188
Up	Lrrc58	leucine rich repeat containing 58	0.265482	0.00178395		0.616	0.232
Up	Sra1	steroid receptor RNA activator 1	0.264614	0.000327202		0.633	0.266
Up	Antxr2	anthrax toxin receptor 2	0.263946	0.00152302		0.616	0.232
Up	Norad	non-coding RNA activated by DNA damage	0.263023	0.0019379		0.615	0.23
Up	Arf1	ADP-ribosylation factor 1	0.261673	0.00287632		0.611	0.222
Up	Prcp	prolylcarboxypeptidase (angiotensinase C)	0.260923	8.63e-05		0.641	0.282
Up	Ltv1	LTV1 ribosome biogenesis factor	0.260815	0.0073875		0.585	0.17
Up	Cops4	COP9 signalosome subunit 4	0.260082	0.00210708		0.614	0.228
Up	Rtf2	replication termination factor 2	0.259438	0.00441121		0.591	0.182
Up	Gpsm2	G-protein signalling modulator 2 (AGS3-like, C. elegans)	0.258878	0.00277126		0.6	0.2
Up	Arl4a	ADP-ribosylation factor-like 4A	0.257255	0.00512408		0.602	0.204
Up	2610301B20Rik	RIKEN cDNA 2610301B20 gene	0.257209	0.00840341		0.567	0.134
Up	Brms1	breast cancer metastasis-suppressor 1	0.256959	0.000161997		0.609	0.218
Up	Cope	coatomer protein complex, subunit epsilon	0.255403	0.00136367		0.619	0.238
Up	Cpz	carboxypeptidase Z	0.255226	0.000824678		0.624	0.248
Up	Trip4	thyroid hormone receptor interactor 4	0.254618	6.5e-05		0.623	0.246
Up	Elp2	elongator acetyltransferase complex subunit 2	0.253743	0.00988672		0.58	0.16
Up	Snrnp200	small nuclear ribonucleoprotein 200 (U5)	0.253714	0.00841392		0.589	0.178
Up	Rab1a	RAB1A, member RAS oncogene family	0.252975	0.000978106		0.622	0.244
Up	Rpl3	ribosomal protein L3	0.252934	0.00010102		0.644	0.288
Up	Ssr3	signal sequence receptor, gamma	0.251507	9.13e-05		0.645	0.29
Up	Ifngr1	interferon gamma receptor 1	0.251162	0.000247809		0.635	0.27
Up	Blzf1	basic leucine zipper nuclear factor 1	0.250812	0.00332929		0.598	0.196
Down	Kdm6b	KDM1 lysine (K)-specific demethylase 6B	-0.250028	3.75e-06		NA	NA
Down	Tacc2	transforming, acidic coiled-coil containing protein 2	-0.254085	2.64e-06		NA	NA
Down	Ahctf1	AT hook containing transcription factor 1	-0.255438	0.002982		NA	NA
Down	Dusp16	dual specificity phosphatase 16	-0.255593	0.00182314		NA	NA
Down	Rhoc	ras homolog family member C	-0.256913	0.000963835		NA	NA
Down	Smg1	SMG1 homolog, phosphatidylinositol 3-kinase-related kinase (C. elegans)	-0.258143	0.00231867		NA	NA
Down	Rnf19b	ring finger protein 19B	-0.258582	1.98e-06		NA	NA
Down	Rabgef1	RAB guanine nucleotide exchange factor (GEF) 1	-0.259451	0.00278982		NA	NA
Down	Ubash3b	ubiquitin associated and SH3 domain containing, B	-0.26067	0.000494475		NA	NA
Down	Aldoa	aldolase A, fructose-bisphosphate	-0.26188	0.00351418		NA	NA
Down	Elf2	E74-like factor 2	-0.262893	0.000212583		NA	NA
Down	Btg1	BTG anti-proliferation factor 1	-0.263662	0.00184413		NA	NA
Down	Zfp36l2	zinc finger protein 36, C3H type-like 2	-0.26632	0.00113996		NA	NA
Down	Sgpl1	sphingosine phosphate lyase 1	-0.267192	0.0050587		NA	NA
Down	Phldb1	pleckstrin homology like domain, family B, member 1	-0.269066	0.000703981		NA	NA
Down	Ripk1	receptor (TNFRSF)-interacting serine-threonine kinase 1	-0.272571	0.00107599		NA	NA
Down	Cdc42se1	CDC42 small effector 1	-0.273997	0.00017226		NA	NA
Down	Igf2r	insulin-like growth factor 2 receptor	-0.276472	0.00122419		NA	NA
Down	Prdx1	peroxiredoxin 1	-0.276475	0.00015042		NA	NA
Down	Pdlim7	PDZ and LIM domain 7	-0.276558	0.000209373		NA	NA
Down	Kras	Kirsten rat sarcoma viral oncogene homolog	-0.277065	0.00371617		NA	NA
Down	Nes	nestin	-0.277364	0.000275811		NA	NA
Down	Enpp1	ectonucleotide pyrophosphatase/phosphodiesterase 1	-0.280014	0.00854525		NA	NA
Down	Abtb2	ankyrin repeat and BTB (POZ) domain containing 2	-0.280845	0.000139805		NA	NA
Down	Zfp326	zinc finger protein 326	-0.281427	0.000161077		NA	NA
Down	Elf4	E74-like factor 4 (ets domain transcription factor)	-0.283763	7.28e-05		NA	NA
Down	Gnas	GNAS (guanine nucleotide binding protein, alpha stimulating) complex locus	-0.284064	0.00114301		NA	NA
Down	Il15ra	interleukin 15 receptor, alpha chain	-0.285876	0.000474552		NA	NA
Down	Tmem43	transmembrane protein 43	-0.28604	6.71e-05		NA	NA
Down	Prkx	protein kinase, X-linked	-0.287685	1.48e-05		NA	NA
Down	4930523C07Rik	RIKEN cDNA 4930523C07 gene	-0.288311	3.82e-05		NA	NA
Down	Nup98	nucleoporin 98	-0.288355	0.0029303		NA	NA
Down	Notch2	notch 2	-0.288661	0.00137143		NA	NA
Down	Mcmbp	minichromosome maintenance complex binding protein	-0.28894	0.00383666		NA	NA
Down	Csrnp1	cysteine-serine-rich nuclear protein 1	-0.291299	2.95e-09		NA	NA
Down	Ppme1	protein phosphatase methylesterase 1	-0.292311	0.00450124		NA	NA
Down	Zmiz1	zinc finger, MIZ-type containing 1	-0.294734	0.000927123		NA	NA
Down	Mcm4	minichromosome maintenance complex component 4	-0.295434	0.0022783		NA	NA
Down	Tra2b	transformer 2 beta	-0.29648	0.000423779		NA	NA
Down	Coq10b	coenzyme Q10B	-0.2987	0.00117432		NA	NA
Down	Cdca4	cell division cycle associated 4	-0.302857	0.00415655		NA	NA
Down	Txn1	thioredoxin 1	-0.307797	0.000131777		NA	NA
Down	Cnbp	cellular nucleic acid binding protein	-0.310747	0.00252934		NA	NA
Down	Cstb	cystatin B	-0.310987	0.00122874		NA	NA
Down	Pcf11	PCF11 cleavage and polyadenylation factor subunit	-0.31146	0.00387814		NA	NA
Down	Lmna	lamin A	-0.312183	2.56e-05		NA	NA
Down	Pitpnc1	phosphatidylinositol transfer protein, cytoplasmic 1	-0.312764	0.00260478		NA	NA
Down	Ripor1	RHO family interacting cell polarization regulator 1	-0.321821	0.00115179		NA	NA
Down	Fmnl2	formin-like 2	-0.324857	8.3e-05		NA	NA
Down	Ccnl1	cyclin L1	-0.328212	0.00249567		NA	NA
Down	Tubb2a	tubulin, beta 2A class IIA	-0.330391	0.00593119		NA	NA
Down	Srsf2	serine and arginine-rich splicing factor 2	-0.330796	0.00920484		NA	NA
Down	Hsp90ab1	heat shock protein 90 alpha (cytosolic), class B member 1	-0.331419	0.000564254		NA	NA
Down	Sik3	SIK family kinase 3	-0.33187	0.00160549		NA	NA
Down	Ralgds	ral guanine nucleotide dissociation stimulator	-0.332709	0.000475472		NA	NA
Down	Rgcc	regulator of cell cycle	-0.333324	0.00922712		NA	NA
Down	Ube2d3	ubiquitin-conjugating enzyme E2D 3	-0.336264	0.0011429		NA	NA
Down	Ppp1r15a	protein phosphatase 1, regulatory subunit 15A	-0.339787	0.00637483		NA	NA
Down	Mcl1	myeloid cell leukemia sequence 1	-0.34047	4.06e-06		NA	NA
Down	Fem1b	fem 1 homolog b	-0.342159	0.00131006		NA	NA
Down	Ctsl	cathepsin L	-0.347121	0.00719634		NA	NA
Down	Gja1	gap junction protein, alpha 1	-0.349785	8.36e-05		NA	NA
Down	Ncoa3	nuclear receptor coactivator 3	-0.350479	0.000748882		NA	NA
Down	Glud1	glutamate dehydrogenase 1	-0.357832	0.000606874		NA	NA
Down	Celf2	CUGBP, Elav-like family member 2	-0.358126	0.00585002		NA	NA
Down	Kcnn4	potassium intermediate/small conductance calcium-activated channel, subfamily N, member 4	-0.358862	2.6e-06		NA	NA
Down	Arhgap21	Rho GTPase activating protein 21	-0.359209	0.0038776		NA	NA
Down	Vim	vimentin	-0.360061	9.25e-06		NA	NA
Down	Hdac4	histone deacetylase 4	-0.361822	0.00109508		NA	NA
Down	Jak1	Janus kinase 1	-0.366225	6.02e-05		NA	NA
Down	Ndrg1	N-myc downstream regulated gene 1	-0.366479	0.00901353		NA	NA
Down	Ptpn12	protein tyrosine phosphatase, non-receptor type 12	-0.369682	0.00606743		NA	NA
Down	Top1	topoisomerase (DNA) I	-0.369699	0.00202474		NA	NA
Down	Spry2	sprouty RTK signaling antagonist 2	-0.369802	1.81e-05		NA	NA
Down	Tead1	TEA domain family member 1	-0.374682	0.000271751		NA	NA
Down	Spsb1	splA/ryanodine receptor domain and SOCS box containing 1	-0.376331	0.000130579		NA	NA
Down	Gsk3b	glycogen synthase kinase 3 beta	-0.376724	0.000224814		NA	NA
Down	Hivep2	human immunodeficiency virus type I enhancer binding protein 2	-0.378818	0.00837885		NA	NA
Down	Gask1b	golgi associated kinase 1B	-0.379022	0.000539597		NA	NA
Down	Zfp451	zinc finger protein 451	-0.379046	0.00113162		NA	NA
Down	Slc4a7	solute carrier family 4, sodium bicarbonate cotransporter, member 7	-0.380457	0.00232367		NA	NA
Down	Tnfrsf1a	tumor necrosis factor receptor superfamily, member 1a	-0.380759	2.01e-05		NA	NA
Down	Ptp4a1	protein tyrosine phosphatase 4a1	-0.381688	0.00738395		NA	NA
Down	Cyp51	cytochrome P450, family 51	-0.382443	0.00819545		NA	NA
Down	Adamts14	a disintegrin-like and metallopeptidase (reprolysin type) with thrombospondin type 1 motif, 14	-0.38305	0.00300396		NA	NA
Down	Fbxo32	F-box protein 32	-0.383331	0.00568872		NA	NA
Down	Il11ra1	interleukin 11 receptor, alpha chain 1	-0.388264	0.00290587		NA	NA
Down	Jag1	jagged 1	-0.389525	0.00418325		NA	NA
Down	Ippk	inositol 1,3,4,5,6-pentakisphosphate 2-kinase	-0.390526	0.00280203		NA	NA
Down	Anxa2	annexin A2	-0.390678	1.19e-07		NA	NA
Down	Clic4	chloride intracellular channel 4 (mitochondrial)	-0.391608	0.000224775		NA	NA
Down	Jmjd1c	jumonji domain containing 1C	-0.398537	0.000884746		NA	NA
Down	Gadd45b	growth arrest and DNA-damage-inducible 45 beta	-0.399038	0.000154494		NA	NA
Down	Kif2a	kinesin family member 2A	-0.399643	0.000639848		NA	NA
Down	Pea15a	phosphoprotein enriched in astrocytes 15A	-0.401631	0.00177676		NA	NA
Down	Slc16a1	solute carrier family 16 (monocarboxylic acid transporters), member 1	-0.403055	0.00149417		NA	NA
Down	Mdk	midkine	-0.404267	0.00333111		NA	NA
Down	Rbms1	RNA binding motif, single stranded interacting protein 1	-0.405311	2.88e-05		NA	NA
Down	Trib1	tribbles pseudokinase 1	-0.40709	1.19e-07		NA	NA
Down	Ubc	ubiquitin C	-0.407335	2.86e-08		NA	NA
Down	Mafk	v-maf musculoaponeurotic fibrosarcoma oncogene family, protein K (avian)	-0.407693	2.29e-06		NA	NA
Down	Map2k3	mitogen-activated protein kinase kinase 3	-0.408956	0.00023078		NA	NA
Down	Slc1a2	solute carrier family 1 (glial high affinity glutamate transporter), member 2	-0.409026	0.00157797		NA	NA
Down	Fosb	FBJ osteosarcoma oncogene B	-0.41141	2.85e-05		NA	NA
Down	Dock9	dedicator of cytokinesis 9	-0.420096	5.28e-05		NA	NA
Down	Cast	calpastatin	-0.422339	0.00084219		NA	NA
Down	Slc35e4	solute carrier family 35, member E4	-0.423916	3.09e-07		NA	NA
Down	Stk38l	serine/threonine kinase 38 like	-0.424382	0.000320458		NA	NA
Down	Txnrd1	thioredoxin reductase 1	-0.425732	9.05e-07		NA	NA
Down	Tpm3	tropomyosin 3, gamma	-0.425771	0.00163214		NA	NA
Down	Ywhah	tyrosine 3-monooxygenase/tryptophan 5-monooxygenase activation protein, eta polypeptide	-0.43134	0.000143838		NA	NA
Down	Pnp	purine-nucleoside phosphorylase	-0.432378	0.00128696		NA	NA
Down	Itpr1	inositol 1,4,5-trisphosphate receptor 1	-0.4328	5.56e-05		NA	NA
Down	Nckap1	NCK-associated protein 1	-0.437471	0.00490027		NA	NA
Down	Gls	glutaminase	-0.438471	0.000260154		NA	NA
Down	Rab8b	RAB8B, member RAS oncogene family	-0.438498	1.1e-05		NA	NA
Down	Plec	plectin	-0.43932	2.12e-06		NA	NA
Down	Tagln2	transgelin 2	-0.441399	0.000136369		NA	NA
Down	Clic1	chloride intracellular channel 1	-0.442022	1.54e-08		NA	NA
Down	Sqstm1	sequestosome 1	-0.444814	0.000655319		NA	NA
Down	Rnh1	ribonuclease/angiogenin inhibitor 1	-0.4505	4.38e-06		NA	NA
Down	Lrrfip1	leucine rich repeat (in FLII) interacting protein 1	-0.451516	0.000785442		NA	NA
Down	Endod1	endonuclease domain containing 1	-0.457292	0.00143998		NA	NA
Down	Capn2	calpain 2	-0.459098	0.00094662		NA	NA
Down	Retreg1	reticulophagy regulator 1	-0.459276	0.00751762		NA	NA
Down	Sdcbp	syndecan binding protein	-0.459793	0.000181872		NA	NA
Down	Fhl2	four and a half LIM domains 2	-0.461119	6.17e-05		NA	NA
Down	Vasn	vasorin	-0.462028	0.0009545		NA	NA
Down	Tcf7l2	transcription factor 7 like 2, T cell specific, HMG box	-0.462619	0.000357913		NA	NA
Down	Bach1	BTB and CNC homology 1, basic leucine zipper transcription factor 1	-0.465238	6.3e-05		NA	NA
Down	Sertad2	SERTA domain containing 2	-0.467445	0.000121614		NA	NA
Down	Tgfb2	transforming growth factor, beta 2	-0.469039	0.00161429		NA	NA
Down	Noct	nocturnin	-0.469836	0.00433103		NA	NA
Down	Anxa1	annexin A1	-0.472269	0.00012589		NA	NA
Down	Rock2	Rho-associated coiled-coil containing protein kinase 2	-0.476151	0.000203267		NA	NA
Down	Tgm2	transglutaminase 2, C polypeptide	-0.477237	2.42e-07		NA	NA
Down	Anxa7	annexin A7	-0.47972	1.25e-05		NA	NA
Down	Ivns1abp	influenza virus NS1A binding protein	-0.481593	0.00232154		NA	NA
Down	Ezr	ezrin	-0.482595	3.56e-05		NA	NA
Down	Prkd3	protein kinase D3	-0.484578	0.00325086		NA	NA
Down	Tmbim1	transmembrane BAX inhibitor motif containing 1	-0.485657	5.12e-05		NA	NA
Down	Dst	dystonin	-0.49013	3.83e-06		NA	NA
Down	Cd9	CD9 antigen	-0.493611	3.92e-07		NA	NA
Down	Septin11	septin 11	-0.494324	5.05e-06		NA	NA
Down	Ipo5	importin 5	-0.494381	0.00241367		NA	NA
Down	Ahnak	AHNAK nucleoprotein (desmoyokin)	-0.495208	6.53e-09		NA	NA
Down	Rassf1	Ras association (RalGDS/AF-6) domain family member 1	-0.502629	0.0002354		NA	NA
Down	Lgals3	lectin, galactose binding, soluble 3	-0.505049	1.94e-07		NA	NA
Down	Cldnd1	claudin domain containing 1	-0.507706	0.000100684		NA	NA
Down	Hsd3b7	hydroxy-delta-5-steroid dehydrogenase, 3 beta- and steroid delta-isomerase 7	-0.513673	1.02e-05		NA	NA
Down	Sema5a	sema domain, seven thrombospondin repeats (type 1 and type 1-like), transmembrane domain (TM) and short cytoplasmic domain, (semaphorin) 5A	-0.518159	0.00656806		NA	NA
Down	Angptl2	angiopoietin-like 2	-0.520401	0.0017393		NA	NA
Down	Lamb1	laminin B1	-0.522473	9.21e-06		NA	NA
Down	S100a10	S100 calcium binding protein A10 (calpactin)	-0.522634	2.06e-11		NA	NA
Down	Thbs3	thrombospondin 3	-0.52611	0.00784711		NA	NA
Down	Fbln7	fibulin 7	-0.535463	5.38e-05		NA	NA
Down	Rtn4	reticulon 4	-0.542112	1.3e-05		NA	NA
Down	Map1b	microtubule-associated protein 1B	-0.544735	0.00419285		NA	NA
Down	Ier3	immediate early response 3	-0.555245	0.00222457		NA	NA
Down	Nrp1	neuropilin 1	-0.569804	0.000728252		NA	NA
Down	Gadd45g	growth arrest and DNA-damage-inducible 45 gamma	-0.571576	4.34e-06		NA	NA
Down	S100a6	S100 calcium binding protein A6 (calcyclin)	-0.584591	1.12e-09		NA	NA
Down	Prnp	prion protein	-0.589111	3.03e-08		NA	NA
Down	Dnajb4	DnaJ heat shock protein family (Hsp40) member B4	-0.589398	0.00279497		NA	NA
Down	Itga5	integrin alpha 5 (fibronectin receptor alpha)	-0.589739	0.00326387		NA	NA
Down	Baiap2	brain-specific angiogenesis inhibitor 1-associated protein 2	-0.593751	1.05e-08		NA	NA
Down	Dnaja1	DnaJ heat shock protein family (Hsp40) member A1	-0.605569	5.81e-06		NA	NA
Down	Anxa8	annexin A8	-0.623461	0.00105499		NA	NA
Down	Cavin1	caveolae associated 1	-0.626174	0.000284299		NA	NA
Down	Mustn1	musculoskeletal, embryonic nuclear protein 1	-0.626939	0.00123245		NA	NA
Down	Col6a3	collagen, type VI, alpha 3	-0.631219	1.47e-06		NA	NA
Down	Cd109	CD109 antigen	-0.639149	0.000733795		NA	NA
Down	Tcim	transcriptional and immune response regulator	-0.645429	7.83e-05		NA	NA
Down	Hbegf	heparin-binding EGF-like growth factor	-0.649963	5.71e-08		NA	NA
Down	Dot1l	DOT1-like, histone H3 methyltransferase (S. cerevisiae)	-0.651367	2.87e-10		NA	NA
Down	Hspa8	heat shock protein 8	-0.6517	1.59e-07		NA	NA
Down	Osmr	oncostatin M receptor	-0.662697	0.000148871		NA	NA
Down	Hsp90aa1	heat shock protein 90, alpha (cytosolic), class A member 1	-0.682842	1.27e-06		NA	NA
Down	Plpp3	phospholipid phosphatase 3	-0.690043	3.5e-05		NA	NA
Down	Mn1	meningioma 1	-0.691368	0.000194228		NA	NA
Down	Mgp	matrix Gla protein	-0.701543	0.000274974		NA	NA
Down	Sfrp4	secreted frizzled-related protein 4	-0.71186	0.0008383		NA	NA
Down	Uap1	UDP-N-acetylglucosamine pyrophosphorylase 1	-0.720676	4.11e-05		NA	NA
Down	Fxyd5	FXYD domain-containing ion transport regulator 5	-0.722269	9.29e-10		NA	NA
Down	Dnajb1	DnaJ heat shock protein family (Hsp40) member B1	-0.730005	6.74e-06		NA	NA
Down	Sox9	SRY (sex determining region Y)-box 9	-0.731579	2.21e-09		NA	NA
Down	Dmp1	dentin matrix protein 1	-0.741602	0.00626946		NA	NA
Down	Col6a2	collagen, type VI, alpha 2	-0.749003	0.000559555		NA	NA
Down	Hsph1	heat shock 105kDa/110kDa protein 1	-0.761658	0.00139577		NA	NA
Down	Ackr3	atypical chemokine receptor 3	-0.776845	3.41e-09		NA	NA
Down	Gprc5a	G protein-coupled receptor, family C, group 5, member A	-0.781536	3.03e-05		NA	NA
Down	Tuba1c	tubulin, alpha 1C	-0.796465	3.24e-10		NA	NA
Down	Angptl1	angiopoietin-like 1	-0.800047	0.00369957		NA	NA
Down	Mt1	metallothionein 1	-0.80256	6.98e-07		NA	NA
Down	Hk2	hexokinase 2	-0.804241	2.62e-05		NA	NA
Down	Nt5e	5' nucleotidase, ecto	-0.805855	0.00309073		NA	NA
Down	Mdm2	transformed mouse 3T3 cell double minute 2	-0.818736	7.47e-06		NA	NA
Down	Cd44	CD44 antigen	-0.826238	4.45e-13		NA	NA
Down	Ncs1	neuronal calcium sensor 1	-0.828677	5.36e-06		NA	NA
Down	Dclk1	doublecortin-like kinase 1	-0.830754	1.15e-07		NA	NA
Down	Gpc3	glypican 3	-0.846373	0.000857925		NA	NA
Down	Mt2	metallothionein 2	-0.848695	1.13e-11		NA	NA
Down	Tnc	tenascin C	-0.862409	0.00888398		NA	NA
Down	Klhl21	kelch-like 21	-0.870432	1.98e-12		NA	NA
Down	Ptgs2	prostaglandin-endoperoxide synthase 2	-0.871983	0.000606575		NA	NA
Down	Plaur	plasminogen activator, urokinase receptor	-0.879238	1.76e-07		NA	NA
Down	Ets1	E26 avian leukemia oncogene 1, 5' domain	-0.890509	6.67e-06		NA	NA
Down	Cryab	crystallin, alpha B	-0.893512	0.00206546		NA	NA
Down	Tnfrsf12a	tumor necrosis factor receptor superfamily, member 12a	-0.896749	7.28e-16		NA	NA
Down	Fbln2	fibulin 2	-0.930347	0.00157041		NA	NA
Down	Cdkn1c	cyclin-dependent kinase inhibitor 1C (P57)	-0.944647	2.45e-08		NA	NA
Down	Ifrd1	interferon-related developmental regulator 1	-0.94615	1.26e-13		NA	NA
Down	Igf2	insulin-like growth factor 2	-0.949697	4.58e-05		NA	NA
Down	Akap13	A kinase (PRKA) anchor protein 13	-0.95668	2.67e-05		NA	NA
Down	Ptn	pleiotrophin	-0.959062	0.00337296		NA	NA
Down	Plpp1	phospholipid phosphatase 1	-1.01563	6.16e-08		NA	NA
Down	Smoc2	SPARC related modular calcium binding 2	-1.02275	0.00150945		NA	NA
Down	Fbn1	fibrillin 1	-1.03187	0.00595645		NA	NA
Down	Col6a1	collagen, type VI, alpha 1	-1.06209	1.41e-06		NA	NA
Down	Slc20a1	solute carrier family 20, member 1	-1.07021	2.16e-05		NA	NA
Down	Pdpn	podoplanin	-1.07085	1.19e-14		NA	NA
Down	Srxn1	sulfiredoxin 1 homolog (S. cerevisiae)	-1.07572	3.94e-11		NA	NA
Down	Emp1	epithelial membrane protein 1	-1.09243	1.13e-15		NA	NA
Down	Gfpt2	glutamine fructose-6-phosphate transaminase 2	-1.15063	0.0030814		NA	NA
Down	Mest	mesoderm specific transcript	-1.16016	1.21e-06		NA	NA
Down	Ptprz1	protein tyrosine phosphatase, receptor type Z, polypeptide 1	-1.16484	0.00377165		NA	NA
Down	Tnfaip6	tumor necrosis factor alpha induced protein 6	-1.19061	1.95e-07		NA	NA
Down	Hmox1	heme oxygenase 1	-1.2132	3.85e-09		NA	NA
Down	Mfap5	microfibrillar associated protein 5	-1.24146	8.62e-06		NA	NA
Down	Postn	periostin, osteoblast specific factor	-1.27453	0.000123369		NA	NA
Down	Vcan	versican	-1.27986	0.000155084		NA	NA
Down	Col3a1	collagen, type III, alpha 1	-1.36262	0.000486172		NA	NA
Down	Aspn	asporin	-1.5021	9.23e-05		NA	NA
Down	Rcan1	regulator of calcineurin 1	-1.54356	2.73e-15		NA	NA
Down	Sgk1	serum/glucocorticoid regulated kinase 1	-1.70688	3.34e-09		NA	NA
Down	H19	H19, imprinted maternally expressed transcript	-1.75851	0.00037553		NA	NA
Down	Igf1	insulin-like growth factor 1	-2.30981	0.00306556		NA	NA
Down	Itm2a	integral membrane protein 2A	-2.56659	0.000815048		NA	NA
NA, not applicable
