# Supplementary material for: Single‐Cell RNA‐Sequencing Reveals the Breadth of Osteoblast Heterogeneity
Source: JBMR Plus. 2021 May 17;5(6):e10496. doi: 10.1002/jbm4.10496 (PMC8216137; doi:10.1002/jbm4.10496)
Supplement: Supplementary file 9 — Supplemental Table S6. Differentially Expressed Genes of Cluster 3 Versus Clusters 1, 2, and 4 [file JBM4-5-e10496-s009.xlsx]

## Sheet: Table_S6
Table S6. Differentially expressed genes of cluster 3 versus clusters 1, 2 and 4
Category	Symbol	Full Name	Cluster 3 vs. Others			ROC curve analysis
			log fold-change	p-value		AUC	Power
Up	Ptprz1	protein tyrosine phosphatase, receptor type Z, polypeptide 1	2.08313	7.7e-22		0.967	0.934
Up	Plpp1	phospholipid phosphatase 1	1.81227	1.24e-24		0.967	0.934
Up	Phex	phosphate regulating endopeptidase homolog, X-linked	1.66624	2.97e-20		0.952	0.904
Up	Nt5e	5' nucleotidase, ecto	1.48808	5.29e-10		0.786	0.572
Up	Cd109	CD109 antigen	1.38031	1.71e-18		0.93	0.86
Up	Fbln7	fibulin 7	1.33018	6.52e-24		0.852	0.704
Up	Dmp1	dentin matrix protein 1	1.23986	3.85e-09		0.789	0.578
Up	Pdpn	podoplanin	1.21665	1.46e-16		0.905	0.81
Up	Anxa8	annexin A8	1.16564	2.28e-12		0.741	0.482
Up	Endod1	endonuclease domain containing 1	1.06028	2.35e-13		0.845	0.69
Up	Enpp1	ectonucleotide pyrophosphatase/phosphodiesterase 1	1.05278	0.00457253		0.623	0.246
Up	Loxl4	lysyl oxidase-like 4	1.03023	2.36e-11		0.827	0.654
Up	Adamts14	a disintegrin-like and metallopeptidase (reprolysin type) with thrombospondin type 1 motif, 14	1.0262	4.12e-15		0.838	0.676
Up	Sema5a	sema domain, seven thrombospondin repeats (type 1 and type 1-like), transmembrane domain (TM) and short cytoplasmic domain, (semaphorin) 5A	1.02049	2.75e-09		0.791	0.582
Up	Itpr1	inositol 1,4,5-trisphosphate receptor 1	0.991876	1.36e-10		0.775	0.55
Up	Cnnm4	cyclin M4	0.981909	1.26e-06		0.734	0.468
Up	Pdgfa	platelet derived growth factor, alpha	0.966926	1.89e-12		0.842	0.684
Up	Ackr3	atypical chemokine receptor 3	0.945568	3.7e-09		0.786	0.572
Up	Gprc5a	G protein-coupled receptor, family C, group 5, member A	0.941164	3.71e-06		0.688	0.376
Up	Tnfaip6	tumor necrosis factor alpha induced protein 6	0.935067	3.87e-05		0.7	0.4
Up	Nnmt	nicotinamide N-methyltransferase	0.926473	1.28e-09		0.795	0.59
Up	Fxyd5	FXYD domain-containing ion transport regulator 5	0.847076	1.39e-10		0.802	0.604
Up	Ibsp	integrin binding sialoprotein	0.839473	1.98e-12		0.845	0.69
Up	Cd44	CD44 antigen	0.827062	6.21e-10		0.803	0.606
Up	Dock9	dedicator of cytokinesis 9	0.823857	1.62e-11		0.746	0.492
Up	Sema3d	sema domain, immunoglobulin domain (Ig), short basic domain, secreted, (semaphorin) 3D	0.809074	9.76e-06		0.717	0.434
Up	Mt1	metallothionein 1	0.769255	7.64e-07		0.742	0.484
Up	Gsg1	germ cell associated 1	0.768536	2.25e-15		0.809	0.618
Up	Mxd1	MAX dimerization protein 1	0.763669	0.000280894		0.673	0.346
Up	Bhlhe40	basic helix-loop-helix family, member e40	0.757274	2.86e-07		0.752	0.504
Up	Cd9	CD9 antigen	0.756103	1.04e-11		0.833	0.666
Up	Arhgap24	Rho GTPase activating protein 24	0.747482	1.38e-07		0.737	0.474
Up	Septin11	septin 11	0.739069	1.64e-09		NA	NA
Up	Usp53	ubiquitin specific peptidase 53	0.736919	3.08e-10		0.782	0.564
Up	Retreg1	reticulophagy regulator 1	0.731914	8.76e-05		0.655	0.31
Up	Pik3r1	phosphoinositide-3-kinase regulatory subunit 1	0.728906	0.0030791		0.639	0.278
Up	Bmp8a	bone morphogenetic protein 8a	0.727539	8.89e-10		0.783	0.566
Up	Mdm2	transformed mouse 3T3 cell double minute 2	0.725832	0.00152447		0.655	0.31
Up	Sox9	SRY (sex determining region Y)-box 9	0.715768	1.17e-07		0.747	0.494
Up	Jam2	junction adhesion molecule 2	0.715058	6.12e-05		0.694	0.388
Up	Tgm2	transglutaminase 2, C polypeptide	0.682887	7.28e-08		0.725	0.45
Up	Tcf7l2	transcription factor 7 like 2, T cell specific, HMG box	0.680631	8.61e-06		0.718	0.436
Up	Rcan1	regulator of calcineurin 1	0.680439	0.00106918		0.659	0.318
Up	Cryab	crystallin, alpha B	0.678191	0.000297627		0.677	0.354
Up	Ptk2	PTK2 protein tyrosine kinase 2	0.677503	1.66e-05		0.701	0.402
Up	Efna1	ephrin A1	0.673695	3.99e-06		0.715	0.43
Up	Lgals3	lectin, galactose binding, soluble 3	0.665898	4.63e-05		0.685	0.37
Up	Gimap6	GTPase, IMAP family member 6	0.663666	1.68e-07		0.693	0.386
Up	Pcsk6	proprotein convertase subtilisin/kexin type 6	0.658652	2.09e-06		0.733	0.466
Up	Anxa7	annexin A7	0.654019	0.000112795		0.688	0.376
Up	Ptgs2	prostaglandin-endoperoxide synthase 2	0.643637	0.00775838		0.61	0.22
Up	Enpp6	ectonucleotide pyrophosphatase/phosphodiesterase 6	0.643012	2.64e-05		0.704	0.408
Up	Ptgis	prostaglandin I2 (prostacyclin) synthase	0.640797	4.51e-09		0.787	0.574
Up	Rab31	RAB31, member RAS oncogene family	0.638925	0.00370238		0.641	0.282
Up	Tspan2	tetraspanin 2	0.63713	0.000149551		0.666	0.332
Up	Daam2	dishevelled associated activator of morphogenesis 2	0.636555	2.2e-06		0.713	0.426
Up	Cspg4	chondroitin sulfate proteoglycan 4	0.628771	2.71e-07		0.751	0.502
Up	Tmtc1	transmembrane and tetratricopeptide repeat containing 1	0.627826	1.12e-07		0.717	0.434
Up	Fbxo32	F-box protein 32	0.623865	0.000187618		0.675	0.35
Up	Tob1	transducer of ErbB-2.1	0.619653	3.99e-07		0.748	0.496
Up	Mmp14	matrix metallopeptidase 14 (membrane-inserted)	0.613729	3.94e-05		0.701	0.402
Up	Abca1	ATP-binding cassette, sub-family A (ABC1), member 1	0.610602	4.23e-05		0.697	0.394
Up	Spns2	spinster homolog 2	0.607848	1.92e-07		0.741	0.482
Up	Bmp4	bone morphogenetic protein 4	0.60457	1.16e-13		0.761	0.522
Up	Klhl24	kelch-like 24	0.600952	0.000493398		0.67	0.34
Up	Scarb1	scavenger receptor class B, member 1	0.590377	9.11e-06		0.699	0.398
Up	4930523C07Rik	RIKEN cDNA 4930523C07 gene	0.589752	1.76e-06		0.715	0.43
Up	Col24a1	collagen, type XXIV, alpha 1	0.58801	2.26e-06		0.732	0.464
Up	Gadd45b	growth arrest and DNA-damage-inducible 45 beta	0.585942	1.24e-06		0.737	0.474
Up	Ube2ql1	ubiquitin-conjugating enzyme E2Q family-like 1	0.579391	6.08e-05		0.693	0.386
Up	Efemp2	epidermal growth factor-containing fibulin-like extracellular matrix protein 2	0.575529	1.15e-05		0.715	0.43
Up	Ramp1	receptor (calcitonin) activity modifying protein 1	0.57539	1.18e-07		0.759	0.518
Up	Nrbp2	nuclear receptor binding protein 2	0.57141	0.000551132		0.66	0.32
Up	Hip1	huntingtin interacting protein 1	0.566477	0.00118387		0.648	0.296
Up	Efr3b	EFR3 homolog B	0.566055	7.6e-13		0.712	0.424
Up	Abr	active BCR-related gene	0.564325	0.0033059		0.64	0.28
Up	Fat1	FAT atypical cadherin 1	0.56322	1.37e-06		0.737	0.474
Up	Ank3	ankyrin 3, epithelial	0.55883	2.14e-05		0.654	0.308
Up	Prnp	prion protein	0.557221	3.03e-06		0.722	0.444
Up	Map3k1	mitogen-activated protein kinase kinase kinase 1	0.555476	1.73e-05		0.71	0.42
Up	Nr4a2	nuclear receptor subfamily 4, group A, member 2	0.553733	3.81e-07		0.748	0.496
Up	Tsc22d1	TSC22 domain family, member 1	0.552234	0.000250718		0.679	0.358
Up	Gadd45g	growth arrest and DNA-damage-inducible 45 gamma	0.551834	8.02e-05		0.693	0.386
Up	Hsd3b7	hydroxy-delta-5-steroid dehydrogenase, 3 beta- and steroid delta-isomerase 7	0.551226	1.59e-05		0.695	0.39
Up	Map1lc3b	microtubule-associated protein 1 light chain 3 beta	0.547932	0.000141997		0.687	0.374
Up	Npnt	nephronectin	0.537823	5.38e-09		0.767	0.534
Up	Dynll1	dynein light chain LC8-type 1	0.535113	2.59e-07		0.753	0.506
Up	Ankrd6	ankyrin repeat domain 6	0.52733	7.45e-05		0.67	0.34
Up	Bmp2	bone morphogenetic protein 2	0.526448	0.0011413		0.658	0.316
Up	Pcolce2	procollagen C-endopeptidase enhancer 2	0.52611	0.00137839		0.643	0.286
Up	Rragd	Ras-related GTP binding D	0.520151	1.43e-05		0.692	0.384
Up	Kalrn	kalirin, RhoGEF kinase	0.517726	2.38e-05		0.69	0.38
Up	Gja1	gap junction protein, alpha 1	0.515226	1.2e-07		0.759	0.518
Up	Inafm2	InaF motif containing 2	0.515117	0.00556094		0.631	0.262
Up	Ehd4	EH-domain containing 4	0.512804	0.00343287		0.637	0.274
Up	Cd200	CD200 antigen	0.512071	0.000297307		0.677	0.354
Up	Glg1	golgi apparatus protein 1	0.508515	8.89e-06		0.718	0.436
Up	Fbxl20	F-box and leucine-rich repeat protein 20	0.507032	0.0064358		0.612	0.224
Up	Atf3	activating transcription factor 3	0.506728	5.06e-05		0.699	0.398
Up	Myo1e	myosin IE	0.506375	1.07e-05		0.716	0.432
Up	Magi1	membrane associated guanylate kinase, WW and PDZ domain containing 1	0.506192	8.39e-22		0.867	0.734
Up	Pcdh7	protocadherin 7	0.499107	6.13e-05		0.692	0.384
Up	Hmgcr	3-hydroxy-3-methylglutaryl-Coenzyme A reductase	0.497986	0.000648687		0.667	0.334
Up	Fmnl2	formin-like 2	0.49724	1.61e-06		0.722	0.444
Up	H2bc4	H2B clustered histone 4	0.493956	0.000255453		0.679	0.358
Up	Sppl2a	signal peptide peptidase like 2A	0.492767	1.53e-05		0.712	0.424
Up	Mboat1	membrane bound O-acyltransferase domain containing 1	0.491934	1.22e-07		0.741	0.482
Up	Mt2	metallothionein 2	0.486441	0.0016234		0.65	0.3
Up	Inpp4a	inositol polyphosphate-4-phosphatase, type I	0.485691	0.000165623		0.685	0.37
Up	Tmem161a	transmembrane protein 161A	0.483925	0.00548842		0.593	0.186
Up	Epb41l3	erythrocyte membrane protein band 4.1 like 3	0.483098	1.96e-05		0.696	0.392
Up	9330133O14Rik	RIKEN cDNA 9330133O14 gene	0.478686	0.000256287		0.642	0.284
Up	Gask1b	golgi associated kinase 1B	0.475306	1.45e-07		0.697	0.394
Up	Cdk14	cyclin-dependent kinase 14	0.472502	0.00124373		0.656	0.312
Up	Adgrg6	adhesion G protein-coupled receptor G6	0.468986	1.3e-05		0.633	0.266
Up	Gale	galactose-4-epimerase, UDP	0.466829	0.000944599		0.646	0.292
Up	Ankrd44	ankyrin repeat domain 44	0.46493	0.000510175		0.635	0.27
Up	Tgfa	transforming growth factor alpha	0.463273	0.00125872		0.59	0.18
Up	Lyst	lysosomal trafficking regulator	0.459861	0.00216734		0.621	0.242
Up	Egr3	early growth response 3	0.45771	0.000112487		0.687	0.374
Up	Btg2	BTG anti-proliferation factor 2	0.457225	0.00476866		0.638	0.276
Up	Dkk1	dickkopf WNT signaling pathway inhibitor 1	0.457127	0.00453905		0.595	0.19
Up	Cdkn1a	cyclin-dependent kinase inhibitor 1A (P21)	0.44939	1.91e-06		0.734	0.468
Up	Fgfr1	fibroblast growth factor receptor 1	0.4459	0.000288145		0.678	0.356
Up	Wif1	Wnt inhibitory factor 1	0.441445	0.000696145		0.666	0.332
Up	Efhd2	EF hand domain containing 2	0.438716	1.94e-07		0.707	0.414
Up	Metrnl	meteorin, glial cell differentiation regulator-like	0.435918	0.000455955		0.672	0.344
Up	Sh3kbp1	SH3-domain kinase binding protein 1	0.432051	2.84e-08		0.749	0.498
Up	Afap1l2	actin filament associated protein 1-like 2	0.42803	2.58e-09		0.678	0.356
Up	Insig1	insulin induced gene 1	0.427626	0.00817841		0.63	0.26
Up	Klhl21	kelch-like 21	0.427302	0.000973074		0.658	0.316
Up	Mef2c	myocyte enhancer factor 2C	0.425862	0.000119166		0.689	0.378
Up	Wwp2	WW domain containing E3 ubiquitin protein ligase 2	0.424455	0.000975822		0.65	0.3
Up	Cdkn1c	cyclin-dependent kinase inhibitor 1C (P57)	0.423487	2.29e-06		0.73	0.46
Up	Atg3	autophagy related 3	0.422988	0.00204301		0.646	0.292
Up	Ppfibp1	PTPRF interacting protein, binding protein 1 (liprin beta 1)	0.421684	0.00704766		0.628	0.256
Up	Fam3c	family with sequence similarity 3, member C	0.418986	0.00138392		0.657	0.314
Up	Tmbim1	transmembrane BAX inhibitor motif containing 1	0.4143	0.0065111		0.632	0.264
Up	Trps1	transcriptional repressor GATA binding 1	0.412325	0.000352083		0.675	0.35
Up	Trp53bp2	transformation related protein 53 binding protein 2	0.411612	0.000188551		0.682	0.364
Up	Rnf115	ring finger protein 115	0.411155	3.88e-05		0.655	0.31
Up	Srgap1	SLIT-ROBO Rho GTPase activating protein 1	0.407399	0.000231047		0.677	0.354
Up	Phtf2	putative homeodomain transcription factor 2	0.406923	0.00822281		0.619	0.238
Up	Ptpn1	protein tyrosine phosphatase, non-receptor type 1	0.406359	0.000783341		0.656	0.312
Up	Fbxo28	F-box protein 28	0.403929	0.0093092		0.623	0.246
Up	Eml3	echinoderm microtubule associated protein like 3	0.400594	2.11e-06		0.707	0.414
Up	Pls3	plastin 3 (T-isoform)	0.399998	0.000369241		0.675	0.35
Up	Ttc7b	tetratricopeptide repeat domain 7B	0.398418	0.00113851		0.619	0.238
Up	Egr2	early growth response 2	0.397584	0.000940424		0.654	0.308
Up	Dnmt3a	DNA methyltransferase 3A	0.393081	0.0053058		0.636	0.272
Up	Acox1	acyl-Coenzyme A oxidase 1, palmitoyl	0.392543	0.000349553		0.651	0.302
Up	Mn1	meningioma 1	0.391556	0.00205706		0.629	0.258
Up	Dusp14	dual specificity phosphatase 14	0.390661	0.00201507		0.633	0.266
Up	Adamts6	a disintegrin-like and metallopeptidase (reprolysin type) with thrombospondin type 1 motif, 6	0.388626	7.39e-05		0.634	0.268
Up	Vamp8	vesicle-associated membrane protein 8	0.387633	7.76e-05		0.691	0.382
Up	Pmepa1	prostate transmembrane protein, androgen induced 1	0.386065	0.000321504		0.676	0.352
Up	Tanc2	tetratricopeptide repeat, ankyrin repeat and coiled-coil containing 2	0.38455	0.00218196		0.642	0.284
Up	Slc13a5	solute carrier family 13 (sodium-dependent citrate transporter), member 5	0.382722	2.02e-05		0.709	0.418
Up	Wbp1l	WW domain binding protein 1 like	0.379827	0.00183558		0.647	0.294
Up	Mustn1	musculoskeletal, embryonic nuclear protein 1	0.379273	0.00205142		0.626	0.252
Up	Crabp2	cellular retinoic acid binding protein II	0.376456	0.001378		0.605	0.21
Up	Tm9sf2	transmembrane 9 superfamily member 2	0.375459	0.00965963		0.626	0.252
Up	Ryk	receptor-like tyrosine kinase	0.372677	0.000108433		0.689	0.378
Up	Rnf11	ring finger protein 11	0.372033	1.35e-05		0.706	0.412
Up	Atp2b4	ATPase, Ca++ transporting, plasma membrane 4	0.368893	0.000204997		0.682	0.364
Up	Col22a1	collagen, type XXII, alpha 1	0.368843	0.000165382		0.685	0.37
Up	Plekhg1	pleckstrin homology domain containing, family G (with RhoGef domain) member 1	0.36515	2.37e-06		0.618	0.236
Up	Nr4a1	nuclear receptor subfamily 4, group A, member 1	0.363281	0.00346879		0.642	0.284
Up	Plppr4	phospholipid phosphatase related 4	0.360424	6.1e-12		0.764	0.528
Up	Zfp180	zinc finger protein 180	0.359392	0.00430468		0.592	0.184
Up	Eif3h	eukaryotic translation initiation factor 3, subunit H	0.356497	3.46e-05		0.703	0.406
Up	Tulp4	tubby like protein 4	0.355627	0.00091333		0.657	0.314
Up	Gchfr	GTP cyclohydrolase I feedback regulator	0.35439	3.35e-10		0.733	0.466
Up	R3hcc1l	R3H domain and coiled-coil containing 1 like	0.352188	3.04e-05		0.685	0.37
Up	Fgf1	fibroblast growth factor 1	0.351562	0.000293658		0.597	0.194
Up	Shroom3	shroom family member 3	0.351066	1.31e-05		0.607	0.214
Up	Spp1	secreted phosphoprotein 1	0.349057	0.00128835		0.658	0.316
Up	Gpx1	glutathione peroxidase 1	0.346498	0.000448872		0.672	0.344
Up	Fhod1	formin homology 2 domain containing 1	0.346283	0.00491342		0.622	0.244
Up	Rilpl2	Rab interacting lysosomal protein-like 2	0.345041	0.00688972		0.61	0.22
Up	Lrrtm2	leucine rich repeat transmembrane neuronal 2	0.344808	0.0028797		0.599	0.198
Up	Arc	activity regulated cytoskeletal-associated protein	0.340733	0.00242416		0.587	0.174
Up	Aktip	thymoma viral proto-oncogene 1 interacting protein	0.340048	0.000318435		0.66	0.32
Up	Sqstm1	sequestosome 1	0.338919	0.00973011		0.627	0.254
Up	Chsy1	chondroitin sulfate synthase 1	0.337411	0.000540478		0.67	0.34
Up	H3f3b	H3.3 histone B	0.334728	7.57e-08		0.764	0.528
Up	Nes	nestin	0.333581	0.00038683		0.62	0.24
Up	Satb1	special AT-rich sequence binding protein 1	0.332645	0.00666709		0.617	0.234
Up	Klf13	Kruppel-like factor 13	0.332333	0.000331663		0.676	0.352
Up	Sfn	stratifin	0.331142	1.77e-09		0.667	0.334
Up	Abtb1	ankyrin repeat and BTB (POZ) domain containing 1	0.329385	7.87e-05		0.63	0.26
Up	Itm2b	integral membrane protein 2B	0.328382	0.000148378		0.686	0.372
Up	Ralgds	ral guanine nucleotide dissociation stimulator	0.320362	0.00511319		0.623	0.246
Up	Zfp36l1	zinc finger protein 36, C3H type-like 1	0.31737	0.00615911		0.634	0.268
Up	Chd4	chromodomain helicase DNA binding protein 4	0.316657	0.00466249		0.638	0.276
Up	Rab11fip1	RAB11 family interacting protein 1 (class I)	0.314747	1.34e-09		0.681	0.362
Up	Rhoc	ras homolog family member C	0.313944	0.00217558		0.65	0.3
Up	Slc25a25	solute carrier family 25 (mitochondrial carrier, phosphate carrier), member 25	0.313119	0.000480098		0.636	0.272
Up	Ldlrad4	low density lipoprotein receptor class A domain containing 4	0.310749	0.0057297		0.602	0.204
Up	Emp1	epithelial membrane protein 1	0.309718	0.00955098		0.627	0.254
Up	Sash1	SAM and SH3 domain containing 1	0.309552	5.13e-06		0.723	0.446
Up	Cd276	CD276 antigen	0.309355	0.00755121		0.63	0.26
Up	Vps25	vacuolar protein sorting 25	0.308823	0.00699753		0.63	0.26
Up	Btg1	BTG anti-proliferation factor 1	0.308524	0.00192069		0.652	0.304
Up	Crnde	colorectal neoplasia differentially expressed (non-protein coding)	0.30316	0.000248339		0.614	0.228
Up	Slco3a1	solute carrier organic anion transporter family, member 3a1	0.302905	7.53e-05		0.662	0.324
Up	Tnfrsf12a	tumor necrosis factor receptor superfamily, member 12a	0.298704	0.0074538		0.63	0.26
Up	Calm2	calmodulin 2	0.298505	9.73e-05		0.691	0.382
Up	C130050O18Rik	RIKEN cDNA C130050O18 gene	0.297605	0.000433764		0.648	0.296
Up	Rbms1	RNA binding motif, single stranded interacting protein 1	0.297559	0.000574924		0.663	0.326
Up	Klf3	Kruppel-like factor 3 (basic)	0.297326	0.00208464		0.65	0.3
Up	Cox6a1	cytochrome c oxidase subunit 6A1	0.297211	0.000237589		0.68	0.36
Up	Klf10	Kruppel-like factor 10	0.29648	0.00165131		0.654	0.308
Up	Frzb	frizzled-related protein	0.296325	0.00121621		0.639	0.278
Up	Irx5	Iroquois homeobox 5	0.295503	1.64e-05		0.704	0.408
Up	Prkca	protein kinase C, alpha	0.292661	0.00811356		0.607	0.214
Up	Dok5	docking protein 5	0.292347	0.000171764		0.646	0.292
Up	Hacd2	3-hydroxyacyl-CoA dehydratase 2	0.292078	0.00056008		0.636	0.272
Up	Trim8	tripartite motif-containing 8	0.291386	6.85e-05		0.693	0.386
Up	Tacc2	transforming, acidic coiled-coil containing protein 2	0.289811	8.89e-06		0.656	0.312
Up	Ppp2cb	protein phosphatase 2 (formerly 2A), catalytic subunit, beta isoform	0.289603	0.00377252		0.636	0.272
Up	Prkag1	protein kinase, AMP-activated, gamma 1 non-catalytic subunit	0.289463	0.000133097		0.669	0.338
Up	Avpi1	arginine vasopressin-induced 1	0.288444	0.00169347		0.651	0.302
Up	Clic1	chloride intracellular channel 1	0.288203	0.000903065		0.658	0.316
Up	Kdm1a	lysine (K)-specific demethylase 1A	0.287372	0.00949181		0.625	0.25
Up	Selenos	selenoprotein S	0.2873	0.00520346		0.637	0.274
Up	Hars2	histidyl-tRNA synthetase 2	0.287227	0.00406485		0.591	0.182
Up	Bgn	biglycan	0.286151	9.31e-05		0.692	0.384
Up	Ripor1	RHO family interacting cell polarization regulator 1	0.284824	0.00113976		0.641	0.282
Up	Fkbp3	FK506 binding protein 3	0.281876	0.0013115		0.655	0.31
Up	Ppic	peptidylprolyl isomerase C	0.276983	0.000278685		0.678	0.356
Up	Tmc6	transmembrane channel-like gene family 6	0.276431	1.46e-05		0.662	0.324
Up	Map2k3	mitogen-activated protein kinase kinase 3	0.273529	0.00280065		0.646	0.292
Up	Lipc	lipase, hepatic	0.273498	0.00751981		0.63	0.26
Up	Clta	clathrin, light polypeptide (Lca)	0.26837	0.000292821		0.677	0.354
Up	Arpc1b	actin related protein 2/3 complex, subunit 1B	0.26707	0.000173327		0.673	0.346
Up	Fam89b	family with sequence similarity 89, member B	0.265535	0.00918331		0.61	0.22
Up	Atp6v1d	ATPase, H+ transporting, lysosomal V1 subunit D	0.26527	0.00463403		0.636	0.272
Up	Shisa4	shisa family member 4	0.265014	6.2e-07		0.718	0.436
Up	Kirrel	kirre like nephrin family adhesion molecule 1	0.264937	0.000296531		0.673	0.346
Up	Iqgap1	IQ motif containing GTPase activating protein 1	0.263997	0.00790067		0.63	0.26
Up	Cd2ap	CD2-associated protein	0.263483	0.00369024		0.642	0.284
Up	Hdac9	histone deacetylase 9	0.263476	0.000300157		0.618	0.236
Up	Galnt10	polypeptide N-acetylgalactosaminyltransferase 10	0.259001	0.000693496		0.611	0.222
Up	Fam214b	family with sequence similarity 214, member B	0.255675	0.00161298		0.634	0.268
Up	Epha2	Eph receptor A2	0.255188	8.36e-05		0.669	0.338
Up	Tcta	T cell leukemia translocation altered gene	0.254478	0.00289056		0.605	0.21
Up	Smagp	small cell adhesion glycoprotein	0.251591	0.000338759		0.631	0.262
Up	Cnst	consortin, connexin sorting protein	0.251101	0.000619675		0.604	0.208
Down	Chst12	carbohydrate sulfotransferase 12	-0.251694	0.00126337		NA	NA
Down	Tm4sf1	transmembrane 4 superfamily member 1	-0.25233	0.00737985		NA	NA
Down	Ywhae	tyrosine 3-monooxygenase/tryptophan 5-monooxygenase activation protein, epsilon polypeptide	-0.253509	0.00332104		NA	NA
Down	Ddx21	DExD box helicase 21	-0.254949	0.00311041		NA	NA
Down	Rabgap1l	RAB GTPase activating protein 1-like	-0.255651	0.00733703		NA	NA
Down	Rps18	ribosomal protein S18	-0.256896	3.6e-05		NA	NA
Down	Tjp1	tight junction protein 1	-0.256968	0.00291178		NA	NA
Down	Vit	vitrin	-0.258171	0.0012707		NA	NA
Down	Usp38	ubiquitin specific peptidase 38	-0.258917	0.00307397		NA	NA
Down	Sorbs2	sorbin and SH3 domain containing 2	-0.259169	0.000728348		NA	NA
Down	Orc3	origin recognition complex, subunit 3	-0.259183	0.00823133		NA	NA
Down	Tmem59	transmembrane protein 59	-0.260502	0.00451983		NA	NA
Down	Hspe1	heat shock protein 1 (chaperonin 10)	-0.261301	0.000272943		NA	NA
Down	Ica1	islet cell autoantigen 1	-0.263404	0.00704517		NA	NA
Down	Cct8	chaperonin containing Tcp1, subunit 8 (theta)	-0.263923	0.00261488		NA	NA
Down	Ssr2	signal sequence receptor, beta	-0.267213	0.00874574		NA	NA
Down	Mpdz	multiple PDZ domain crumbs cell polarity complex component	-0.267243	0.00250746		NA	NA
Down	Gpsm1	G-protein signalling modulator 1 (AGS3-like, C. elegans)	-0.268343	0.00653083		NA	NA
Down	Rpl18	ribosomal protein L18	-0.270224	0.000741721		NA	NA
Down	Kcnma1	potassium large conductance calcium-activated channel, subfamily M, alpha member 1	-0.272293	0.00754919		NA	NA
Down	Hikeshi	heat shock protein nuclear import factor	-0.272907	0.00230593		NA	NA
Down	Sf3b3	splicing factor 3b, subunit 3	-0.2735	0.00210645		NA	NA
Down	Ssb	Sjogren syndrome antigen B	-0.278775	0.00293865		NA	NA
Down	Zfp207	zinc finger protein 207	-0.279315	0.00892847		NA	NA
Down	Dse	dermatan sulfate epimerase	-0.279554	0.000242288		NA	NA
Down	Tmem214	transmembrane protein 214	-0.28129	0.00105435		NA	NA
Down	Cep43	centrosomal protein 43	-0.282741	0.00294859		NA	NA
Down	Mybbp1a	MYB binding protein (P160) 1a	-0.283137	0.000989068		NA	NA
Down	Ppfibp2	PTPRF interacting protein, binding protein 2 (liprin beta 2)	-0.283635	0.00225726		NA	NA
Down	Dock1	dedicator of cytokinesis 1	-0.283728	0.00618122		NA	NA
Down	Selenom	selenoprotein M	-0.284246	0.000943105		NA	NA
Down	4930487H11Rik	RIKEN cDNA 4930487H11 gene	-0.28493	0.00952083		NA	NA
Down	Snhg5	small nucleolar RNA host gene 5	-0.285793	0.00191869		NA	NA
Down	Auts2	autism susceptibility candidate 2	-0.287308	1.23e-05		NA	NA
Down	Dlx5	distal-less homeobox 5	-0.288807	0.00139383		NA	NA
Down	Tacc1	transforming, acidic coiled-coil containing protein 1	-0.289187	0.0042921		NA	NA
Down	Tceal9	transcription elongation factor A like 9	-0.29093	0.00174665		NA	NA
Down	G3bp1	GTPase activating protein (SH3 domain) binding protein 1	-0.297402	0.000306824		NA	NA
Down	Thumpd1	THUMP domain containing 1	-0.297585	0.00835769		NA	NA
Down	Arhgap42	Rho GTPase activating protein 42	-0.298979	2.46e-05		NA	NA
Down	Fam171a1	family with sequence similarity 171, member A1	-0.299982	0.00866053		NA	NA
Down	Vim	vimentin	-0.300579	0.00102639		NA	NA
Down	Pten	phosphatase and tensin homolog	-0.300673	0.00366912		NA	NA
Down	Qser1	glutamine and serine rich 1	-0.300991	0.0038264		NA	NA
Down	Psmb4	proteasome (prosome, macropain) subunit, beta type 4	-0.301038	0.00914047		NA	NA
Down	Dhx40	DEAH (Asp-Glu-Ala-His) box polypeptide 40	-0.302622	0.00358348		NA	NA
Down	Sfpq	splicing factor proline/glutamine rich (polypyrimidine tract binding protein associated)	-0.304814	0.00450453		NA	NA
Down	Nucb2	nucleobindin 2	-0.307128	0.000133602		NA	NA
Down	Itgb5	integrin beta 5	-0.307426	0.0017878		NA	NA
Down	Optn	optineurin	-0.308873	0.00449241		NA	NA
Down	Tcof1	treacle ribosome biogenesis factor 1	-0.30945	0.0065885		NA	NA
Down	Nfix	nuclear factor I/X	-0.310635	0.00293267		NA	NA
Down	Ddx39b	DEAD box helicase 39b	-0.311084	0.00163876		NA	NA
Down	Srsf11	serine and arginine-rich splicing factor 11	-0.31284	0.00907899		NA	NA
Down	Sem1	SEM1, 26S proteasome complex subunit	-0.313116	6.92e-07		NA	NA
Down	Kpnb1	karyopherin (importin) beta 1	-0.314513	0.00826922		NA	NA
Down	Rps2	ribosomal protein S2	-0.315203	0.000808184		NA	NA
Down	Rrbp1	ribosome binding protein 1	-0.316944	0.00399978		NA	NA
Down	Ssr3	signal sequence receptor, gamma	-0.317061	0.000387911		NA	NA
Down	Tep1	telomerase associated protein 1	-0.319547	0.00416038		NA	NA
Down	Me1	malic enzyme 1, NADP(+)-dependent, cytosolic	-0.321191	0.00785016		NA	NA
Down	Golt1b	golgi transport 1B	-0.325468	0.00194884		NA	NA
Down	Hnrnpab	heterogeneous nuclear ribonucleoprotein A/B	-0.326937	0.00186714		NA	NA
Down	Ppid	peptidylprolyl isomerase D (cyclophilin D)	-0.326963	0.00927945		NA	NA
Down	Cfh	complement component factor h	-0.327659	0.00760291		NA	NA
Down	Ltv1	LTV1 ribosome biogenesis factor	-0.328015	0.000939184		NA	NA
Down	Scara3	scavenger receptor class A, member 3	-0.328319	0.00020338		NA	NA
Down	Bicc1	BicC family RNA binding protein 1	-0.331251	4.49e-05		NA	NA
Down	Ppil2	peptidylprolyl isomerase (cyclophilin)-like 2	-0.331671	0.00286453		NA	NA
Down	Spon1	spondin 1, (f-spondin) extracellular matrix protein	-0.332047	0.00784607		NA	NA
Down	Ctps	cytidine 5'-triphosphate synthase	-0.33236	0.00158331		NA	NA
Down	Gng10	guanine nucleotide binding protein (G protein), gamma 10	-0.332667	0.00155173		NA	NA
Down	Ssr1	signal sequence receptor, alpha	-0.334159	6.15e-05		NA	NA
Down	Fstl4	follistatin-like 4	-0.334663	0.00323976		NA	NA
Down	Fkbp1a	FK506 binding protein 1a	-0.337599	0.00156105		NA	NA
Down	Gcn1	GCN1 activator of EIF2AK4	-0.338001	0.00692243		NA	NA
Down	Slc7a1	solute carrier family 7 (cationic amino acid transporter, y+ system), member 1	-0.339879	0.000839433		NA	NA
Down	Mrtfb	myocardin related transcription factor B	-0.34222	0.000740432		NA	NA
Down	Nolc1	nucleolar and coiled-body phosphoprotein 1	-0.342985	0.00154753		NA	NA
Down	Rab7b	RAB7B, member RAS oncogene family	-0.344838	0.00132288		NA	NA
Down	Lap3	leucine aminopeptidase 3	-0.348822	0.00316445		NA	NA
Down	Ftsj3	FtsJ RNA methyltransferase homolog 3 (E. coli)	-0.350688	0.00132866		NA	NA
Down	Arid5b	AT rich interactive domain 5B (MRF1-like)	-0.350874	0.00285575		NA	NA
Down	Sfxn1	sideroflexin 1	-0.353183	0.0019997		NA	NA
Down	Mdh2	malate dehydrogenase 2, NAD (mitochondrial)	-0.353308	0.00523056		NA	NA
Down	Ddr2	discoidin domain receptor family, member 2	-0.353421	0.00510574		NA	NA
Down	Naa25	N(alpha)-acetyltransferase 25, NatB auxiliary subunit	-0.353942	8.52e-05		NA	NA
Down	Kifap3	kinesin-associated protein 3	-0.354352	0.00183081		NA	NA
Down	Angpt2	angiopoietin 2	-0.354991	0.000767459		NA	NA
Down	Nop58	NOP58 ribonucleoprotein	-0.359006	0.00154538		NA	NA
Down	Sgce	sarcoglycan, epsilon	-0.359595	0.00676028		NA	NA
Down	Hnrnpdl	heterogeneous nuclear ribonucleoprotein D-like	-0.359713	0.00726315		NA	NA
Down	Fxyd6	FXYD domain-containing ion transport regulator 6	-0.362101	0.00413836		NA	NA
Down	Pom121	nuclear pore membrane protein 121	-0.363575	0.00857511		NA	NA
Down	Umps	uridine monophosphate synthetase	-0.36768	0.00566451		NA	NA
Down	Fads1	fatty acid desaturase 1	-0.370329	0.000421093		NA	NA
Down	Yipf5	Yip1 domain family, member 5	-0.370905	0.00223418		NA	NA
Down	Igdcc4	immunoglobulin superfamily, DCC subclass, member 4	-0.371554	0.00214168		NA	NA
Down	Serpinf1	serine (or cysteine) peptidase inhibitor, clade F, member 1	-0.3729	0.000381613		NA	NA
Down	Igsf3	immunoglobulin superfamily, member 3	-0.373753	0.000279095		NA	NA
Down	Rpl3	ribosomal protein L3	-0.374226	5.48e-06		NA	NA
Down	Cebpz	CCAAT/enhancer binding protein zeta	-0.376632	0.0028916		NA	NA
Down	Arrdc3	arrestin domain containing 3	-0.377123	0.00953383		NA	NA
Down	Rbm3	RNA binding motif (RNP1, RRM) protein 3	-0.379165	0.000188827		NA	NA
Down	Slc44a2	solute carrier family 44, member 2	-0.379594	0.000470032		NA	NA
Down	Rpl8	ribosomal protein L8	-0.3796	2.62e-06		NA	NA
Down	Ddx18	DEAD box helicase 18	-0.381061	0.00157863		NA	NA
Down	Fkbp9	FK506 binding protein 9	-0.381374	0.00334416		NA	NA
Down	Gstp1	glutathione S-transferase, pi 1	-0.381866	0.00204548		NA	NA
Down	Pcnp	PEST proteolytic signal containing nuclear protein	-0.382391	0.00177245		NA	NA
Down	Prss35	protease, serine 35	-0.385779	0.0018295		NA	NA
Down	Taf1	TATA-box binding protein associated factor 1	-0.387401	0.00908357		NA	NA
Down	Dkc1	dyskeratosis congenita 1, dyskerin	-0.388767	0.00312452		NA	NA
Down	Lhfpl2	lipoma HMGIC fusion partner-like 2	-0.389706	0.00424592		NA	NA
Down	Vkorc1	vitamin K epoxide reductase complex, subunit 1	-0.391389	7.27e-05		NA	NA
Down	Grb10	growth factor receptor bound protein 10	-0.39541	0.000161383		NA	NA
Down	Abhd14a	abhydrolase domain containing 14A	-0.39614	0.00244312		NA	NA
Down	Gstm2	glutathione S-transferase, mu 2	-0.396161	0.00372223		NA	NA
Down	Zfp275	zinc finger protein 275	-0.400001	0.00530851		NA	NA
Down	Tent5a	terminal nucleotidyltransferase 5A	-0.400504	0.00348585		NA	NA
Down	Limd1	LIM domains containing 1	-0.401249	0.00211144		NA	NA
Down	Zfhx3	zinc finger homeobox 3	-0.402941	0.00363713		NA	NA
Down	Spin1	spindlin 1	-0.40313	0.000726653		NA	NA
Down	Cd59a	CD59a antigen	-0.40411	0.000679712		NA	NA
Down	Rbm26	RNA binding motif protein 26	-0.405081	0.00743097		NA	NA
Down	Rictor	RPTOR independent companion of MTOR, complex 2	-0.407545	0.00148943		NA	NA
Down	Copg1	coatomer protein complex, subunit gamma 1	-0.41154	0.00597068		NA	NA
Down	Ifitm3	interferon induced transmembrane protein 3	-0.412436	0.00333806		NA	NA
Down	Add3	adducin 3 (gamma)	-0.413595	0.00441187		NA	NA
Down	Dipk2a	divergent protein kinase domain 2A	-0.413774	2.75e-06		NA	NA
Down	Stk17b	serine/threonine kinase 17b (apoptosis-inducing)	-0.414854	0.00317754		NA	NA
Down	Myc	myelocytomatosis oncogene	-0.415045	0.00583935		NA	NA
Down	Nap1l1	nucleosome assembly protein 1-like 1	-0.415086	0.00257797		NA	NA
Down	Acsl4	acyl-CoA synthetase long-chain family member 4	-0.420777	0.00079298		NA	NA
Down	Mtss1	MTSS I-BAR domain containing 1	-0.4225	0.00112172		NA	NA
Down	Rsl1d1	ribosomal L1 domain containing 1	-0.423837	0.00444092		NA	NA
Down	Nfkbia	nuclear factor of kappa light polypeptide gene enhancer in B cells inhibitor, alpha	-0.426731	0.00924749		NA	NA
Down	Prcp	prolylcarboxypeptidase (angiotensinase C)	-0.430425	0.000784443		NA	NA
Down	Phgdh	3-phosphoglycerate dehydrogenase	-0.431045	0.00539116		NA	NA
Down	Ifitm5	interferon induced transmembrane protein 5	-0.431841	0.00115017		NA	NA
Down	Npm1	nucleophosmin 1	-0.433498	5.46e-05		NA	NA
Down	Fhod3	formin homology 2 domain containing 3	-0.436062	0.000468165		NA	NA
Down	Ncl	nucleolin	-0.436818	0.000713221		NA	NA
Down	Ctsk	cathepsin K	-0.43813	0.000820795		NA	NA
Down	Asph	aspartate-beta-hydroxylase	-0.438209	3.32e-06		NA	NA
Down	Prdx3	peroxiredoxin 3	-0.43967	0.000119904		NA	NA
Down	Hspa5	heat shock protein 5	-0.439929	0.00137822		NA	NA
Down	Slc3a2	solute carrier family 3 (activators of dibasic and neutral amino acid transport), member 2	-0.442173	0.000585126		NA	NA
Down	Bmp2k	BMP2 inducible kinase	-0.444463	0.00144818		NA	NA
Down	Cct6a	chaperonin containing Tcp1, subunit 6a (zeta)	-0.445272	0.0067437		NA	NA
Down	Prdx6	peroxiredoxin 6	-0.446468	0.00165711		NA	NA
Down	Creb3l1	cAMP responsive element binding protein 3-like 1	-0.447289	0.000972611		NA	NA
Down	Tmem97	transmembrane protein 97	-0.448392	0.00378523		NA	NA
Down	Cd302	CD302 antigen	-0.451733	0.00495416		NA	NA
Down	Shc2	SHC (Src homology 2 domain containing) transforming protein 2	-0.452378	0.000242065		NA	NA
Down	Tmem109	transmembrane protein 109	-0.453591	0.00618511		NA	NA
Down	Epb41l2	erythrocyte membrane protein band 4.1 like 2	-0.454259	0.000221873		NA	NA
Down	Ptges3	prostaglandin E synthase 3	-0.459297	6.65e-06		NA	NA
Down	Robo1	roundabout guidance receptor 1	-0.463572	5.63e-10		NA	NA
Down	Raph1	Ras association (RalGDS/AF-6) and pleckstrin homology domains 1	-0.465697	0.000599943		NA	NA
Down	Flrt2	fibronectin leucine rich transmembrane protein 2	-0.466147	0.00186177		NA	NA
Down	Lgmn	legumain	-0.467181	0.00360699		NA	NA
Down	Stip1	stress-induced phosphoprotein 1	-0.467406	0.00638026		NA	NA
Down	Srpx	sushi-repeat-containing protein	-0.469887	0.00118049		NA	NA
Down	Kctd12	potassium channel tetramerisation domain containing 12	-0.470785	0.00706548		NA	NA
Down	Stt3a	STT3, subunit of the oligosaccharyltransferase complex, homolog A (S. cerevisiae)	-0.473128	0.0004473		NA	NA
Down	Vstm4	V-set and transmembrane domain containing 4	-0.475716	0.00150281		NA	NA
Down	Nfkb2	nuclear factor of kappa light polypeptide gene enhancer in B cells 2, p49/p100	-0.476176	0.00167933		NA	NA
Down	Zeb2	zinc finger E-box binding homeobox 2	-0.481655	1.26e-09		NA	NA
Down	Dstn	destrin	-0.482517	0.000126259		NA	NA
Down	Angptl4	angiopoietin-like 4	-0.483902	0.00187978		NA	NA
Down	Slc36a2	solute carrier family 36 (proton/amino acid symporter), member 2	-0.487927	0.00299938		NA	NA
Down	Snx5	sorting nexin 5	-0.493274	0.000260074		NA	NA
Down	Tcf7	transcription factor 7, T cell specific	-0.493906	2.94e-05		NA	NA
Down	Dusp10	dual specificity phosphatase 10	-0.494263	4.26e-05		NA	NA
Down	Tars	threonyl-tRNA synthetase	-0.505911	0.00902233		NA	NA
Down	Flnb	filamin, beta	-0.506592	0.00135122		NA	NA
Down	Bccip	BRCA2 and CDKN1A interacting protein	-0.51318	5.49e-06		NA	NA
Down	Dpysl3	dihydropyrimidinase-like 3	-0.51667	1.12e-06		NA	NA
Down	Svil	supervillin	-0.517175	4.37e-05		NA	NA
Down	Nop56	NOP56 ribonucleoprotein	-0.518996	0.000263034		NA	NA
Down	Impact	impact, RWD domain protein	-0.519617	0.000274539		NA	NA
Down	Tmem45a	transmembrane protein 45a	-0.521276	9.4e-05		NA	NA
Down	Cct5	chaperonin containing Tcp1, subunit 5 (epsilon)	-0.522167	0.00032697		NA	NA
Down	Nifk	nucleolar protein interacting with the FHA domain of MKI67	-0.525877	0.00219156		NA	NA
Down	Eif3a	eukaryotic translation initiation factor 3, subunit A	-0.52887	0.000258432		NA	NA
Down	Ap2a2	adaptor-related protein complex 2, alpha 2 subunit	-0.534601	5.83e-05		NA	NA
Down	Plod2	procollagen lysine, 2-oxoglutarate 5-dioxygenase 2	-0.542732	0.00042954		NA	NA
Down	Atp5b	ATP synthase, H+ transporting mitochondrial F1 complex, beta subunit	-0.544355	0.000741674		NA	NA
Down	Nfia	nuclear factor I/A	-0.545226	4.34e-06		NA	NA
Down	Hsp90b1	heat shock protein 90, beta (Grp94), member 1	-0.551464	0.0025068		NA	NA
Down	Nars	asparaginyl-tRNA synthetase	-0.551947	0.00115047		NA	NA
Down	Mme	membrane metallo endopeptidase	-0.552744	0.00198578		NA	NA
Down	Cadm1	cell adhesion molecule 1	-0.553711	0.000636907		NA	NA
Down	Gli3	GLI-Kruppel family member GLI3	-0.567573	1.63e-06		NA	NA
Down	Ro60	Ro60, Y RNA binding protein	-0.569169	0.00012883		NA	NA
Down	Pdzd2	PDZ domain containing 2	-0.575229	5.56e-05		NA	NA
Down	Chn1	chimerin 1	-0.579203	0.000875339		NA	NA
Down	Slc8a3	solute carrier family 8 (sodium/calcium exchanger), member 3	-0.584337	0.000141245		NA	NA
Down	Ugcg	UDP-glucose ceramide glucosyltransferase	-0.585	0.00023346		NA	NA
Down	Bglap2	bone gamma-carboxyglutamate protein 2	-0.59082	0.0021258		NA	NA
Down	Insc	INSC spindle orientation adaptor protein	-0.591942	2.33e-05		NA	NA
Down	Ptpn13	protein tyrosine phosphatase, non-receptor type 13	-0.600592	8.05e-06		NA	NA
Down	Rdh13	retinol dehydrogenase 13 (all-trans and 9-cis)	-0.604177	0.000197436		NA	NA
Down	Zfp871	zinc finger protein 871	-0.60784	0.00466603		NA	NA
Down	Hspd1	heat shock protein 1 (chaperonin)	-0.608566	0.000399932		NA	NA
Down	Coro1c	coronin, actin binding protein 1C	-0.613899	2.35e-05		NA	NA
Down	Bglap	bone gamma carboxyglutamate protein	-0.618886	0.00228441		NA	NA
Down	Alpl	alkaline phosphatase, liver/bone/kidney	-0.620764	0.000582226		NA	NA
Down	Cdh2	cadherin 2	-0.621808	2.3e-05		NA	NA
Down	Rin2	Ras and Rab interactor 2	-0.622314	0.000901287		NA	NA
Down	P4ha2	procollagen-proline, 2-oxoglutarate 4-dioxygenase (proline 4-hydroxylase), alpha II polypeptide	-0.62976	5.58e-05		NA	NA
Down	Sdc4	syndecan 4	-0.641958	0.00402718		NA	NA
Down	Prrx1	paired related homeobox 1	-0.642884	4.71e-07		NA	NA
Down	Aak1	AP2 associated kinase 1	-0.643478	6.23e-05		NA	NA
Down	Dapk2	death-associated protein kinase 2	-0.64549	2.84e-07		NA	NA
Down	Pxylp1	2-phosphoxylose phosphatase 1	-0.650292	6.95e-07		NA	NA
Down	Pdia6	protein disulfide isomerase associated 6	-0.650438	0.000433353		NA	NA
Down	Angptl1	angiopoietin-like 1	-0.66241	0.00769015		NA	NA
Down	Lrrc17	leucine rich repeat containing 17	-0.663611	1.1e-05		NA	NA
Down	Gas1	growth arrest specific 1	-0.669345	1.7e-08		NA	NA
Down	Srm	spermidine synthase	-0.672715	1.26e-08		NA	NA
Down	Nrp2	neuropilin 2	-0.683373	1.24e-05		NA	NA
Down	Ccnd2	cyclin D2	-0.696521	5.66e-05		NA	NA
Down	Lifr	LIF receptor alpha	-0.700836	0.00327141		NA	NA
Down	Bcat1	branched chain aminotransferase 1, cytosolic	-0.715762	1.22e-05		NA	NA
Down	Serping1	serine (or cysteine) peptidase inhibitor, clade G, member 1	-0.718344	0.00349508		NA	NA
Down	Cyfip2	cytoplasmic FMR1 interacting protein 2	-0.725343	0.000152149		NA	NA
Down	Fap	fibroblast activation protein	-0.727754	4.69e-06		NA	NA
Down	Fbln2	fibulin 2	-0.737373	0.00411143		NA	NA
Down	Cdh11	cadherin 11	-0.738828	1.5e-05		NA	NA
Down	Fign	fidgetin	-0.758461	0.000424807		NA	NA
Down	Dcn	decorin	-0.760907	1.06e-07		NA	NA
Down	Adamts5	a disintegrin-like and metallopeptidase (reprolysin type) with thrombospondin type 1 motif, 5 (aggrecanase-2)	-0.77464	4.73e-05		NA	NA
Down	Cnn2	calponin 2	-0.788705	1.8e-06		NA	NA
Down	Kcnq1ot1	KCNQ1 overlapping transcript 1	-0.793783	0.000926404		NA	NA
Down	Plat	plasminogen activator, tissue	-0.804451	0.00087905		NA	NA
Down	Rasa3	RAS p21 protein activator 3	-0.816835	2.37e-05		NA	NA
Down	Ptn	pleiotrophin	-0.817234	0.00266412		NA	NA
Down	Me2	malic enzyme 2, NAD(+)-dependent, mitochondrial	-0.834928	2.28e-07		NA	NA
Down	Colec12	collectin sub-family member 12	-0.852886	8.61e-08		NA	NA
Down	Irs1	insulin receptor substrate 1	-0.863194	0.000858435		NA	NA
Down	Gsn	gelsolin	-0.86602	4.67e-08		NA	NA
Down	S1pr3	sphingosine-1-phosphate receptor 3	-0.877226	4.25e-10		NA	NA
Down	Plagl1	pleiomorphic adenoma gene-like 1	-0.942398	0.000234436		NA	NA
Down	Tmem119	transmembrane protein 119	-0.946279	1.15e-06		NA	NA
Down	Ugdh	UDP-glucose dehydrogenase	-1.00949	2.18e-08		NA	NA
Down	Timp3	tissue inhibitor of metalloproteinase 3	-1.04568	0.00339772		NA	NA
Down	Marcks	myristoylated alanine rich protein kinase C substrate	-1.04796	3.09e-08		NA	NA
Down	Tnfrsf19	tumor necrosis factor receptor superfamily, member 19	-1.05422	7.34e-09		NA	NA
Down	Col12a1	collagen, type XII, alpha 1	-1.07586	0.000106796		NA	NA
Down	Mxra8	matrix-remodelling associated 8	-1.08029	9.96e-10		NA	NA
Down	Smpd3	sphingomyelin phosphodiesterase 3, neutral	-1.13221	9.04e-09		NA	NA
Down	Ptprd	protein tyrosine phosphatase, receptor type, D	-1.13542	1.64e-14		NA	NA
Down	Mfap2	microfibrillar-associated protein 2	-1.14792	8.34e-10		NA	NA
Down	Car3	carbonic anhydrase 3	-1.16779	2.34e-07		NA	NA
Down	Nfib	nuclear factor I/B	-1.17678	2.89e-09		NA	NA
Down	Nid1	nidogen 1	-1.23559	0.00881631		NA	NA
Down	Mmp16	matrix metallopeptidase 16	-1.24445	1.86e-11		NA	NA
Down	Ano6	anoctamin 6	-1.26781	8.06e-14		NA	NA
Down	Igfbp5	insulin-like growth factor binding protein 5	-1.26817	0.000129296		NA	NA
Down	Lum	lumican	-1.27646	3.1e-14		NA	NA
Down	Aspn	asporin	-1.31394	0.00687231		NA	NA
Down	Omd	osteomodulin	-1.61859	4.73e-11		NA	NA
Down	Ogn	osteoglycin	-1.61989	8.69e-05		NA	NA
Down	Fstl1	follistatin-like 1	-1.62406	0.000280973		NA	NA
Down	Thbs1	thrombospondin 1	-1.7816	2.95e-12		NA	NA
NA, not applicable
