# Supplementary material for: Single‐Cell RNA‐Sequencing Reveals the Breadth of Osteoblast Heterogeneity
Source: JBMR Plus. 2021 May 17;5(6):e10496. doi: 10.1002/jbm4.10496 (PMC8216137; doi:10.1002/jbm4.10496)
Supplement: Supplementary file 10 — Supplemental Table S7. Differentially Expressed Genes of Cluster 4 Versus Clusters 1–3 [file JBM4-5-e10496-s006.xlsx]

## Sheet: Table_S7
Table S7. Differentially expressed genes of cluster 4 versus clusters 1–3
Category	Symbol	Full Name	Cluster 4 vs. Others			ROC curve analysis
			log fold-change	p-value		AUC	Power
Up	Itm2a	integral membrane protein 2A	4.22053	3.28e-21		1	1
Up	Igf1	insulin-like growth factor 1	3.95517	2.21e-24		0.99	0.98
Up	Ogn	osteoglycin	3.31501	6.71e-22		0.959	0.918
Up	H19	H19, imprinted maternally expressed transcript	3.28222	2.44e-24		0.979	0.958
Up	Fstl1	follistatin-like 1	3.04426	1.54e-19		0.992	0.984
Up	Aspn	asporin	3.02237	7.56e-30		0.977	0.954
Up	Nid1	nidogen 1	2.94862	8.84e-27		0.993	0.986
Up	Postn	periostin, osteoblast specific factor	2.77669	4.51e-17		0.94	0.88
Up	Col3a1	collagen, type III, alpha 1	2.69338	7.08e-18		0.969	0.938
Up	Mfap5	microfibrillar associated protein 5	2.68942	2.7e-26		0.893	0.786
Up	Nrk	Nik related kinase	2.59126	4.04e-30		0.912	0.824
Up	Igfbp5	insulin-like growth factor binding protein 5	2.5678	1.72e-16		0.905	0.81
Up	Col14a1	collagen, type XIV, alpha 1	2.56684	2.32e-30		0.931	0.862
Up	Vcan	versican	2.52279	2.31e-16		0.932	0.864
Up	Col6a6	collagen, type VI, alpha 6	2.51067	1.19e-18		0.811	0.622
Up	Fbn1	fibrillin 1	2.48705	5.04e-26		0.95	0.9
Up	Mest	mesoderm specific transcript	2.47859	6.49e-29		0.989	0.978
Up	Capn6	calpain 6	2.3942	1.23e-17		0.888	0.776
Up	Smoc2	SPARC related modular calcium binding 2	2.36343	6.21e-29		0.932	0.864
Up	Ptn	pleiotrophin	2.28663	2.62e-33		0.981	0.962
Up	Gfpt2	glutamine fructose-6-phosphate transaminase 2	2.22285	6.64e-13		0.865	0.73
Up	Ccl7	chemokine (C-C motif) ligand 7	2.21722	4.28e-08		0.706	0.412
Up	Meg3	maternally expressed 3	2.20266	3.13e-33		0.949	0.898
Up	Lpl	lipoprotein lipase	2.18776	3.46e-28		0.865	0.73
Up	Igf2	insulin-like growth factor 2	2.17748	1.52e-18		0.976	0.952
Up	Fbln2	fibulin 2	2.17558	5.6e-24		0.899	0.798
Up	Mfap4	microfibrillar-associated protein 4	2.17446	1.13e-32		0.915	0.83
Up	Cd34	CD34 antigen	2.14788	4.88e-35		0.914	0.828
Up	Agtr2	angiotensin II receptor, type 2	2.13798	1.17e-25		0.819	0.638
Up	Serping1	serine (or cysteine) peptidase inhibitor, clade G, member 1	2.11631	1.78e-20		0.907	0.814
Up	Pde4b	phosphodiesterase 4B, cAMP specific	2.09865	1.41e-21		0.83	0.66
Up	Col4a1	collagen, type IV, alpha 1	2.09655	2.89e-34		0.945	0.89
Up	Egfl6	EGF-like-domain, multiple 6	2.0737	7.98e-30		0.868	0.736
Up	Tnc	tenascin C	2.05465	7.33e-23		0.905	0.81
Up	Fndc1	fibronectin type III domain containing 1	2.03822	2.05e-39		0.931	0.862
Up	Fbn2	fibrillin 2	2.03248	2.4e-11		0.848	0.696
Up	Penk	preproenkephalin	2.01195	1.49e-23		0.817	0.634
Up	Akap13	A kinase (PRKA) anchor protein 13	1.98336	3.45e-13		0.889	0.778
Up	Itih5	inter-alpha (globulin) inhibitor H5	1.93394	7.29e-40		0.918	0.836
Up	Col6a1	collagen, type VI, alpha 1	1.93191	1.46e-16		0.938	0.876
Up	Igfbp4	insulin-like growth factor binding protein 4	1.92762	5.65e-34		0.964	0.928
Up	Angptl1	angiopoietin-like 1	1.92258	1.83e-19		0.861	0.722
Up	Nrep	neuronal regeneration related protein	1.91316	9.55e-16		0.893	0.786
Up	Fbln5	fibulin 5	1.90985	9.63e-27		0.859	0.718
Up	Ccl2	chemokine (C-C motif) ligand 2	1.90688	0.00090361		0.646	0.292
Up	C1qtnf3	C1q and tumor necrosis factor related protein 3	1.8938	0.000151948		0.609	0.218
Up	Gpc3	glypican 3	1.89081	1.78e-15		0.933	0.866
Up	Sfrp2	secreted frizzled-related protein 2	1.88303	8.81e-21		0.826	0.652
Up	Cxcl1	chemokine (C-X-C motif) ligand 1	1.83527	5.02e-17		0.872	0.744
Up	Mgp	matrix Gla protein	1.81447	1.19e-21		0.882	0.764
Up	Matn2	matrilin 2	1.7862	4.6e-18		0.849	0.698
Up	Col4a2	collagen, type IV, alpha 2	1.76537	1.29e-39		0.964	0.928
Up	Plpp3	phospholipid phosphatase 3	1.76451	3.66e-35		0.959	0.918
Up	Col12a1	collagen, type XII, alpha 1	1.75553	4.01e-17		0.929	0.858
Up	Col6a2	collagen, type VI, alpha 2	1.74877	5.7e-18		0.945	0.89
Up	Igfbp3	insulin-like growth factor binding protein 3	1.71918	9.2e-25		0.875	0.75
Up	Sox11	SRY (sex determining region Y)-box 11	1.71653	2.91e-23		0.798	0.596
Up	Plagl1	pleiomorphic adenoma gene-like 1	1.71591	3.2e-12		0.876	0.752
Up	Il6	interleukin 6	1.7055	1.61e-09		0.668	0.336
Up	Ets1	E26 avian leukemia oncogene 1, 5' domain	1.70323	7.56e-10		0.819	0.638
Up	Chrdl1	chordin-like 1	1.68841	2.26e-14		0.776	0.552
Up	Sema3c	sema domain, immunoglobulin domain (Ig), short basic domain, secreted, (semaphorin) 3C	1.63814	4.93e-25		0.847	0.694
Up	Cdkn1c	cyclin-dependent kinase inhibitor 1C (P57)	1.63158	1.96e-13		0.897	0.794
Up	Serpine2	serine (or cysteine) peptidase inhibitor, clade E, member 2	1.6306	1.01e-09		0.823	0.646
Up	Map1b	microtubule-associated protein 1B	1.62953	2.88e-15		0.889	0.778
Up	Nfib	nuclear factor I/B	1.6238	8.5e-14		0.902	0.804
Up	Akap12	A kinase (PRKA) anchor protein (gravin) 12	1.61868	9.18e-18		0.839	0.678
Up	Dclk1	doublecortin-like kinase 1	1.59968	3.04e-17		0.895	0.79
Up	Islr	immunoglobulin superfamily containing leucine-rich repeat	1.5871	2.8e-32		0.909	0.818
Up	Vcam1	vascular cell adhesion molecule 1	1.57789	4.3e-15		0.779	0.558
Up	Cxcl12	chemokine (C-X-C motif) ligand 12	1.57181	9.15e-22		0.863	0.726
Up	Acta1	actin, alpha 1, skeletal muscle	1.57047	2.48e-08		0.672	0.344
Up	Osmr	oncostatin M receptor	1.56625	1.48e-06		0.741	0.482
Up	Thbs4	thrombospondin 4	1.5345	2.56e-19		0.781	0.562
Up	Peg3	paternally expressed 3	1.52132	2.07e-07		0.781	0.562
Up	Lamb1	laminin B1	1.51923	4.8e-32		0.937	0.874
Up	Cav1	caveolin 1, caveolae protein	1.5176	2.94e-09		0.665	0.33
Up	Ptx3	pentraxin related gene	1.50758	2.46e-34		0.901	0.802
Up	Lama2	laminin, alpha 2	1.50646	7.52e-42		0.935	0.87
Up	Angptl2	angiopoietin-like 2	1.50039	6.91e-21		0.873	0.746
Up	Thbs2	thrombospondin 2	1.50003	3.25e-09		0.821	0.642
Up	Marcks	myristoylated alanine rich protein kinase C substrate	1.48542	8.35e-11		0.853	0.706
Up	Ebf2	early B cell factor 2	1.48312	1.67e-27		0.822	0.644
Up	Mfap2	microfibrillar-associated protein 2	1.44668	3.17e-15		0.928	0.856
Up	Axl	AXL receptor tyrosine kinase	1.4392	4.73e-18		0.848	0.696
Up	Itga5	integrin alpha 5 (fibronectin receptor alpha)	1.43688	3.01e-06		0.725	0.45
Up	Mn1	meningioma 1	1.43563	3.92e-07		0.736	0.472
Up	Rbms3	RNA binding motif, single stranded interacting protein	1.42071	1.13e-18		0.925	0.85
Up	Lamc1	laminin, gamma 1	1.4178	7.4e-12		0.853	0.706
Up	Sfrp1	secreted frizzled-related protein 1	1.40205	6.87e-19		0.791	0.582
Up	Sptbn1	spectrin beta, non-erythrocytic 1	1.38183	3.97e-11		0.86	0.72
Up	Col6a3	collagen, type VI, alpha 3	1.37967	5.69e-11		0.855	0.71
Up	Mdk	midkine	1.37584	4.24e-29		0.971	0.942
Up	Abi3bp	ABI gene family, member 3 (NESH) binding protein	1.36918	4.52e-40		0.949	0.898
Up	Nid2	nidogen 2	1.36653	1.91e-17		0.825	0.65
Up	Thbs1	thrombospondin 1	1.36396	2.58e-07		0.78	0.56
Up	Enc1	ectodermal-neural cortex 1	1.35755	9.93e-05		0.671	0.342
Up	Rhoj	ras homolog family member J	1.35599	3.2e-37		0.872	0.744
Up	Sfrp4	secreted frizzled-related protein 4	1.34289	0.00400075		0.626	0.252
Up	Apod	apolipoprotein D	1.33419	6.8e-28		0.851	0.702
Up	Cavin1	caveolae associated 1	1.33321	2.01e-10		0.846	0.692
Up	Tgfbr3	transforming growth factor, beta receptor III	1.33179	1.45e-14		0.798	0.596
Up	Mat2a	methionine adenosyltransferase II, alpha	1.31834	2.57e-06		0.756	0.512
Up	Kctd12	potassium channel tetramerisation domain containing 12	1.3094	3.22e-19		0.894	0.788
Up	Pea15a	phosphoprotein enriched in astrocytes 15A	1.30924	6.7e-18		0.851	0.702
Up	Glipr2	GLI pathogenesis-related 2	1.30789	4.18e-23		0.814	0.628
Up	Ncs1	neuronal calcium sensor 1	1.30011	4.52e-06		0.719	0.438
Up	Sulf1	sulfatase 1	1.29705	1.5e-27		0.887	0.774
Up	Cnn3	calponin 3, acidic	1.27326	2.49e-13		0.879	0.758
Up	Il11ra1	interleukin 11 receptor, alpha chain 1	1.27297	2.96e-17		0.836	0.672
Up	Medag	mesenteric estrogen dependent adipogenesis	1.26376	5.33e-23		0.797	0.594
Up	Igsf10	immunoglobulin superfamily, member 10	1.26116	6.34e-09		0.78	0.56
Up	Col8a1	collagen, type VIII, alpha 1	1.2611	1.85e-08		0.629	0.258
Up	Rian	RNA imprinted and accumulated in nucleus	1.25775	1.91e-44		0.92	0.84
Up	Timp3	tissue inhibitor of metalloproteinase 3	1.25216	4.53e-08		0.768	0.536
Up	Thbd	thrombomodulin	1.24533	1.22e-10		0.693	0.386
Up	Hmox1	heme oxygenase 1	1.24176	5.18e-07		0.766	0.532
Up	Nfkb1	nuclear factor of kappa light polypeptide gene enhancer in B cells 1, p105	1.23719	1.14e-10		0.823	0.646
Up	Pros1	protein S (alpha)	1.2274	7.03e-07		0.761	0.522
Up	S100a6	S100 calcium binding protein A6 (calcyclin)	1.22367	1.05e-17		0.93	0.86
Up	Plk2	polo like kinase 2	1.22337	1.46e-05		0.704	0.408
Up	Fbln1	fibulin 1	1.21556	7.36e-21		0.87	0.74
Up	Fgf7	fibroblast growth factor 7	1.21013	3.18e-15		0.719	0.438
Up	Cyth3	cytohesin 3	1.20447	4.53e-08		0.781	0.562
Up	Noct	nocturnin	1.19274	8.21e-06		0.741	0.482
Up	Ndn	necdin	1.1868	1.58e-14		0.795	0.59
Up	Adamtsl3	ADAMTS-like 3	1.18548	6.74e-21		0.756	0.512
Up	C1s1	complement component 1, s subcomponent 1	1.18119	3.25e-21		0.743	0.486
Up	Ank2	ankyrin 2, brain	1.17299	1.72e-19		0.806	0.612
Up	Ccdc80	coiled-coil domain containing 80	1.17051	1.06e-07		0.788	0.576
Up	AW551984	expressed sequence AW551984	1.15688	2.79e-27		0.806	0.612
Up	Plxdc2	plexin domain containing 2	1.15049	4.28e-29		0.821	0.642
Up	Rrm1	ribonucleotide reductase M1	1.14971	2.96e-06		0.683	0.366
Up	Nrp1	neuropilin 1	1.14893	8.44e-11		0.818	0.636
Up	Selenop	selenoprotein P	1.14374	1.49e-07		0.773	0.546
Up	Igfbp6	insulin-like growth factor binding protein 6	1.12846	3.43e-13		0.749	0.498
Up	Tnfaip6	tumor necrosis factor alpha induced protein 6	1.12391	1.1e-05		0.738	0.476
Up	Efna5	ephrin A5	1.12103	8.84e-06		0.712	0.424
Up	Prelp	proline arginine-rich end leucine-rich repeat	1.12078	2.41e-16		0.735	0.47
Up	Col8a2	collagen, type VIII, alpha 2	1.11608	1.08e-22		0.772	0.544
Up	Hsph1	heat shock 105kDa/110kDa protein 1	1.09472	1.24e-05		0.715	0.43
Up	Fmo1	flavin containing monooxygenase 1	1.09165	1.59e-19		0.728	0.456
Up	Lima1	LIM domain and actin binding 1	1.09164	8.13e-08		0.788	0.576
Up	Adam19	a disintegrin and metallopeptidase domain 19 (meltrin beta)	1.08084	3.39e-12		0.78	0.56
Up	Scpep1	serine carboxypeptidase 1	1.08045	7.88e-10		0.791	0.582
Up	Angpt1	angiopoietin 1	1.0773	6.46e-09		0.718	0.436
Up	Efemp1	epidermal growth factor-containing fibulin-like extracellular matrix protein 1	1.06888	2.86e-15		0.653	0.306
Up	Gap43	growth associated protein 43	1.06851	2.45e-30		0.823	0.646
Up	Celf2	CUGBP, Elav-like family member 2	1.06789	9.76e-17		0.822	0.644
Up	Nfia	nuclear factor I/A	1.06733	2.27e-13		0.899	0.798
Up	Ebf1	early B cell factor 1	1.0659	4.4e-07		0.752	0.504
Up	Sparcl1	SPARC-like 1	1.06384	8.18e-19		0.737	0.474
Up	Icam1	intercellular adhesion molecule 1	1.06153	1.08e-08		0.758	0.516
Up	Mcc	mutated in colorectal cancers	1.0593	5.89e-11		0.748	0.496
Up	Hmgn2	high mobility group nucleosomal binding domain 2	1.05352	1.32e-11		0.861	0.722
Up	Thbs3	thrombospondin 3	1.04617	3.6e-08		0.759	0.518
Up	Maged2	melanoma antigen, family D, 2	1.04372	8.58e-08		0.791	0.582
Up	Serpinb6a	serine (or cysteine) peptidase inhibitor, clade B, member 6a	1.03915	1.95e-08		0.783	0.566
Up	Ifi27	interferon, alpha-inducible protein 27	1.03375	5.76e-12		0.811	0.622
Up	Gpm6b	glycoprotein m6b	1.03301	2.99e-25		0.762	0.524
Up	Tpm3	tropomyosin 3, gamma	1.03161	2.81e-12		0.88	0.76
Up	Cemip2	cell migration inducing hyaluronidase 2	1.02976	4.54e-10		0.824	0.648
Up	Ifitm2	interferon induced transmembrane protein 2	1.02953	4.64e-15		0.927	0.854
Up	Cbx5	chromobox 5	1.02172	0.00486902		0.649	0.298
Up	Fam111a	family with sequence similarity 111, member A	1.02148	6.84e-30		0.804	0.608
Up	Pdia6	protein disulfide isomerase associated 6	1.0207	3.37e-10		0.841	0.682
Up	Myh10	myosin, heavy polypeptide 10, non-muscle	1.0207	4.19e-06		0.726	0.452
Up	Ly6a	lymphocyte antigen 6 complex, locus A	1.01864	1.71e-10		0.633	0.266
Up	Zwint	ZW10 interactor	1.01765	3.24e-06		0.746	0.492
Up	Eln	elastin	1.01614	1.35e-19		0.836	0.672
Up	Mcm4	minichromosome maintenance complex component 4	1.01483	6.93e-14		0.796	0.592
Up	Flnb	filamin, beta	1.01321	4.51e-08		0.785	0.57
Up	Foxp1	forkhead box P1	1.01299	4.1e-06		0.738	0.476
Up	Slc5a3	solute carrier family 5 (inositol transporters), member 3	1.00919	4.26e-06		0.724	0.448
Up	Jag1	jagged 1	1.00571	2.87e-09		0.81	0.62
Up	Ecrg4	ECRG4 augurin precursor	1.00205	2.07e-05		0.661	0.322
Up	Csf1	colony stimulating factor 1 (macrophage)	1.00177	2.18e-12		0.801	0.602
Up	C1qtnf2	C1q and tumor necrosis factor related protein 2	1.00056	8.57e-22		0.771	0.542
Up	Ehd2	EH-domain containing 2	0.99759	7.78e-15		0.761	0.522
Up	Hipk3	homeodomain interacting protein kinase 3	0.996427	0.000239109		0.693	0.386
Up	Foxp2	forkhead box P2	0.995809	4.41e-11		0.709	0.418
Up	Frmd4a	FERM domain containing 4A	0.992259	0.000100551		0.695	0.39
Up	Gpc6	glypican 6	0.991468	2.31e-05		0.704	0.408
Up	Spcs3	signal peptidase complex subunit 3 homolog (S. cerevisiae)	0.979914	0.00205652		0.664	0.328
Up	Crem	cAMP responsive element modulator	0.97514	7.41e-06		0.689	0.378
Up	Prrc2c	proline-rich coiled-coil 2C	0.974454	7.99e-08		0.792	0.584
Up	Loxl1	lysyl oxidase-like 1	0.973787	8.8e-38		0.902	0.804
Up	Ntrk2	neurotrophic tyrosine kinase, receptor, type 2	0.973559	1.51e-26		0.763	0.526
Up	Procr	protein C receptor, endothelial	0.970244	1.9e-17		0.683	0.366
Up	Top1	topoisomerase (DNA) I	0.96823	2.19e-11		0.864	0.728
Up	Slc2a1	solute carrier family 2 (facilitated glucose transporter), member 1	0.965719	2.88e-09		0.727	0.454
Up	Tgfb2	transforming growth factor, beta 2	0.96551	6.64e-06		0.706	0.412
Up	Myl9	myosin, light polypeptide 9, regulatory	0.956923	1.5e-28		0.808	0.616
Up	Fst	follistatin	0.951991	5.68e-23		0.759	0.518
Up	Mier3	MIER family member 3	0.950623	0.000101424		0.71	0.42
Up	Impact	impact, RWD domain protein	0.948973	3.47e-06		0.75	0.5
Up	Gng12	guanine nucleotide binding protein (G protein), gamma 12	0.947779	8.32e-06		0.721	0.442
Up	Ifitm3	interferon induced transmembrane protein 3	0.947416	2.29e-09		0.823	0.646
Up	Ubfd1	ubiquitin family domain containing 1	0.946541	0.000827306		0.678	0.356
Up	Il13ra1	interleukin 13 receptor, alpha 1	0.945518	4.85e-07		0.621	0.242
Up	Zfp950	zinc finger protein 950	0.945119	8.26e-07		0.68	0.36
Up	Col5a3	collagen, type V, alpha 3	0.944251	6.26e-36		0.841	0.682
Up	Hspa8	heat shock protein 8	0.940079	2.19e-11		0.864	0.728
Up	Has1	hyaluronan synthase 1	0.938266	0.00723268		0.629	0.258
Up	Stmn1	stathmin 1	0.937915	4.74e-07		0.663	0.326
Up	Dab2	disabled 2, mitogen-responsive phosphoprotein	0.933576	7.78e-06		0.722	0.444
Up	Aldh1a2	aldehyde dehydrogenase family 1, subfamily A2	0.93347	1.23e-24		0.746	0.492
Up	Cyp1b1	cytochrome P450, family 1, subfamily b, polypeptide 1	0.933087	9.25e-19		0.713	0.426
Up	Elovl5	ELOVL family member 5, elongation of long chain fatty acids (yeast)	0.93015	8.16e-06		0.718	0.436
Up	Srsf7	serine and arginine-rich splicing factor 7	0.929943	5.3e-09		0.817	0.634
Up	Ly6e	lymphocyte antigen 6 complex, locus E	0.925596	4.1e-18		0.737	0.474
Up	Steap4	STEAP family member 4	0.925086	1.58e-07		0.646	0.292
Up	Nap1l1	nucleosome assembly protein 1-like 1	0.922121	8.96e-06		0.741	0.482
Up	Dnaja1	DnaJ heat shock protein family (Hsp40) member A1	0.921277	1.09e-06		0.765	0.53
Up	Svep1	sushi, von Willebrand factor type A, EGF and pentraxin domain containing 1	0.917852	5.82e-27		0.788	0.576
Up	Gem	GTP binding protein (gene overexpressed in skeletal muscle)	0.91311	8.18e-07		0.721	0.442
Up	Spry2	sprouty RTK signaling antagonist 2	0.911389	9.16e-13		0.887	0.774
Up	Bicc1	BicC family RNA binding protein 1	0.905858	3.02e-08		0.772	0.544
Up	Zyx	zyxin	0.90424	0.000544422		0.678	0.356
Up	Lama4	laminin, alpha 4	0.901871	2.96e-09		0.764	0.528
Up	Atad2	ATPase family, AAA domain containing 2	0.90003	1.22e-08		0.722	0.444
Up	Il1r1	interleukin 1 receptor, type I	0.897758	0.0098896		0.639	0.278
Up	Has2	hyaluronan synthase 2	0.89598	9.07e-30		0.779	0.558
Up	Entpd2	ectonucleoside triphosphate diphosphohydrolase 2	0.891992	1.89e-29		0.807	0.614
Up	Slc44a2	solute carrier family 44, member 2	0.89091	1.75e-05		0.675	0.35
Up	Dcn	decorin	0.889857	1.82e-09		0.827	0.654
Up	Arhgap21	Rho GTPase activating protein 21	0.887373	5.79e-06		0.741	0.482
Up	Kitl	kit ligand	0.886028	1.38e-10		0.732	0.464
Up	Gstm2	glutathione S-transferase, mu 2	0.878692	4.19e-05		0.683	0.366
Up	Dpp4	dipeptidylpeptidase 4	0.878433	2.12e-12		0.636	0.272
Up	Cd302	CD302 antigen	0.877527	1.98e-07		0.773	0.546
Up	Dst	dystonin	0.87696	1.34e-06		0.761	0.522
Up	Col18a1	collagen, type XVIII, alpha 1	0.876367	3.59e-16		0.681	0.362
Up	Adgrl2	adhesion G protein-coupled receptor L2	0.873553	0.000775934		0.638	0.276
Up	Rrm2	ribonucleotide reductase M2	0.87318	0.000338469		0.605	0.21
Up	Zim1	zinc finger, imprinted 1	0.872924	3.43e-25		0.788	0.576
Up	Plekho2	pleckstrin homology domain containing, family O member 2	0.872183	4.89e-17		0.748	0.496
Up	Dlk1	delta like non-canonical Notch ligand 1	0.868397	2.53e-34		0.93	0.86
Up	Efnb2	ephrin B2	0.867146	3.72e-06		0.705	0.41
Up	Runx1t1	RUNX1 translocation partner 1	0.858922	9.65e-05		0.679	0.358
Up	Tro	trophinin	0.855071	4.86e-11		0.658	0.316
Up	Emb	embigin	0.854023	3.76e-11		0.659	0.318
Up	Tmeff2	transmembrane protein with EGF-like and two follistatin-like domains 2	0.853531	6.17e-16		0.695	0.39
Up	Ipo5	importin 5	0.846928	0.000425932		0.689	0.378
Up	Slc39a6	solute carrier family 39 (metal ion transporter), member 6	0.846413	0.00037342		0.673	0.346
Up	Irak3	interleukin-1 receptor-associated kinase 3	0.845279	2.54e-07		0.683	0.366
Up	Fermt2	fermitin family member 2	0.844315	0.000734248		0.683	0.366
Up	Arhgdib	Rho, GDP dissociation inhibitor (GDI) beta	0.84316	0.000189317		0.662	0.324
Up	Add3	adducin 3 (gamma)	0.842532	4.67e-09		0.773	0.546
Up	Calcrl	calcitonin receptor-like	0.830701	1.88e-14		0.68	0.36
Up	Glul	glutamate-ammonia ligase (glutamine synthetase)	0.830197	1.24e-05		0.709	0.418
Up	Dcbld2	discoidin, CUB and LCCL domain containing 2	0.821832	0.0088458		0.637	0.274
Up	Pitpnc1	phosphatidylinositol transfer protein, cytoplasmic 1	0.81878	0.000148713		0.668	0.336
Up	Cyp51	cytochrome P450, family 51	0.81819	0.000520379		0.666	0.332
Up	Zfp263	zinc finger protein 263	0.814571	0.0025877		0.632	0.264
Up	Mpdz	multiple PDZ domain crumbs cell polarity complex component	0.812833	1.76e-10		0.757	0.514
Up	Tet2	tet methylcytosine dioxygenase 2	0.805421	0.000246249		0.697	0.394
Up	Acsl4	acyl-CoA synthetase long-chain family member 4	0.80322	6.05e-07		0.766	0.532
Up	Pak3	p21 (RAC1) activated kinase 3	0.799481	2.92e-05		0.647	0.294
Up	Adamtsl1	ADAMTS-like 1	0.799343	2.07e-10		0.68	0.36
Up	Zfhx4	zinc finger homeodomain 4	0.797223	0.00400986		0.656	0.312
Up	Tac1	tachykinin 1	0.795518	5.69e-17		0.668	0.336
Up	Mlf1	myeloid leukemia factor 1	0.794582	1.43e-09		0.696	0.392
Up	Tubb2a	tubulin, beta 2A class IIA	0.793924	4.23e-06		0.721	0.442
Up	Hsp90ab1	heat shock protein 90 alpha (cytosolic), class B member 1	0.791014	2.75e-11		0.863	0.726
Up	Dkk2	dickkopf WNT signaling pathway inhibitor 2	0.788181	3.91e-25		0.761	0.522
Up	Acly	ATP citrate lyase	0.78766	0.00028977		0.677	0.354
Up	M6pr	mannose-6-phosphate receptor, cation dependent	0.787554	0.00165057		0.65	0.3
Up	Oaf	out at first homolog	0.785434	3.25e-15		0.799	0.598
Up	Fgl2	fibrinogen-like protein 2	0.785288	2.16e-13		0.677	0.354
Up	Hspa5	heat shock protein 5	0.785045	1.1e-08		0.811	0.622
Up	Apbb2	amyloid beta (A4) precursor protein-binding, family B, member 2	0.781119	3.5e-06		0.73	0.46
Up	Gjc1	gap junction protein, gamma 1	0.774799	7.96e-09		0.703	0.406
Up	Fat4	FAT atypical cadherin 4	0.774081	2.51e-05		0.699	0.398
Up	Ptges3	prostaglandin E synthase 3	0.772549	1.45e-11		0.868	0.736
Up	Fhl2	four and a half LIM domains 2	0.769773	0.00483355		0.626	0.252
Up	Nfkbia	nuclear factor of kappa light polypeptide gene enhancer in B cells inhibitor, alpha	0.766591	2.14e-08		0.805	0.61
Up	Lgals9	lectin, galactose binding, soluble 9	0.766043	6.47e-11		0.702	0.404
Up	Fam107b	family with sequence similarity 107, member B	0.765835	1.32e-10		0.74	0.48
Up	Ddah1	dimethylarginine dimethylaminohydrolase 1	0.765341	8.37e-05		0.629	0.258
Up	Map4	microtubule-associated protein 4	0.764717	0.000554485		0.687	0.374
Up	Ywhah	tyrosine 3-monooxygenase/tryptophan 5-monooxygenase activation protein, eta polypeptide	0.757872	0.00228741		0.66	0.32
Up	Pcdh19	protocadherin 19	0.756027	1.13e-14		0.69	0.38
Up	Tnfrsf12a	tumor necrosis factor receptor superfamily, member 12a	0.755807	4.13e-06		0.748	0.496
Up	Zbtb11	zinc finger and BTB domain containing 11	0.755469	0.000233117		0.699	0.398
Up	Zfp57	zinc finger protein 57	0.751109	1.44e-07		0.635	0.27
Up	Hspd1	heat shock protein 1 (chaperonin)	0.748914	0.00259833		0.661	0.322
Up	Cntln	centlein, centrosomal protein	0.74674	2.08e-09		0.677	0.354
Up	Cnbp	cellular nucleic acid binding protein	0.746073	4.23e-05		0.723	0.446
Up	G530011O06Rik	RIKEN cDNA G530011O06 gene	0.745539	3.72e-06		0.708	0.416
Up	Myadm	myeloid-associated differentiation marker	0.745482	0.000107221		0.711	0.422
Up	Kif2a	kinesin family member 2A	0.745321	0.00109417		0.674	0.348
Up	Zeb1	zinc finger E-box binding homeobox 1	0.74422	0.000809975		0.676	0.352
Up	Tmpo	thymopoietin	0.744115	3.15e-05		0.668	0.336
Up	Cald1	caldesmon 1	0.74083	6.03e-05		0.718	0.436
Up	Ssc5d	scavenger receptor cysteine rich family, 5 domains	0.740551	1.57e-20		0.79	0.58
Up	Jmjd1c	jumonji domain containing 1C	0.740321	0.00164646		0.671	0.342
Up	Ctsb	cathepsin B	0.737389	3e-05		0.727	0.454
Up	Tpm4	tropomyosin 4	0.736674	2.09e-05		0.732	0.464
Up	Zfp248	zinc finger protein 248	0.73666	0.00284004		0.6	0.2
Up	Tmed5	transmembrane p24 trafficking protein 5	0.735538	0.000233365		0.68	0.36
Up	Hdac4	histone deacetylase 4	0.727603	1.43e-06		0.739	0.478
Up	Prnp	prion protein	0.727435	7.37e-06		0.737	0.474
Up	Man2a1	mannosidase 2, alpha 1	0.727316	7.25e-18		0.877	0.754
Up	Flnc	filamin C, gamma	0.724707	4.15e-15		0.739	0.478
Up	Etv6	ets variant 6	0.722531	1.11e-05		0.705	0.41
Up	Rbbp7	retinoblastoma binding protein 7, chromatin remodeling factor	0.719626	1.2e-06		0.762	0.524
Up	Cct4	chaperonin containing Tcp1, subunit 4 (delta)	0.717746	2.99e-05		0.726	0.452
Up	Ptp4a1	protein tyrosine phosphatase 4a1	0.715717	0.000295519		0.69	0.38
Up	Ptpn12	protein tyrosine phosphatase, non-receptor type 12	0.715142	0.0037971		0.645	0.29
Up	Ndst1	N-deacetylase/N-sulfotransferase (heparan glucosaminyl) 1	0.714911	0.000752516		0.634	0.268
Up	Ednra	endothelin receptor type A	0.713217	1.64e-12		0.661	0.322
Up	Cstb	cystatin B	0.710958	4.92e-05		0.72	0.44
Up	Myl12a	myosin, light chain 12A, regulatory, non-sarcomeric	0.70993	1.13e-08		0.811	0.622
Up	Tnfrsf1a	tumor necrosis factor receptor superfamily, member 1a	0.705824	6.41e-07		0.761	0.522
Up	Hsp90aa1	heat shock protein 90, alpha (cytosolic), class A member 1	0.704698	3.7e-05		0.725	0.45
Up	S100a11	S100 calcium binding protein A11	0.703578	4.63e-09		0.819	0.638
Up	Rbms1	RNA binding motif, single stranded interacting protein 1	0.703465	1.64e-06		0.752	0.504
Up	Pgm1	phosphoglucomutase 1	0.703331	2.88e-07		0.715	0.43
Up	Casp8ap2	caspase 8 associated protein 2	0.701699	0.0034488		0.63	0.26
Up	Ugcg	UDP-glucose ceramide glucosyltransferase	0.701376	0.000392232		0.685	0.37
Up	Sntb2	syntrophin, basic 2	0.698573	6.09e-14		0.856	0.712
Up	Myd88	myeloid differentiation primary response gene 88	0.698502	1.27e-05		0.708	0.416
Up	Gnas	GNAS (guanine nucleotide binding protein, alpha stimulating) complex locus	0.698155	1.37e-06		0.763	0.526
Up	Sdcbp	syndecan binding protein	0.69627	0.000579628		0.687	0.374
Up	Il6st	interleukin 6 signal transducer	0.695426	0.00222413		0.66	0.32
Up	Pi15	peptidase inhibitor 15	0.693815	1.79e-27		0.748	0.496
Up	Txnrd1	thioredoxin reductase 1	0.692684	3.34e-05		0.72	0.44
Up	Lpp	LIM domain containing preferred translocation partner in lipoma	0.692135	0.000470238		0.69	0.38
Up	Fmr1	FMRP translational regulator 1	0.690502	0.00346815		0.647	0.294
Up	Slc16a2	solute carrier family 16 (monocarboxylic acid transporters), member 2	0.688275	3.19e-06		0.666	0.332
Up	Ltbp4	latent transforming growth factor beta binding protein 4	0.687131	9.85e-10		0.737	0.474
Up	Vasn	vasorin	0.685119	0.00130137		0.675	0.35
Up	Cish	cytokine inducible SH2-containing protein	0.685035	8.89e-06		0.626	0.252
Up	Ugp2	UDP-glucose pyrophosphorylase 2	0.684579	0.00757805		0.63	0.26
Up	Gm2a	GM2 ganglioside activator protein	0.68394	3.51e-06		0.748	0.496
Up	Cmtm3	CKLF-like MARVEL transmembrane domain containing 3	0.683571	5.98e-21		0.825	0.65
Up	Tead1	TEA domain family member 1	0.6828	9.54e-08		0.783	0.566
Up	Nfix	nuclear factor I/X	0.682237	4.76e-06		0.748	0.496
Up	Ctsl	cathepsin L	0.68171	0.00012121		0.709	0.418
Up	Ghr	growth hormone receptor	0.681393	0.00243405		0.64	0.28
Up	Cxcl10	chemokine (C-X-C motif) ligand 10	0.681118	3.13e-10		0.644	0.288
Up	Itgav	integrin alpha V	0.67982	0.000120014		0.709	0.418
Up	Lbr	lamin B receptor	0.679146	8.09e-05		0.703	0.406
Up	Zmiz1	zinc finger, MIZ-type containing 1	0.679047	0.000847812		0.674	0.348
Up	Ttyh2	tweety family member 2	0.67882	0.000525219		0.679	0.358
Up	Slc41a1	solute carrier family 41, member 1	0.678308	0.000528344		0.666	0.332
Up	Parp8	poly (ADP-ribose) polymerase family, member 8	0.675485	0.000539921		0.65	0.3
Up	Stx11	syntaxin 11	0.674927	0.0016304		0.613	0.226
Up	Rbp1	retinol binding protein 1, cellular	0.674881	2.28e-33		0.84	0.68
Up	Cast	calpastatin	0.674548	0.0007608		0.677	0.354
Up	Zfp516	zinc finger protein 516	0.67409	0.000609715		0.667	0.334
Up	Pam	peptidylglycine alpha-amidating monooxygenase	0.673918	2.56e-10		0.843	0.686
Up	Ippk	inositol 1,3,4,5,6-pentakisphosphate 2-kinase	0.668899	0.000480728		0.653	0.306
Up	Gnb4	guanine nucleotide binding protein (G protein), beta 4	0.666505	1.65e-07		0.681	0.362
Up	Jcad	junctional cadherin 5 associated	0.666286	2.69e-06		0.656	0.312
Up	Cd81	CD81 antigen	0.66586	1.42e-05		0.736	0.472
Up	Sub1	SUB1 homolog, transcriptional regulator	0.665418	4.68e-08		0.797	0.594
Up	Mfge8	milk fat globule-EGF factor 8 protein	0.663107	0.00034775		0.673	0.346
Up	Adamts4	a disintegrin-like and metallopeptidase (reprolysin type) with thrombospondin type 1 motif, 4	0.661874	5.26e-10		0.753	0.506
Up	Zfp800	zinc finger protein 800	0.661573	0.0020405		0.654	0.308
Up	Mapre1	microtubule-associated protein, RP/EB family, member 1	0.660875	0.00230981		0.666	0.332
Up	Rab8b	RAB8B, member RAS oncogene family	0.659466	0.000369051		0.681	0.362
Up	F2r	coagulation factor II (thrombin) receptor	0.659358	2.67e-18		0.71	0.42
Up	Ncstn	nicastrin	0.658076	0.000207822		0.694	0.388
Up	Rarres2	retinoic acid receptor responder (tazarotene induced) 2	0.65657	4.39e-30		0.822	0.644
Up	Acta2	actin, alpha 2, smooth muscle, aorta	0.656441	0.000717096		0.599	0.198
Up	Abca8a	ATP-binding cassette, sub-family A (ABC1), member 8a	0.655612	9.99e-12		0.66	0.32
Up	Adam9	a disintegrin and metallopeptidase domain 9 (meltrin gamma)	0.650368	0.000162399		0.682	0.364
Up	Ptp4a2	protein tyrosine phosphatase 4a2	0.650336	6.04e-08		0.795	0.59
Up	Calr	calreticulin	0.650334	0.00089666		0.681	0.362
Up	Bcl10	B cell leukemia/lymphoma 10	0.64996	0.00533506		0.643	0.286
Up	Syne2	spectrin repeat containing, nuclear envelope 2	0.649802	2.21e-08		0.682	0.364
Up	Ipo9	importin 9	0.648208	0.00522153		0.628	0.256
Up	Itgb5	integrin beta 5	0.647402	0.00392404		0.641	0.282
Up	Pamr1	peptidase domain containing associated with muscle regeneration 1	0.646221	0.000620331		0.651	0.302
Up	Add1	adducin 1 (alpha)	0.640547	0.00387428		0.647	0.294
Up	Zfp512b	zinc finger protein 512B	0.63998	0.00088124		0.652	0.304
Up	Socs3	suppressor of cytokine signaling 3	0.639527	0.00825322		0.621	0.242
Up	Sulf2	sulfatase 2	0.639478	0.00023047		0.666	0.332
Up	Crabp1	cellular retinoic acid binding protein I	0.638784	3.32e-30		0.794	0.588
Up	Pdzrn3	PDZ domain containing RING finger 3	0.638284	0.000377904		0.657	0.314
Up	Mcm6	minichromosome maintenance complex component 6	0.637927	2.25e-12		0.684	0.368
Up	Tspan6	tetraspanin 6	0.637249	0.000275388		0.675	0.35
Up	Plce1	phospholipase C, epsilon 1	0.635969	3.68e-08		0.626	0.252
Up	Pcf11	PCF11 cleavage and polyadenylation factor subunit	0.635911	0.000171892		0.704	0.408
Up	Sult5a1	sulfotransferase family 5A, member 1	0.635701	7.78e-19		0.685	0.37
Up	Pdlim1	PDZ and LIM domain 1 (elfin)	0.63322	2.11e-08		0.682	0.364
Up	Rbm26	RNA binding motif protein 26	0.631204	1.14e-05		0.739	0.478
Up	Adss	adenylosuccinate synthetase, non muscle	0.629307	0.000809681		0.677	0.354
Up	Ctsz	cathepsin Z	0.629206	0.00168805		0.661	0.322
Up	Dse	dermatan sulfate epimerase	0.628881	2.67e-09		0.804	0.608
Up	Nsd2	nuclear receptor binding SET domain protein 2	0.62692	0.0015631		0.663	0.326
Up	Trabd2b	TraB domain containing 2B	0.626756	9.83e-16		0.667	0.334
Up	Gfra2	glial cell line derived neurotrophic factor family receptor alpha 2	0.624736	3.49e-15		0.68	0.36
Up	Ubtd2	ubiquitin domain containing 2	0.623167	0.00389018		0.645	0.29
Up	Ttc3	tetratricopeptide repeat domain 3	0.623024	0.000186864		0.703	0.406
Up	Abca9	ATP-binding cassette, sub-family A (ABC1), member 9	0.622223	3.97e-05		0.673	0.346
Up	Nampt	nicotinamide phosphoribosyltransferase	0.620824	0.00273201		0.638	0.276
Up	Ccdc3	coiled-coil domain containing 3	0.620653	6.52e-12		0.661	0.322
Up	Dtymk	deoxythymidylate kinase	0.619352	0.00466352		0.635	0.27
Up	Gask1b	golgi associated kinase 1B	0.617311	0.000196997		0.655	0.31
Up	Ablim1	actin-binding LIM protein 1	0.61559	1.8e-06		0.665	0.33
Up	Hmgb2	high mobility group box 2	0.613599	0.000271579		0.684	0.368
Up	Acat1	acetyl-Coenzyme A acetyltransferase 1	0.613576	0.0094133		0.64	0.28
Up	Srxn1	sulfiredoxin 1 homolog (S. cerevisiae)	0.612604	7.03e-05		0.707	0.414
Up	Il15ra	interleukin 15 receptor, alpha chain	0.610435	0.000851856		0.634	0.268
Up	Epha4	Eph receptor A4	0.608017	5.01e-05		0.611	0.222
Up	Cct6a	chaperonin containing Tcp1, subunit 6a (zeta)	0.606261	0.00134489		0.674	0.348
Up	Qpct	glutaminyl-peptide cyclotransferase (glutaminyl cyclase)	0.605451	3.04e-07		0.642	0.284
Up	Rtn4	reticulon 4	0.601966	0.00305817		0.661	0.322
Up	Eif4e	eukaryotic translation initiation factor 4E	0.5988	0.000714677		0.684	0.368
Up	Atp2a2	ATPase, Ca++ transporting, cardiac muscle, slow twitch 2	0.598496	0.00209299		0.666	0.332
Up	Lrig1	leucine-rich repeats and immunoglobulin-like domains 1	0.598143	1.18e-12		0.687	0.374
Up	Svil	supervillin	0.595757	0.0003019		0.678	0.356
Up	Slc6a6	solute carrier family 6 (neurotransmitter transporter, taurine), member 6	0.595058	0.00062925		0.633	0.266
Up	Selenow	selenoprotein W	0.594898	3.76e-08		0.799	0.598
Up	Khk	ketohexokinase	0.594224	5.46e-08		0.668	0.336
Up	Gfra1	glial cell line derived neurotrophic factor family receptor alpha 1	0.593527	2.21e-15		0.691	0.382
Up	Rgl1	ral guanine nucleotide dissociation stimulator,-like 1	0.592883	3.67e-05		0.644	0.288
Up	Cmip	c-Maf inducing protein	0.591708	0.00187751		0.659	0.318
Up	Fam110b	family with sequence similarity 110, member B	0.591061	2.89e-14		0.678	0.356
Up	Fgd5	FYVE, RhoGEF and PH domain containing 5	0.589849	1.88e-13		0.663	0.326
Up	Rtl3	retrotransposon Gag like 3	0.589815	4.89e-15		0.639	0.278
Up	Nr4a1	nuclear receptor subfamily 4, group A, member 1	0.586873	0.00283216		0.661	0.322
Up	Tlr4	toll-like receptor 4	0.586717	0.000620202		0.601	0.202
Up	Eps8	epidermal growth factor receptor pathway substrate 8	0.585867	1.35e-07		0.718	0.436
Up	Parp3	poly (ADP-ribose) polymerase family, member 3	0.585328	0.00046449		0.641	0.282
Up	Rell1	RELT-like 1	0.58521	2e-05		0.689	0.378
Up	Limch1	LIM and calponin homology domains 1	0.584107	0.00537453		0.602	0.204
Up	Tubb6	tubulin, beta 6 class V	0.583268	0.0067876		0.646	0.292
Up	Cdon	cell adhesion molecule-related/down-regulated by oncogenes	0.582879	2.81e-14		0.711	0.422
Up	Ehbp1	EH domain binding protein 1	0.581438	4.73e-09		0.696	0.392
Up	Tagln2	transgelin 2	0.578751	0.000668761		0.685	0.37
Up	Emilin2	elastin microfibril interfacer 2	0.578704	2.72e-16		0.759	0.518
Up	Tug1	taurine upregulated gene 1	0.578315	0.00230112		0.665	0.33
Up	Fxyd6	FXYD domain-containing ion transport regulator 6	0.577884	0.000763828		0.638	0.276
Up	Man1a	mannosidase 1, alpha	0.577738	1.19e-08		0.689	0.378
Up	Gls	glutaminase	0.577669	0.00423899		0.656	0.312
Up	Sele	selectin, endothelial cell	0.576204	5.59e-14		0.651	0.302
Up	Irgm1	immunity-related GTPase family M member 1	0.574615	1.41e-06		0.645	0.29
Up	Csrp2	cysteine and glycine-rich protein 2	0.574579	5.1e-11		0.74	0.48
Up	Itgb3	integrin beta 3	0.571293	1.07e-08		0.679	0.358
Up	Gsk3b	glycogen synthase kinase 3 beta	0.570928	0.00369435		0.658	0.316
Up	Fnip2	folliculin interacting protein 2	0.570577	1.32e-07		0.684	0.368
Up	F3	coagulation factor III	0.569804	6.2e-05		0.653	0.306
Up	Atp8b1	ATPase, class I, type 8B, member 1	0.569313	1.33e-25		0.775	0.55
Up	Vps29	VPS29 retromer complex component	0.569141	0.000708079		0.681	0.362
Up	Pcnp	PEST proteolytic signal containing nuclear protein	0.568484	0.000211734		0.702	0.404
Up	Ech1	enoyl coenzyme A hydratase 1, peroxisomal	0.567458	0.00896463		0.637	0.274
Up	Adgrg6	adhesion G protein-coupled receptor G6	0.565794	4.93e-07		0.67	0.34
Up	Pde3a	phosphodiesterase 3A, cGMP inhibited	0.565523	1.2e-20		0.701	0.402
Up	Khdrbs1	KH domain containing, RNA binding, signal transduction associated 1	0.563252	0.00372672		0.65	0.3
Up	Set	SET nuclear oncogene	0.562423	9.77e-06		0.741	0.482
Up	Lonrf3	LON peptidase N-terminal domain and ring finger 3	0.562171	6.93e-07		0.653	0.306
Up	Antxr1	anthrax toxin receptor 1	0.560871	0.00527576		0.646	0.292
Up	Ywhaz	tyrosine 3-monooxygenase/tryptophan 5-monooxygenase activation protein, zeta polypeptide	0.560329	1.2e-08		0.81	0.62
Up	Eea1	early endosome antigen 1	0.560009	0.000375178		0.687	0.374
Up	Slf2	SMC5-SMC6 complex localization factor 2	0.55865	0.000157733		0.693	0.386
Up	Bzw1	basic leucine zipper and W2 domains 1	0.557969	0.000220904		0.701	0.402
Up	Klf14	Kruppel-like factor 14	0.555677	3.26e-16		0.681	0.362
Up	Hnrnpu	heterogeneous nuclear ribonucleoprotein U	0.555655	0.00846747		0.643	0.286
Up	Wipf1	WAS/WASL interacting protein family, member 1	0.555393	3.47e-09		0.677	0.354
Up	Mterf4	mitochondrial transcription termination factor 4	0.549367	2.92e-05		0.652	0.304
Up	B3galnt1	UDP-GalNAc:betaGlcNAc beta 1,3-galactosaminyltransferase, polypeptide 1	0.549158	2.93e-11		0.634	0.268
Up	Stil	Scl/Tal1 interrupting locus	0.548453	9.43e-13		0.649	0.298
Up	Rock2	Rho-associated coiled-coil containing protein kinase 2	0.548214	0.000671693		0.685	0.37
Up	Cdc7	cell division cycle 7 (S. cerevisiae)	0.548022	0.000605287		0.638	0.276
Up	Pole	polymerase (DNA directed), epsilon	0.547694	1.43e-08		0.649	0.298
Up	Tenm3	teneurin transmembrane protein 3	0.546702	4.79e-08		0.751	0.502
Up	Hspa14	heat shock protein 14	0.546242	0.0067809		0.63	0.26
Up	Socs5	suppressor of cytokine signaling 5	0.545462	4.52e-13		0.745	0.49
Up	Manea	mannosidase, endo-alpha	0.545401	0.000591249		0.609	0.218
Up	Prss23	protease, serine 23	0.544203	4.72e-12		0.658	0.316
Up	Ahr	aryl-hydrocarbon receptor	0.543969	2.93e-08		0.627	0.254
Up	Arsj	arylsulfatase J	0.543856	3.35e-17		0.682	0.364
Up	Myl12b	myosin, light chain 12B, regulatory	0.541394	0.00870447		0.64	0.28
Up	Tns1	tensin 1	0.537138	0.000111156		0.703	0.406
Up	Pdia3	protein disulfide isomerase associated 3	0.535457	5.47e-05		0.72	0.44
Up	Xpo1	exportin 1	0.534022	0.00395822		0.649	0.298
Up	Kctd20	potassium channel tetramerisation domain containing 20	0.531477	0.000258985		0.66	0.32
Up	Sema6a	sema domain, transmembrane domain (TM), and cytoplasmic domain, (semaphorin) 6A	0.531122	0.00757561		0.601	0.202
Up	Fth1	ferritin heavy polypeptide 1	0.530133	7.31e-06		0.744	0.488
Up	Mbnl2	muscleblind like splicing factor 2	0.529391	0.00229488		0.666	0.332
Up	4921524J17Rik	RIKEN cDNA 4921524J17 gene	0.526419	0.000615159		0.658	0.316
Up	Ifrd1	interferon-related developmental regulator 1	0.526095	0.000941117		0.68	0.36
Up	Kdm6b	KDM1 lysine (K)-specific demethylase 6B	0.52475	2.74e-09		0.824	0.648
Up	Ppp1r2	protein phosphatase 1, regulatory inhibitor subunit 2	0.523701	6.88e-06		0.728	0.456
Up	Zfp367	zinc finger protein 367	0.520443	6.93e-05		0.684	0.368
Up	Mycbp2	MYC binding protein 2, E3 ubiquitin protein ligase	0.520152	0.00626073		0.649	0.298
Up	Dnmt1	DNA methyltransferase (cytosine-5) 1	0.519823	0.000401023		0.624	0.248
Up	Pdlim7	PDZ and LIM domain 7	0.515327	3.97e-07		0.763	0.526
Up	Adam22	a disintegrin and metallopeptidase domain 22	0.514568	1.02e-18		0.737	0.474
Up	Aff4	AF4/FMR2 family, member 4	0.513228	0.00773361		0.645	0.29
Up	Clcn5	chloride channel, voltage-sensitive 5	0.512271	7.97e-08		0.646	0.292
Up	Egfr	epidermal growth factor receptor	0.511901	1.5e-14		0.702	0.404
Up	Gnl2	guanine nucleotide binding protein-like 2 (nucleolar)	0.510473	0.000376337		0.688	0.376
Up	Tpm2	tropomyosin 2, beta	0.509744	1.03e-06		0.671	0.342
Up	Ssx2ip	synovial sarcoma, X 2 interacting protein	0.507659	0.000725133		0.602	0.204
Up	Itsn1	intersectin 1 (SH3 domain protein 1A)	0.507376	0.00213696		0.633	0.266
Up	Osbpl1a	oxysterol binding protein-like 1A	0.507068	1.86e-05		0.672	0.344
Up	Wac	WW domain containing adaptor with coiled-coil	0.507012	0.0014035		0.674	0.348
Up	Soat1	sterol O-acyltransferase 1	0.50588	1.65e-09		0.752	0.504
Up	Aebp1	AE binding protein 1	0.504416	2.76e-08		0.787	0.574
Up	Anp32b	acidic (leucine-rich) nuclear phosphoprotein 32 family, member B	0.504409	0.00829837		0.643	0.286
Up	Lipa	lysosomal acid lipase A	0.503073	0.00022993		0.64	0.28
Up	Zswim4	zinc finger SWIM-type containing 4	0.502579	0.00735726		0.626	0.252
Up	Cks1b	CDC28 protein kinase 1b	0.500347	3.45e-07		0.72	0.44
Up	Spon2	spondin 2, extracellular matrix protein	0.499834	4.16e-11		0.633	0.266
Up	P4ha3	procollagen-proline, 2-oxoglutarate 4-dioxygenase (proline 4-hydroxylase), alpha polypeptide III	0.49823	3.04e-13		0.722	0.444
Up	Dnajb6	DnaJ heat shock protein family (Hsp40) member B6	0.497416	0.00977888		0.64	0.28
Up	Meis2	Meis homeobox 2	0.497264	0.00578885		0.596	0.192
Up	Fibin	fin bud initiation factor homolog (zebrafish)	0.495133	0.00247581		0.611	0.222
Up	Ythdf2	YTH N6-methyladenosine RNA binding protein 2	0.493918	0.00663917		0.648	0.296
Up	B2m	beta-2 microglobulin	0.493683	1.23e-06		0.764	0.528
Up	Hs6st2	heparan sulfate 6-O-sulfotransferase 2	0.493621	2.25e-22		0.716	0.432
Up	Tfpi2	tissue factor pathway inhibitor 2	0.493222	8.01e-05		0.61	0.22
Up	Cpxm1	carboxypeptidase X 1 (M14 family)	0.492015	4.67e-08		0.685	0.37
Up	Ppia	peptidylprolyl isomerase A	0.491911	6.64e-08		0.794	0.588
Up	Pold3	polymerase (DNA-directed), delta 3, accessory subunit	0.490435	9.45e-05		0.624	0.248
Up	Ddah2	dimethylarginine dimethylaminohydrolase 2	0.4887	3.57e-07		0.721	0.442
Up	Fam76a	family with sequence similarity 76, member A	0.48774	8.37e-05		0.694	0.388
Up	Septin2	septin 2	0.487231	2.05e-07		NA	NA
Up	Hnrnpll	heterogeneous nuclear ribonucleoprotein L-like	0.486105	0.00291179		0.645	0.29
Up	Tfpi	tissue factor pathway inhibitor	0.485593	0.00276324		0.619	0.238
Up	Cdc42	cell division cycle 42	0.485508	0.000288241		0.697	0.394
Up	B4galt5	UDP-Gal:betaGlcNAc beta 1,4-galactosyltransferase, polypeptide 5	0.484284	1.02e-10		0.811	0.622
Up	Sfpq	splicing factor proline/glutamine rich (polypyrimidine tract binding protein associated)	0.483782	2.38e-05		0.73	0.46
Up	Galnt17	polypeptide N-acetylgalactosaminyltransferase 17	0.481798	9.34e-16		0.668	0.336
Up	Zfp36l1	zinc finger protein 36, C3H type-like 1	0.481006	0.00131637		0.674	0.348
Up	Plxna2	plexin A2	0.480308	0.000709863		0.612	0.224
Up	Arl5b	ADP-ribosylation factor-like 5B	0.47897	0.00953607		0.629	0.258
Up	Tcf7l2	transcription factor 7 like 2, T cell specific, HMG box	0.478885	0.00146708		0.673	0.346
Up	Gas7	growth arrest specific 7	0.478431	2.68e-14		0.704	0.408
Up	Hspe1	heat shock protein 1 (chaperonin 10)	0.477967	5.78e-05		0.719	0.438
Up	Zc3h15	zinc finger CCCH-type containing 15	0.477661	0.000921772		0.68	0.36
Up	Ctsc	cathepsin C	0.474691	0.00168132		0.594	0.188
Up	Ap2a2	adaptor-related protein complex 2, alpha 2 subunit	0.474126	0.00556679		0.65	0.3
Up	Paics	phosphoribosylaminoimidazole carboxylase, phosphoribosylaminoribosylaminoimidazole, succinocarboxamide synthetase	0.472756	0.00926019		0.635	0.27
Up	Ago2	argonaute RISC catalytic subunit 2	0.472277	0.00299349		0.64	0.28
Up	Tgfbi	transforming growth factor, beta induced	0.471538	1.05e-05		0.665	0.33
Up	Tmem100	transmembrane protein 100	0.471492	1.14e-07		0.624	0.248
Up	Crip1	cysteine-rich protein 1 (intestinal)	0.471463	6.96e-05		0.716	0.432
Up	Ybx3	Y box protein 3	0.470902	5.37e-07		0.766	0.532
Up	Sgce	sarcoglycan, epsilon	0.46999	0.0076867		0.633	0.266
Up	Actr2	ARP2 actin-related protein 2	0.467516	3.85e-05		0.724	0.448
Up	Lrrc17	leucine rich repeat containing 17	0.467192	0.0037433		0.637	0.274
Up	Nasp	nuclear autoantigenic sperm protein (histone-binding)	0.465808	0.00760611		0.637	0.274
Up	Txn1	thioredoxin 1	0.461306	0.000562062		0.688	0.376
Up	Cers6	ceramide synthase 6	0.460925	1.14e-12		0.741	0.482
Up	Erbin	Erbb2 interacting protein	0.458965	0.0042972		0.654	0.308
Up	Crabp2	cellular retinoic acid binding protein II	0.457387	0.00230764		0.611	0.222
Up	Rad18	RAD18 E3 ubiquitin protein ligase	0.457349	3.74e-05		0.653	0.306
Up	Pxdn	peroxidasin	0.456889	2.46e-15		0.771	0.542
Up	Dapk1	death associated protein kinase 1	0.456094	5.01e-05		0.611	0.222
Up	Csnk1a1	casein kinase 1, alpha 1	0.455224	0.0013635		0.674	0.348
Up	Srsf5	serine and arginine-rich splicing factor 5	0.45462	0.00103376		0.679	0.358
Up	Erdr1	erythroid differentiation regulator 1	0.453051	6.34e-11		0.853	0.706
Up	Erlin2	ER lipid raft associated 2	0.451154	0.000178079		0.616	0.232
Up	Igfbp7	insulin-like growth factor binding protein 7	0.449591	1.24e-17		0.76	0.52
Up	Nedd4	neural precursor cell expressed, developmentally down-regulated 4	0.44861	0.00110629		0.678	0.356
Up	Lgals3bp	lectin, galactoside-binding, soluble, 3 binding protein	0.448478	4.26e-09		0.663	0.326
Up	Ldlr	low density lipoprotein receptor	0.448407	1.53e-05		0.686	0.372
Up	Dpysl3	dihydropyrimidinase-like 3	0.448131	0.00131716		0.674	0.348
Up	Glce	glucuronyl C5-epimerase	0.445972	1.45e-06		0.638	0.276
Up	Panx1	pannexin 1	0.445803	9.65e-12		0.716	0.432
Up	Cyb5a	cytochrome b5 type A (microsomal)	0.445093	0.000179059		0.661	0.322
Up	Tns2	tensin 2	0.444594	0.00569735		0.621	0.242
Up	Tyms	thymidylate synthase	0.444324	8.36e-09		0.68	0.36
Up	Bnc2	basonuclin 2	0.44354	4.6e-25		0.761	0.522
Up	Cd55	CD55 molecule, decay accelerating factor for complement	0.442922	3.22e-05		0.628	0.256
Up	Ece1	endothelin converting enzyme 1	0.441988	0.0037291		0.642	0.284
Up	Extl3	exostosin-like glycosyltransferase 3	0.439768	0.0035642		0.605	0.21
Up	Ncl	nucleolin	0.438607	0.00433218		0.655	0.31
Up	Gxylt1	glucoside xylosyltransferase 1	0.437934	0.000505198		0.665	0.33
Up	Rdh10	retinol dehydrogenase 10 (all-trans)	0.437639	0.000157311		0.65	0.3
Up	Peak1	pseudopodium-enriched atypical kinase 1	0.436181	0.00731213		0.612	0.224
Up	Sh3bgrl3	SH3 domain binding glutamic acid-rich protein-like 3	0.434343	0.00190585		0.665	0.33
Up	Sri	sorcin	0.433764	0.0060147		0.646	0.292
Up	Nup98	nucleoporin 98	0.433571	0.000755881		0.683	0.366
Up	Grb10	growth factor receptor bound protein 10	0.433321	0.0072336		0.646	0.292
Up	Gnb1	guanine nucleotide binding protein (G protein), beta 1	0.43296	1.98e-05		0.732	0.464
Up	C1ra	complement component 1, r subcomponent A	0.431654	2.06e-14		0.716	0.432
Up	Stx3	syntaxin 3	0.4297	0.00091034		0.606	0.212
Up	Casp4	caspase 4, apoptosis-related cysteine peptidase	0.429456	2.32e-11		0.657	0.314
Up	Appl1	adaptor protein, phosphotyrosine interaction, PH domain and leucine zipper containing 1	0.429431	0.00843283		0.642	0.284
Up	Hnrnpa2b1	heterogeneous nuclear ribonucleoprotein A2/B1	0.429144	0.00611298		0.649	0.298
Up	Poglut3	protein O-glucosyltransferase 3	0.428366	1.53e-05		0.692	0.384
Up	Arhgap29	Rho GTPase activating protein 29	0.427697	7.08e-05		0.656	0.312
Up	Snu13	SNU13 homolog, small nuclear ribonucleoprotein (U4/U6.U5)	0.427384	0.00188416		0.669	0.338
Up	Psma5	proteasome subunit alpha 5	0.426225	0.00331579		0.659	0.318
Up	Sema3a	sema domain, immunoglobulin domain (Ig), short basic domain, secreted, (semaphorin) 3A	0.425533	0.000302185		0.62	0.24
Up	Lhfpl2	lipoma HMGIC fusion partner-like 2	0.422058	0.0036002		0.634	0.268
Up	Txlng	taxilin gamma	0.421233	0.00574478		0.615	0.23
Up	Phactr2	phosphatase and actin regulator 2	0.419178	1.52e-08		0.722	0.444
Up	Dtl	denticleless E3 ubiquitin protein ligase	0.418372	1.63e-07		0.655	0.31
Up	Piezo2	piezo-type mechanosensitive ion channel component 2	0.418321	2.57e-11		0.634	0.268
Up	Cgnl1	cingulin-like 1	0.4175	0.00470973		0.623	0.246
Up	Auts2	autism susceptibility candidate 2	0.417341	0.00445933		0.644	0.288
Up	Bhlhe41	basic helix-loop-helix family, member e41	0.415639	6.59e-07		0.733	0.466
Up	Tmx4	thioredoxin-related transmembrane protein 4	0.414686	0.00175055		0.646	0.292
Up	Pik3c2b	phosphatidylinositol-4-phosphate 3-kinase catalytic subunit type 2 beta	0.413394	1.39e-07		0.701	0.402
Up	Iqgap1	IQ motif containing GTPase activating protein 1	0.410609	0.00967168		0.641	0.282
Up	Nsmce1	NSE1 homolog, SMC5-SMC6 complex component	0.409375	0.00484584		0.63	0.26
Up	Tmem47	transmembrane protein 47	0.408996	2.37e-14		0.688	0.376
Up	Notch1	notch 1	0.408769	3.3e-06		0.665	0.33
Up	Canx	calnexin	0.408436	0.00117347		0.677	0.354
Up	Brip1os	BRCA1 interacting protein C-terminal helicase 1, opposite strand	0.407479	0.000310704		0.657	0.314
Up	Pbx1	pre B cell leukemia homeobox 1	0.407418	0.000269822		0.679	0.358
Up	Ahnak	AHNAK nucleoprotein (desmoyokin)	0.407028	0.00119334		0.676	0.352
Up	Tnxb	tenascin XB	0.404876	3.57e-22		0.715	0.43
Up	Hspg2	perlecan (heparan sulfate proteoglycan 2)	0.404706	0.000603019		0.687	0.374
Up	Rbpms	RNA binding protein gene with multiple splicing	0.403938	5.28e-07		0.634	0.268
Up	Tnfaip8	tumor necrosis factor, alpha-induced protein 8	0.399901	3.69e-09		0.664	0.328
Up	Col16a1	collagen, type XVI, alpha 1	0.399284	0.00211827		0.66	0.32
Up	Ywhab	tyrosine 3-monooxygenase/tryptophan 5-monooxygenase activation protein, beta polypeptide	0.398801	0.00809794		0.644	0.288
Up	Zfp397	zinc finger protein 397	0.397226	0.00870004		0.585	0.17
Up	Clasp2	CLIP associating protein 2	0.396223	2.43e-05		0.729	0.458
Up	Rrp15	ribosomal RNA processing 15 homolog	0.39554	0.000592071		0.637	0.274
Up	Stat5a	signal transducer and activator of transcription 5A	0.393129	0.000659295		0.655	0.31
Up	Arid5b	AT rich interactive domain 5B (MRF1-like)	0.391884	7.22e-05		0.714	0.428
Up	Vash2	vasohibin 2	0.390197	0.0010697		0.623	0.246
Up	Stam	signal transducing adaptor molecule (SH3 domain and ITAM motif) 1	0.389362	2.39e-05		0.699	0.398
Up	Epha3	Eph receptor A3	0.387503	1.94e-06		0.672	0.344
Up	Prdx1	peroxiredoxin 1	0.386301	0.00240756		0.665	0.33
Up	Snrpg	small nuclear ribonucleoprotein polypeptide G	0.384159	3.46e-08		0.8	0.6
Up	Ccn3	cellular communication network factor 3	0.382605	1.43e-31		0.795	0.59
Up	Mid1	midline 1	0.3807	1.5e-06		0.723	0.446
Up	Tspan7	tetraspanin 7	0.379006	2.4e-08		0.647	0.294
Up	Sgk1	serum/glucocorticoid regulated kinase 1	0.378864	9.95e-05		0.708	0.416
Up	Naa50	N(alpha)-acetyltransferase 50, NatE catalytic subunit	0.378841	0.00325791		0.656	0.312
Up	Eif5a	eukaryotic translation initiation factor 5A	0.377883	0.00375122		0.658	0.316
Up	Acaa2	acetyl-Coenzyme A acyltransferase 2 (mitochondrial 3-oxoacyl-Coenzyme A thiolase)	0.377588	0.00834795		0.611	0.222
Up	Dpt	dermatopontin	0.377413	2.56e-15		0.653	0.306
Up	Trak1	trafficking protein, kinesin binding 1	0.377378	1.89e-06		0.641	0.282
Up	Lig1	ligase I, DNA, ATP-dependent	0.375502	4.47e-06		0.636	0.272
Up	Tut4	terminal uridylyl transferase 4	0.375492	0.00233331		0.654	0.308
Up	Anpep	alanyl (membrane) aminopeptidase	0.374015	1.33e-05		0.636	0.272
Up	Atp7a	ATPase, Cu++ transporting, alpha polypeptide	0.371109	0.00566273		0.633	0.266
Up	Taf1d	TATA-box binding protein associated factor, RNA polymerase I, D	0.369214	9.46e-05		0.712	0.424
Up	Tet3	tet methylcytosine dioxygenase 3	0.367945	0.000109515		0.694	0.388
Up	Pdgfrb	platelet derived growth factor receptor, beta polypeptide	0.367066	3.75e-09		0.675	0.35
Up	Gaa	glucosidase, alpha, acid	0.364766	4.99e-06		0.716	0.432
Up	Gstm1	glutathione S-transferase, mu 1	0.363568	1.73e-06		0.662	0.324
Up	Diaph2	diaphanous related formin 2	0.363402	0.00113022		0.604	0.208
Up	Ncapg2	non-SMC condensin II complex, subunit G2	0.362968	0.000182784		0.606	0.212
Up	Ngfr	nerve growth factor receptor (TNFR superfamily, member 16)	0.360309	2.68e-16		0.682	0.364
Up	Nr2f2	nuclear receptor subfamily 2, group F, member 2	0.358921	0.000281218		0.653	0.306
Up	Pfn1	profilin 1	0.354471	0.00394147		0.657	0.314
Up	Itpripl1	inositol 1,4,5-triphosphate receptor interacting protein-like 1	0.353862	1.35e-06		0.657	0.314
Up	Cachd1	cache domain containing 1	0.352105	6.94e-05		0.632	0.264
Up	Clip3	CAP-GLY domain containing linker protein 3	0.351865	9.83e-08		0.625	0.25
Up	Rbm3	RNA binding motif (RNP1, RRM) protein 3	0.349725	0.00200289		0.668	0.336
Up	Ywhae	tyrosine 3-monooxygenase/tryptophan 5-monooxygenase activation protein, epsilon polypeptide	0.34947	0.000243785		0.7	0.4
Up	Ncoa7	nuclear receptor coactivator 7	0.348752	0.000113768		0.624	0.248
Up	Sms	spermine synthase	0.348049	0.00175009		0.618	0.236
Up	Rps3	ribosomal protein S3	0.346779	1.32e-06		0.763	0.526
Up	Castor1	cytosolic arginine sensor for mTORC1 subunit 1	0.345784	4.91e-05		0.611	0.222
Up	Slc25a4	solute carrier family 25 (mitochondrial carrier, adenine nucleotide translocator), member 4	0.344445	0.000452819		0.691	0.382
Up	Lrp6	low density lipoprotein receptor-related protein 6	0.332616	0.000436948		0.686	0.372
Up	Utp15	UTP15 small subunit processome component	0.32975	0.00474626		0.626	0.252
Up	Psap	prosaposin	0.329453	8.72e-05		0.705	0.41
Up	Zbtb20	zinc finger and BTB domain containing 20	0.329396	0.000280853		0.628	0.256
Up	Col27a1	collagen, type XXVII, alpha 1	0.327351	0.000301877		0.663	0.326
Up	Arglu1	arginine and glutamate rich 1	0.3255	0.000196146		0.703	0.406
Up	Trim2	tripartite motif-containing 2	0.32262	3.69e-06		0.652	0.304
Up	Il17ra	interleukin 17 receptor A	0.321887	0.000113564		0.643	0.286
Up	Septin6	septin 6	0.31954	0.00236614		NA	NA
Up	Tmod2	tropomodulin 2	0.316678	2.05e-14		0.665	0.33
Up	Afap1	actin filament associated protein 1	0.316471	0.00314482		0.653	0.306
Up	Reck	reversion-inducing-cysteine-rich protein with kazal motifs	0.316144	0.00653963		0.604	0.208
Up	Senp1	SUMO1/sentrin specific peptidase 1	0.313912	0.00215713		0.618	0.236
Up	Clstn1	calsyntenin 1	0.312749	1.09e-06		0.709	0.418
Up	Selenok	selenoprotein K	0.312568	0.000933465		0.68	0.36
Up	C1qtnf7	C1q and tumor necrosis factor related protein 7	0.311137	5.88e-14		0.651	0.302
Up	Rasgef1b	RasGEF domain family, member 1B	0.310398	0.00208005		0.607	0.214
Up	Cacna1g	calcium channel, voltage-dependent, T type, alpha 1G subunit	0.30839	6.01e-10		0.675	0.35
Up	Cavin3	caveolae associated 3	0.307387	0.00046152		0.674	0.348
Up	Ccnd3	cyclin D3	0.304896	0.00226444		0.64	0.28
Up	Atp6v1a	ATPase, H+ transporting, lysosomal V1 subunit A	0.30218	0.00537957		0.632	0.264
Up	E2f6	E2F transcription factor 6	0.301475	6.38e-06		0.623	0.246
Up	Arhgap28	Rho GTPase activating protein 28	0.300521	0.00598979		0.595	0.19
Up	Pvr	poliovirus receptor	0.300127	6.06e-11		0.726	0.452
Up	Sdc1	syndecan 1	0.29655	0.00228426		0.623	0.246
Up	Slc39a1	solute carrier family 39 (zinc transporter), member 1	0.295264	0.00284057		0.663	0.326
Up	Iqgap2	IQ motif containing GTPase activating protein 2	0.293689	3.8e-08		0.626	0.252
Up	Rtn3	reticulon 3	0.291931	0.000549592		0.671	0.342
Up	Prkar2a	protein kinase, cAMP dependent regulatory, type II alpha	0.29092	0.000623141		0.654	0.308
Up	Lpar4	lysophosphatidic acid receptor 4	0.287772	0.000176463		0.655	0.31
Up	Mcm3	minichromosome maintenance complex component 3	0.285814	2.12e-11		0.644	0.288
Up	Actb	actin, beta	0.284698	0.000299109		0.697	0.394
Up	Hells	helicase, lymphoid specific	0.282647	8.89e-06		0.614	0.228
Up	Golm1	golgi membrane protein 1	0.282059	2.2e-05		0.665	0.33
Up	Anxa2	annexin A2	0.281791	0.00130831		0.675	0.35
Up	Irak1	interleukin-1 receptor-associated kinase 1	0.281735	0.00693067		0.641	0.282
Up	Rbms2	RNA binding motif, single stranded interacting protein 2	0.278501	0.0095919		0.619	0.238
Up	Emc2	ER membrane protein complex subunit 2	0.277171	0.00660063		0.626	0.252
Up	Slc9a1	solute carrier family 9 (sodium/hydrogen exchanger), member 1	0.275369	0.00392579		0.62	0.24
Up	Smim1	small integral membrane protein 1	0.274878	3.67e-15		0.702	0.404
Up	Ddhd2	DDHD domain containing 2	0.274807	0.000278438		0.681	0.362
Up	Nhsl2	NHS-like 2	0.274806	1.04e-07		0.645	0.29
Up	Hs6st1	heparan sulfate 6-O-sulfotransferase 1	0.27395	6.63e-05		0.625	0.25
Up	Nin	ninein	0.271749	0.00891107		0.595	0.19
Up	Acvrl1	activin A receptor, type II-like 1	0.271737	8.34e-17		0.668	0.336
Up	Dennd2a	DENN/MADD domain containing 2A	0.271542	5.82e-17		0.732	0.464
Up	Arhgap32	Rho GTPase activating protein 32	0.271236	0.00472871		0.597	0.194
Up	Basp1	brain abundant, membrane attached signal protein 1	0.271096	4.7e-32		0.915	0.83
Up	Ankrd13c	ankyrin repeat domain 13c	0.271086	0.00836239		0.63	0.26
Up	Atp1b1	ATPase, Na+/K+ transporting, beta 1 polypeptide	0.269084	4.19e-08		0.625	0.25
Up	Slc7a11	solute carrier family 7 (cationic amino acid transporter, y+ system), member 11	0.267317	0.000654811		0.651	0.302
Up	N6amt1	N-6 adenine-specific DNA methyltransferase 1 (putative)	0.266403	0.00202432		0.614	0.228
Up	Pus7	pseudouridylate synthase 7	0.265129	0.00209893		0.613	0.226
Up	Dock9	dedicator of cytokinesis 9	0.2619	0.000365914		0.644	0.288
Up	Spire1	spire type actin nucleation factor 1	0.260721	0.00202288		0.638	0.276
Up	Slc19a2	solute carrier family 19 (thiamine transporter), member 2	0.2598	0.000646432		0.598	0.196
Up	Kazn	kazrin, periplakin interacting protein	0.259069	3.86e-06		0.616	0.232
Up	Agfg1	ArfGAP with FG repeats 1	0.256447	0.00372016		0.622	0.244
Up	Coq8b	coenzyme Q8B	0.256016	2.1e-05		0.646	0.292
Up	Mgat2	mannoside acetylglucosaminyltransferase 2	0.255333	0.00300117		0.654	0.308
Up	Maff	v-maf musculoaponeurotic fibrosarcoma oncogene family, protein F (avian)	0.254584	2.83e-07		0.729	0.458
Up	Nck2	non-catalytic region of tyrosine kinase adaptor protein 2	0.253169	7.45e-07		0.642	0.284
Up	Suco	SUN domain containing ossification factor	0.251806	0.00398355		0.655	0.31
Down	Cd82	CD82 antigen	-0.250196	0.000608299		NA	NA
Down	Macf1	microtubule-actin crosslinking factor 1	-0.250338	0.00766766		NA	NA
Down	Serf1	small EDRK-rich factor 1	-0.250682	5.48e-08		NA	NA
Down	Polr2e	polymerase (RNA) II (DNA directed) polypeptide E	-0.25086	0.0015078		NA	NA
Down	Rpl14-ps1	ribosomal protein L14, pseudogene 1	-0.250876	6.43e-05		NA	NA
Down	Tnrc6b	trinucleotide repeat containing 6b	-0.251303	0.00021783		NA	NA
Down	Rb1	RB transcriptional corepressor 1	-0.251971	0.000795915		NA	NA
Down	Mdh1	malate dehydrogenase 1, NAD (soluble)	-0.25285	0.00535387		NA	NA
Down	Cep120	centrosomal protein 120	-0.253104	0.00585991		NA	NA
Down	Tpd52	tumor protein D52	-0.253316	0.00055921		NA	NA
Down	Polb	polymerase (DNA directed), beta	-0.254603	6.65e-05		NA	NA
Down	Ddx46	DEAD box helicase 46	-0.255384	0.00333016		NA	NA
Down	Tmem223	transmembrane protein 223	-0.256102	0.00137841		NA	NA
Down	Zbtb7c	zinc finger and BTB domain containing 7C	-0.256272	1.1e-05		NA	NA
Down	Prkar1a	protein kinase, cAMP dependent regulatory, type I, alpha	-0.25696	0.00509844		NA	NA
Down	Chpt1	choline phosphotransferase 1	-0.256969	4.49e-05		NA	NA
Down	Trim8	tripartite motif-containing 8	-0.257567	0.000619215		NA	NA
Down	Chchd3	coiled-coil-helix-coiled-coil-helix domain containing 3	-0.258304	0.00549208		NA	NA
Down	Polr3k	polymerase (RNA) III (DNA directed) polypeptide K	-0.25892	0.00823346		NA	NA
Down	Pigk	phosphatidylinositol glycan anchor biosynthesis, class K	-0.259462	0.000533384		NA	NA
Down	Sorbs2	sorbin and SH3 domain containing 2	-0.260512	0.000209685		NA	NA
Down	S100a1	S100 calcium binding protein A1	-0.260533	5.17e-07		NA	NA
Down	Fbxw8	F-box and WD-40 domain protein 8	-0.260866	0.00115367		NA	NA
Down	Kmt5b	lysine methyltransferase 5B	-0.260955	0.000940479		NA	NA
Down	Gpr107	G protein-coupled receptor 107	-0.261036	0.00962923		NA	NA
Down	Uqcr11	ubiquinol-cytochrome c reductase, complex III subunit XI	-0.261217	0.00183151		NA	NA
Down	Ccdc117	coiled-coil domain containing 117	-0.261461	0.00563619		NA	NA
Down	Ica1	islet cell autoantigen 1	-0.261976	0.0039141		NA	NA
Down	Snx14	sorting nexin 14	-0.262425	0.00111616		NA	NA
Down	Prorsd1	prolyl-tRNA synthetase domain containing 1	-0.262536	4.13e-05		NA	NA
Down	Satb1	special AT-rich sequence binding protein 1	-0.263005	0.00275562		NA	NA
Down	Fdft1	farnesyl diphosphate farnesyl transferase 1	-0.26335	0.00962725		NA	NA
Down	Mrpl17	mitochondrial ribosomal protein L17	-0.263726	0.00573073		NA	NA
Down	Ndufa13	NADH:ubiquinone oxidoreductase subunit A13	-0.264075	0.000293629		NA	NA
Down	B3gat3	beta-1,3-glucuronyltransferase 3 (glucuronosyltransferase I)	-0.264118	0.000415277		NA	NA
Down	Angel2	angel homolog 2	-0.265625	0.00182137		NA	NA
Down	Arl1	ADP-ribosylation factor-like 1	-0.265842	0.00387937		NA	NA
Down	Timm10b	translocase of inner mitochondrial membrane 10B	-0.266377	0.000551881		NA	NA
Down	Luc7l2	LUC7-like 2 (S. cerevisiae)	-0.266434	0.000133792		NA	NA
Down	Reep5	receptor accessory protein 5	-0.267123	0.000398984		NA	NA
Down	Hspa9	heat shock protein 9	-0.26717	0.0050813		NA	NA
Down	Sorbs1	sorbin and SH3 domain containing 1	-0.268254	0.00858871		NA	NA
Down	Rpl29	ribosomal protein L29	-0.270604	0.0016758		NA	NA
Down	Commd3	COMM domain containing 3	-0.271599	0.000508066		NA	NA
Down	Dusp7	dual specificity phosphatase 7	-0.271706	0.00134659		NA	NA
Down	Arcn1	archain 1	-0.271977	0.00399648		NA	NA
Down	Rpl5	ribosomal protein L5	-0.272215	0.00173141		NA	NA
Down	Zfp644	zinc finger protein 644	-0.273202	0.00237062		NA	NA
Down	Dap3	death associated protein 3	-0.273279	0.00063786		NA	NA
Down	Cib1	calcium and integrin binding 1 (calmyrin)	-0.273479	0.000834		NA	NA
Down	Wdr33	WD repeat domain 33	-0.273999	0.00282147		NA	NA
Down	Rabl3	RAB, member RAS oncogene family-like 3	-0.274649	0.000549037		NA	NA
Down	Elmo1	engulfment and cell motility 1	-0.274658	0.000100199		NA	NA
Down	Nudt18	nudix (nucleoside diphosphate linked moiety X)-type motif 18	-0.275144	0.00073495		NA	NA
Down	Nt5dc2	5'-nucleotidase domain containing 2	-0.275194	0.00395171		NA	NA
Down	Atp5h	ATP synthase, H+ transporting, mitochondrial F0 complex, subunit D	-0.275461	0.000397202		NA	NA
Down	Nucb1	nucleobindin 1	-0.276175	0.00160402		NA	NA
Down	Uaca	uveal autoantigen with coiled-coil domains and ankyrin repeats	-0.276456	0.00106175		NA	NA
Down	Edf1	endothelial differentiation-related factor 1	-0.276738	7.33e-06		NA	NA
Down	Akap9	A kinase (PRKA) anchor protein (yotiao) 9	-0.276968	0.00397563		NA	NA
Down	Chd7	chromodomain helicase DNA binding protein 7	-0.278018	0.000852369		NA	NA
Down	Tbc1d8b	TBC1 domain family, member 8B	-0.278028	1.45e-05		NA	NA
Down	Efemp2	epidermal growth factor-containing fibulin-like extracellular matrix protein 2	-0.278696	0.00834622		NA	NA
Down	Spag7	sperm associated antigen 7	-0.27951	0.00909958		NA	NA
Down	Alg3	asparagine-linked glycosylation 3 (alpha-1,3-mannosyltransferase)	-0.279795	0.000962551		NA	NA
Down	Emp3	epithelial membrane protein 3	-0.279892	0.00235088		NA	NA
Down	Ikbkb	inhibitor of kappaB kinase beta	-0.280588	0.00165831		NA	NA
Down	Ganab	alpha glucosidase 2 alpha neutral subunit	-0.281235	0.00411608		NA	NA
Down	Usp6nl	USP6 N-terminal like	-0.282048	0.00946056		NA	NA
Down	D16Ertd472e	DNA segment, Chr 16, ERATO Doi 472, expressed	-0.282145	0.000914536		NA	NA
Down	Rpl27	ribosomal protein L27	-0.282542	0.000163783		NA	NA
Down	Cmas	cytidine monophospho-N-acetylneuraminic acid synthetase	-0.282908	0.00141954		NA	NA
Down	Clec11a	C-type lectin domain family 11, member a	-0.283058	0.000210748		NA	NA
Down	B3gnt9	UDP-GlcNAc:betaGal beta-1,3-N-acetylglucosaminyltransferase 9	-0.283407	0.00191615		NA	NA
Down	Eml4	echinoderm microtubule associated protein like 4	-0.284024	0.00389692		NA	NA
Down	Rbm17	RNA binding motif protein 17	-0.284399	0.00196356		NA	NA
Down	Irs1	insulin receptor substrate 1	-0.285981	0.00688521		NA	NA
Down	Mia2	MIA SH3 domain ER export factor 2	-0.286087	9.45e-06		NA	NA
Down	Prdx5	peroxiredoxin 5	-0.286288	0.00116943		NA	NA
Down	Impdh1	inosine monophosphate dehydrogenase 1	-0.28702	6.23e-06		NA	NA
Down	Plcl2	phospholipase C-like 2	-0.287077	0.00301463		NA	NA
Down	Mea1	male enhanced antigen 1	-0.291216	0.000452412		NA	NA
Down	Pcbp1	poly(rC) binding protein 1	-0.291766	0.000622172		NA	NA
Down	Cux1	cut-like homeobox 1	-0.291809	0.00036748		NA	NA
Down	Atg3	autophagy related 3	-0.293189	0.000580046		NA	NA
Down	Efs	embryonal Fyn-associated substrate	-0.293578	0.000420865		NA	NA
Down	Cd9	CD9 antigen	-0.293927	0.00250479		NA	NA
Down	Vit	vitrin	-0.295444	3.75e-06		NA	NA
Down	Hipk2	homeodomain interacting protein kinase 2	-0.296306	0.00365391		NA	NA
Down	Grb2	growth factor receptor bound protein 2	-0.297035	0.000404841		NA	NA
Down	Lgals1	lectin, galactose binding, soluble 1	-0.297455	4.94e-05		NA	NA
Down	Ergic3	ERGIC and golgi 3	-0.297937	0.00416546		NA	NA
Down	Cdc26	cell division cycle 26	-0.297979	1.14e-06		NA	NA
Down	Cyb5b	cytochrome b5 type B	-0.298089	0.00320217		NA	NA
Down	Fxyd1	FXYD domain-containing ion transport regulator 1	-0.298261	1.31e-05		NA	NA
Down	Tbl2	transducin (beta)-like 2	-0.298433	0.00403443		NA	NA
Down	Babam2	BRISC and BRCA1 A complex member 2	-0.298877	0.0045405		NA	NA
Down	Sdc2	syndecan 2	-0.29925	0.00708698		NA	NA
Down	Mob3b	MOB kinase activator 3B	-0.299392	0.00291304		NA	NA
Down	Ryk	receptor-like tyrosine kinase	-0.299584	3.01e-05		NA	NA
Down	Rps12	ribosomal protein S12	-0.299891	2.93e-06		NA	NA
Down	Kcnn4	potassium intermediate/small conductance calcium-activated channel, subfamily N, member 4	-0.300391	0.000779791		NA	NA
Down	S1pr1	sphingosine-1-phosphate receptor 1	-0.300725	0.000136115		NA	NA
Down	Cnpy2	canopy FGF signaling regulator 2	-0.301157	0.00565439		NA	NA
Down	Atp5g3	ATP synthase, H+ transporting, mitochondrial F0 complex, subunit C3 (subunit 9)	-0.301497	0.000112092		NA	NA
Down	Fam3c	family with sequence similarity 3, member C	-0.301861	0.000297851		NA	NA
Down	Mtor	mechanistic target of rapamycin kinase	-0.302953	0.00205641		NA	NA
Down	Ppib	peptidylprolyl isomerase B	-0.303003	0.000362706		NA	NA
Down	Casp6	caspase 6	-0.303817	8.26e-05		NA	NA
Down	Fam171a1	family with sequence similarity 171, member A1	-0.304067	0.0013268		NA	NA
Down	Plpp5	phospholipid phosphatase 5	-0.304492	0.00241925		NA	NA
Down	Nfil3	nuclear factor, interleukin 3, regulated	-0.304942	0.000619192		NA	NA
Down	Ehd4	EH-domain containing 4	-0.306735	0.00314284		NA	NA
Down	Tmem128	transmembrane protein 128	-0.306824	0.000461601		NA	NA
Down	Atp5e	ATP synthase, H+ transporting, mitochondrial F1 complex, epsilon subunit	-0.307186	9.87e-06		NA	NA
Down	Gpt2	glutamic pyruvate transaminase (alanine aminotransferase) 2	-0.30913	4.43e-05		NA	NA
Down	Smarcc1	SWI/SNF related, matrix associated, actin dependent regulator of chromatin, subfamily c, member 1	-0.309766	0.00261627		NA	NA
Down	Smap1	small ArfGAP 1	-0.309914	0.00208288		NA	NA
Down	Disp1	dispatched RND transporter family member 1	-0.310046	0.000281837		NA	NA
Down	Sec11c	SEC11 homolog C, signal peptidase complex subunit	-0.310142	7.14e-05		NA	NA
Down	Gsg1	germ cell associated 1	-0.310955	0.000680616		NA	NA
Down	Mettl9	methyltransferase like 9	-0.311397	0.000229232		NA	NA
Down	Bsdc1	BSD domain containing 1	-0.311401	0.000207628		NA	NA
Down	Plppr4	phospholipid phosphatase related 4	-0.311508	0.0009574		NA	NA
Down	Trps1	transcriptional repressor GATA binding 1	-0.311662	3.69e-06		NA	NA
Down	Egln1	egl-9 family hypoxia-inducible factor 1	-0.312099	0.000320663		NA	NA
Down	Czib	CXXC motif containing zinc binding protein	-0.312365	6.18e-05		NA	NA
Down	Tram1	translocating chain-associating membrane protein 1	-0.313046	0.004566		NA	NA
Down	Bambi	BMP and activin membrane-bound inhibitor	-0.313872	1.93e-06		NA	NA
Down	Myo18a	myosin XVIIIA	-0.314292	0.000248106		NA	NA
Down	Tcn2	transcobalamin 2	-0.314374	0.00112437		NA	NA
Down	Mvb12a	multivesicular body subunit 12A	-0.314932	6.76e-05		NA	NA
Down	Gps1	G protein pathway suppressor 1	-0.315491	0.0046806		NA	NA
Down	Usp47	ubiquitin specific peptidase 47	-0.31663	0.000516029		NA	NA
Down	Polr2l	polymerase (RNA) II (DNA directed) polypeptide L	-0.316973	9.61e-09		NA	NA
Down	Map7d1	MAP7 domain containing 1	-0.317694	0.00245869		NA	NA
Down	Rpl41	ribosomal protein L41	-0.318485	1.87e-09		NA	NA
Down	Golga3	golgi autoantigen, golgin subfamily a, 3	-0.319166	0.00188299		NA	NA
Down	Bnip3	BCL2/adenovirus E1B interacting protein 3	-0.319388	0.000625836		NA	NA
Down	Ssu72	Ssu72 RNA polymerase II CTD phosphatase homolog (yeast)	-0.320067	0.00154265		NA	NA
Down	Nol12	nucleolar protein 12	-0.320236	4.65e-05		NA	NA
Down	Rabac1	Rab acceptor 1 (prenylated)	-0.320815	0.00108761		NA	NA
Down	Extl2	exostosin-like glycosyltransferase 2	-0.320942	0.00908413		NA	NA
Down	Rnf144b	ring finger protein 144B	-0.321025	8.69e-06		NA	NA
Down	Rab11fip5	RAB11 family interacting protein 5 (class I)	-0.321421	0.00550205		NA	NA
Down	Irf2bpl	interferon regulatory factor 2 binding protein-like	-0.321756	5.35e-10		NA	NA
Down	Rnf7	ring finger protein 7	-0.322229	0.00119777		NA	NA
Down	Urod	uroporphyrinogen decarboxylase	-0.322955	0.00242559		NA	NA
Down	Gpr153	G protein-coupled receptor 153	-0.323017	0.00129034		NA	NA
Down	Msi2	musashi RNA-binding protein 2	-0.323038	6.66e-06		NA	NA
Down	Tent5c	terminal nucleotidyltransferase 5C	-0.323119	0.00112444		NA	NA
Down	Pcmtd2	protein-L-isoaspartate (D-aspartate) O-methyltransferase domain containing 2	-0.324054	0.00596336		NA	NA
Down	Mast4	microtubule associated serine/threonine kinase family member 4	-0.324731	0.00740157		NA	NA
Down	Sox6	SRY (sex determining region Y)-box 6	-0.324779	6.06e-05		NA	NA
Down	Rnf114	ring finger protein 114	-0.325719	0.00545202		NA	NA
Down	Tob1	transducer of ErbB-2.1	-0.326267	2.7e-05		NA	NA
Down	Selenof	selenoprotein F	-0.326656	0.0092108		NA	NA
Down	Vldlr	very low density lipoprotein receptor	-0.326965	0.00374096		NA	NA
Down	Lrch1	leucine-rich repeats and calponin homology (CH) domain containing 1	-0.327478	0.00387662		NA	NA
Down	Bet1	Bet1 golgi vesicular membrane trafficking protein	-0.328812	6.99e-08		NA	NA
Down	Sem1	SEM1, 26S proteasome complex subunit	-0.329253	5.33e-06		NA	NA
Down	Cad	carbamoyl-phosphate synthetase 2, aspartate transcarbamylase, and dihydroorotase	-0.329494	0.00727776		NA	NA
Down	St3gal5	ST3 beta-galactoside alpha-2,3-sialyltransferase 5	-0.330135	0.000604176		NA	NA
Down	Dnajb9	DnaJ heat shock protein family (Hsp40) member B9	-0.330978	0.00126597		NA	NA
Down	Sec24a	Sec24 related gene family, member A (S. cerevisiae)	-0.331288	0.0027282		NA	NA
Down	Entpd7	ectonucleoside triphosphate diphosphohydrolase 7	-0.332352	3.21e-12		NA	NA
Down	Ier3ip1	immediate early response 3 interacting protein 1	-0.332479	0.000321991		NA	NA
Down	Slc26a2	solute carrier family 26 (sulfate transporter), member 2	-0.333357	0.00125556		NA	NA
Down	Nans	N-acetylneuraminic acid synthase (sialic acid synthase)	-0.333591	3.96e-05		NA	NA
Down	Ifngr1	interferon gamma receptor 1	-0.334215	0.00708269		NA	NA
Down	Eef2kmt	eukaryotic elongation factor 2 lysine methyltransferase	-0.335643	0.00825871		NA	NA
Down	Sec63	SEC63-like (S. cerevisiae)	-0.335802	0.0085844		NA	NA
Down	Ppfibp2	PTPRF interacting protein, binding protein 2 (liprin beta 2)	-0.33708	0.000545361		NA	NA
Down	Fis1	fission, mitochondrial 1	-0.337247	0.00106938		NA	NA
Down	Clp1	CLP1, cleavage and polyadenylation factor I subunit	-0.338022	0.00908413		NA	NA
Down	Plec	plectin	-0.338675	0.00613529		NA	NA
Down	Mbd2	methyl-CpG binding domain protein 2	-0.338765	1.09e-05		NA	NA
Down	Mrpl20	mitochondrial ribosomal protein L20	-0.339099	8.44e-05		NA	NA
Down	Ncf1	neutrophil cytosolic factor 1	-0.339374	0.0017589		NA	NA
Down	Trib2	tribbles pseudokinase 2	-0.339514	1.56e-06		NA	NA
Down	Trmt112	tRNA methyltransferase 11-2	-0.340209	0.000200153		NA	NA
Down	Glb1	galactosidase, beta 1	-0.340565	0.00207218		NA	NA
Down	Cox4i1	cytochrome c oxidase subunit 4I1	-0.340589	0.000102745		NA	NA
Down	Lrrfip1	leucine rich repeat (in FLII) interacting protein 1	-0.341163	0.0022721		NA	NA
Down	Ppfia1	protein tyrosine phosphatase, receptor type, f polypeptide (PTPRF), interacting protein (liprin), alpha 1	-0.341179	9.78e-05		NA	NA
Down	Rcn1	reticulocalbin 1	-0.341261	3.39e-05		NA	NA
Down	Pmaip1	phorbol-12-myristate-13-acetate-induced protein 1	-0.341779	0.00295108		NA	NA
Down	Sar1b	secretion associated Ras related GTPase 1B	-0.343094	0.000351268		NA	NA
Down	Cmpk1	cytidine monophosphate (UMP-CMP) kinase 1	-0.343164	0.000206472		NA	NA
Down	Cdk5rap3	CDK5 regulatory subunit associated protein 3	-0.34345	0.00622706		NA	NA
Down	Zfp266	zinc finger protein 266	-0.343573	0.00413007		NA	NA
Down	Spcs1	signal peptidase complex subunit 1 homolog (S. cerevisiae)	-0.345565	0.00055852		NA	NA
Down	Vamp8	vesicle-associated membrane protein 8	-0.345859	3.99e-05		NA	NA
Down	Slc35e4	solute carrier family 35, member E4	-0.34645	0.000177788		NA	NA
Down	Jmy	junction-mediating and regulatory protein	-0.346701	0.000112384		NA	NA
Down	Lclat1	lysocardiolipin acyltransferase 1	-0.348679	0.00053424		NA	NA
Down	Mrpl54	mitochondrial ribosomal protein L54	-0.349334	4.5e-07		NA	NA
Down	Slc12a8	solute carrier family 12 (potassium/chloride transporters), member 8	-0.350183	0.00348821		NA	NA
Down	Zfp148	zinc finger protein 148	-0.350411	0.00528777		NA	NA
Down	Amotl2	angiomotin-like 2	-0.350691	6.37e-06		NA	NA
Down	Cd276	CD276 antigen	-0.350832	8.39e-06		NA	NA
Down	Pik3r1	phosphoinositide-3-kinase regulatory subunit 1	-0.351066	0.00334297		NA	NA
Down	Tspan14	tetraspanin 14	-0.352123	0.00827304		NA	NA
Down	Slc2a10	solute carrier family 2 (facilitated glucose transporter), member 10	-0.352926	0.000266141		NA	NA
Down	Rplp0	ribosomal protein, large, P0	-0.353279	3.44e-06		NA	NA
Down	Lgr4	leucine-rich repeat-containing G protein-coupled receptor 4	-0.35328	0.00327357		NA	NA
Down	Maco1	macoilin 1	-0.353742	4.54e-05		NA	NA
Down	Trim16	tripartite motif-containing 16	-0.355321	0.00642886		NA	NA
Down	Snapin	SNAP-associated protein	-0.356315	0.00764944		NA	NA
Down	2510009E07Rik	RIKEN cDNA 2510009E07 gene	-0.357467	0.00057953		NA	NA
Down	Grhpr	glyoxylate reductase/hydroxypyruvate reductase	-0.357631	6.96e-05		NA	NA
Down	Pgm3	phosphoglucomutase 3	-0.359267	0.00759277		NA	NA
Down	Selenom	selenoprotein M	-0.359578	5.6e-05		NA	NA
Down	Cryzl2	crystallin zeta like 2	-0.359707	8.59e-05		NA	NA
Down	Dynlt3	dynein light chain Tctex-type 3	-0.360262	0.00544059		NA	NA
Down	Marveld1	MARVEL (membrane-associating) domain containing 1	-0.3617	0.00012477		NA	NA
Down	Mir22hg	Mir22 host gene (non-protein coding)	-0.362543	0.00265055		NA	NA
Down	Slc30a5	solute carrier family 30 (zinc transporter), member 5	-0.362703	0.00623682		NA	NA
Down	Lpin2	lipin 2	-0.362972	0.00058222		NA	NA
Down	Bscl2	Berardinelli-Seip congenital lipodystrophy 2 (seipin)	-0.363403	2.06e-05		NA	NA
Down	Arf1	ADP-ribosylation factor 1	-0.363434	0.00714041		NA	NA
Down	Herpud1	homocysteine-inducible, endoplasmic reticulum stress-inducible, ubiquitin-like domain member 1	-0.364542	0.00119309		NA	NA
Down	Syngr2	synaptogyrin 2	-0.36474	3.28e-05		NA	NA
Down	Rpl38	ribosomal protein L38	-0.36613	6.08e-09		NA	NA
Down	Hmox2	heme oxygenase 2	-0.366666	0.00034064		NA	NA
Down	Ptpn4	protein tyrosine phosphatase, non-receptor type 4	-0.366742	2.31e-07		NA	NA
Down	Ibtk	inhibitor of Bruton agammaglobulinemia tyrosine kinase	-0.367638	2.89e-05		NA	NA
Down	Epha2	Eph receptor A2	-0.368046	1.89e-05		NA	NA
Down	Ufsp2	UFM1-specific peptidase 2	-0.369557	1.08e-05		NA	NA
Down	Lifr	LIF receptor alpha	-0.370122	0.00132847		NA	NA
Down	Ninj1	ninjurin 1	-0.370845	0.000397024		NA	NA
Down	Prelid1	PRELI domain containing 1	-0.371201	0.00274058		NA	NA
Down	Nudt9	nudix (nucleoside diphosphate linked moiety X)-type motif 9	-0.371658	9.68e-05		NA	NA
Down	Lysmd3	LysM, putative peptidoglycan-binding, domain containing 3	-0.372032	0.000604489		NA	NA
Down	Fry	FRY microtubule binding protein	-0.372587	3.36e-07		NA	NA
Down	Arl6ip5	ADP-ribosylation factor-like 6 interacting protein 5	-0.372788	6.43e-06		NA	NA
Down	Gabarap	gamma-aminobutyric acid receptor associated protein	-0.373212	1.58e-05		NA	NA
Down	Osbpl9	oxysterol binding protein-like 9	-0.373834	0.000118367		NA	NA
Down	Tvp23b	trans-golgi network vesicle protein 23B	-0.375547	2.35e-05		NA	NA
Down	Slc46a1	solute carrier family 46, member 1	-0.376328	0.000552996		NA	NA
Down	Septin9	septin 9	-0.376519	1.1e-06		NA	NA
Down	Tspan31	tetraspanin 31	-0.377208	0.00290973		NA	NA
Down	Sec31a	Sec31 homolog A (S. cerevisiae)	-0.378571	0.0057872		NA	NA
Down	Sar1a	secretion associated Ras related GTPase 1A	-0.379847	0.00134698		NA	NA
Down	Fstl4	follistatin-like 4	-0.380739	0.000680616		NA	NA
Down	Chid1	chitinase domain containing 1	-0.38178	0.000457406		NA	NA
Down	Fam189a2	family with sequence similarity 189, member A2	-0.382002	8.89e-08		NA	NA
Down	Prrc1	proline-rich coiled-coil 1	-0.382308	1.61e-05		NA	NA
Down	Heg1	heart development protein with EGF-like domains 1	-0.382325	1.36e-05		NA	NA
Down	Gnai1	guanine nucleotide binding protein (G protein), alpha inhibiting 1	-0.38299	2.26e-05		NA	NA
Down	Gtf2i	general transcription factor II I	-0.384136	8.73e-06		NA	NA
Down	Ostf1	osteoclast stimulating factor 1	-0.384272	2.53e-05		NA	NA
Down	Bcl2l11	BCL2-like 11 (apoptosis facilitator)	-0.385638	0.00456742		NA	NA
Down	Mfap3l	microfibrillar-associated protein 3-like	-0.387244	0.00176622		NA	NA
Down	Glt8d1	glycosyltransferase 8 domain containing 1	-0.387244	3.84e-05		NA	NA
Down	Ppfibp1	PTPRF interacting protein, binding protein 1 (liprin beta 1)	-0.387546	0.00702173		NA	NA
Down	Bet1l	Bet1 golgi vesicular membrane trafficking protein like	-0.387626	7.07e-05		NA	NA
Down	4930487H11Rik	RIKEN cDNA 4930487H11 gene	-0.388117	1.9e-05		NA	NA
Down	Lrp4	low density lipoprotein receptor-related protein 4	-0.388254	6.46e-07		NA	NA
Down	Dhx40	DEAH (Asp-Glu-Ala-His) box polypeptide 40	-0.389192	4.26e-05		NA	NA
Down	Suclg1	succinate-CoA ligase, GDP-forming, alpha subunit	-0.389232	0.000526819		NA	NA
Down	Galnt3	polypeptide N-acetylgalactosaminyltransferase 3	-0.390026	1.34e-07		NA	NA
Down	Srgap1	SLIT-ROBO Rho GTPase activating protein 1	-0.390097	1.01e-05		NA	NA
Down	Helb	helicase (DNA) B	-0.391905	0.0024511		NA	NA
Down	Tmem208	transmembrane protein 208	-0.39224	2.13e-05		NA	NA
Down	Lox	lysyl oxidase	-0.393069	0.000151669		NA	NA
Down	Camk2d	calcium/calmodulin-dependent protein kinase II, delta	-0.39308	0.00121588		NA	NA
Down	Rer1	retention in endoplasmic reticulum sorting receptor 1	-0.393294	0.00274762		NA	NA
Down	Atp2b1	ATPase, Ca++ transporting, plasma membrane 1	-0.39432	1.74e-05		NA	NA
Down	Pik3ca	phosphatidylinositol-4,5-bisphosphate 3-kinase catalytic subunit alpha	-0.39438	0.000921727		NA	NA
Down	Ap1s2	adaptor-related protein complex 1, sigma 2 subunit	-0.394875	5.03e-09		NA	NA
Down	Hid1	HID1 domain containing	-0.394954	0.00244786		NA	NA
Down	Klhl9	kelch-like 9	-0.395829	0.000188967		NA	NA
Down	Fhod1	formin homology 2 domain containing 1	-0.396083	0.00113755		NA	NA
Down	Dixdc1	DIX domain containing 1	-0.398139	0.00198449		NA	NA
Down	Eif3g	eukaryotic translation initiation factor 3, subunit G	-0.398439	0.000310495		NA	NA
Down	Runx1	runt related transcription factor 1	-0.398499	0.000821747		NA	NA
Down	Antxr2	anthrax toxin receptor 2	-0.399735	2.44e-06		NA	NA
Down	Shmt2	serine hydroxymethyltransferase 2 (mitochondrial)	-0.400507	8.69e-05		NA	NA
Down	Yipf6	Yip1 domain family, member 6	-0.400569	0.00554232		NA	NA
Down	Cnn2	calponin 2	-0.401098	0.00127846		NA	NA
Down	Fam20b	family with sequence similarity 20, member B	-0.40161	2.17e-05		NA	NA
Down	Mrc2	mannose receptor, C type 2	-0.401987	3.96e-05		NA	NA
Down	Tmem184b	transmembrane protein 184b	-0.402479	0.000202431		NA	NA
Down	Sec61g	SEC61, gamma subunit	-0.403778	8.8e-09		NA	NA
Down	Slc2a13	solute carrier family 2 (facilitated glucose transporter), member 13	-0.404902	0.00013516		NA	NA
Down	Copz2	coatomer protein complex, subunit zeta 2	-0.405241	1.28e-05		NA	NA
Down	Sirt2	sirtuin 2	-0.406558	7.02e-05		NA	NA
Down	Zfp608	zinc finger protein 608	-0.407205	0.00218142		NA	NA
Down	R3hcc1l	R3H domain and coiled-coil containing 1 like	-0.407331	0.00589696		NA	NA
Down	Sinhcaf	SIN3-HDAC complex associated factor	-0.407745	0.000921206		NA	NA
Down	Calm2	calmodulin 2	-0.407899	6.03e-06		NA	NA
Down	Ankrd46	ankyrin repeat domain 46	-0.408834	0.00707523		NA	NA
Down	Rassf4	Ras association (RalGDS/AF-6) domain family member 4	-0.40977	0.000583916		NA	NA
Down	Trim33	tripartite motif-containing 33	-0.410215	0.0090438		NA	NA
Down	Pxylp1	2-phosphoxylose phosphatase 1	-0.411298	0.00801716		NA	NA
Down	H1f2	H1.2 linker histone, cluster member	-0.411339	3.69e-06		NA	NA
Down	Tnfrsf23	tumor necrosis factor receptor superfamily, member 23	-0.411351	9.51e-05		NA	NA
Down	Hpcal1	hippocalcin-like 1	-0.411412	0.00623386		NA	NA
Down	Arfgap1	ADP-ribosylation factor GTPase activating protein 1	-0.411852	9.68e-08		NA	NA
Down	Smpdl3a	sphingomyelin phosphodiesterase, acid-like 3A	-0.411983	0.000120671		NA	NA
Down	Srp19	signal recognition particle 19	-0.41216	7.54e-05		NA	NA
Down	Ston2	stonin 2	-0.412527	1.62e-05		NA	NA
Down	Srprb	signal recognition particle receptor, B subunit	-0.41269	0.00218278		NA	NA
Down	Hspa2	heat shock protein 2	-0.414067	7.12e-05		NA	NA
Down	Loxl2	lysyl oxidase-like 2	-0.414226	0.00105404		NA	NA
Down	Jam2	junction adhesion molecule 2	-0.4145	1.09e-09		NA	NA
Down	Golga4	golgi autoantigen, golgin subfamily a, 4	-0.414684	0.000994491		NA	NA
Down	Ddx3x	DEAD box helicase 3, X-linked	-0.415191	0.00129697		NA	NA
Down	Spen	spen family transcription repressor	-0.415825	0.000166866		NA	NA
Down	Sgca	sarcoglycan, alpha (dystrophin-associated glycoprotein)	-0.416083	0.00293631		NA	NA
Down	Glg1	golgi apparatus protein 1	-0.416899	0.000105765		NA	NA
Down	Slc35a2	solute carrier family 35 (UDP-galactose transporter), member A2	-0.417268	3.49e-05		NA	NA
Down	Tanc1	tetratricopeptide repeat, ankyrin repeat and coiled-coil containing 1	-0.417858	1.29e-06		NA	NA
Down	Gbf1	golgi-specific brefeldin A-resistance factor 1	-0.418648	2.9e-05		NA	NA
Down	Fkbp9	FK506 binding protein 9	-0.421646	0.000307504		NA	NA
Down	Sh3pxd2a	SH3 and PX domains 2A	-0.421963	1.12e-05		NA	NA
Down	Alkbh3	alkB homolog 3, alpha-ketoglutarate-dependent dioxygenase	-0.422457	0.00316247		NA	NA
Down	Creb3l3	cAMP responsive element binding protein 3-like 3	-0.423416	3.62e-06		NA	NA
Down	Tmed10	transmembrane p24 trafficking protein 10	-0.423953	0.000159138		NA	NA
Down	Higd1a	HIG1 domain family, member 1A	-0.423966	1.29e-05		NA	NA
Down	Uspl1	ubiquitin specific peptidase like 1	-0.424196	0.0046325		NA	NA
Down	Trpv4	transient receptor potential cation channel, subfamily V, member 4	-0.424422	0.00107799		NA	NA
Down	Rtraf	RNA transcription, translation and transport factor	-0.424616	0.000146367		NA	NA
Down	Hypk	huntingtin interacting protein K	-0.424819	2.06e-06		NA	NA
Down	Prss35	protease, serine 35	-0.425394	0.000144078		NA	NA
Down	Kalrn	kalirin, RhoGEF kinase	-0.425818	0.000488472		NA	NA
Down	Idh1	isocitrate dehydrogenase 1 (NADP+), soluble	-0.426236	9.25e-06		NA	NA
Down	Bend4	BEN domain containing 4	-0.426705	0.00389686		NA	NA
Down	Fam102a	family with sequence similarity 102, member A	-0.427384	9.37e-05		NA	NA
Down	Map3k1	mitogen-activated protein kinase kinase kinase 1	-0.427669	0.00149287		NA	NA
Down	Klf13	Kruppel-like factor 13	-0.428125	2.4e-05		NA	NA
Down	BC004004	cDNA sequence BC004004	-0.428723	0.000180715		NA	NA
Down	Mindy2	MINDY lysine 48 deubiquitinase 2	-0.429026	0.00145005		NA	NA
Down	Spns2	spinster homolog 2	-0.429247	1.15e-06		NA	NA
Down	Dnm3os	dynamin 3, opposite strand	-0.429567	0.00554147		NA	NA
Down	Nr1d2	nuclear receptor subfamily 1, group D, member 2	-0.429784	0.00129721		NA	NA
Down	Slc39a9	solute carrier family 39 (zinc transporter), member 9	-0.43083	0.00863265		NA	NA
Down	Tcf25	transcription factor 25 (basic helix-loop-helix)	-0.430965	0.00200922		NA	NA
Down	Smarca4	SWI/SNF related, matrix associated, actin dependent regulator of chromatin, subfamily a, member 4	-0.43331	0.0034569		NA	NA
Down	Smad5	SMAD family member 5	-0.433552	0.00153082		NA	NA
Down	Alg5	asparagine-linked glycosylation 5 (dolichyl-phosphate beta-glucosyltransferase)	-0.433663	9.76e-05		NA	NA
Down	Bmp2	bone morphogenetic protein 2	-0.435456	0.000608997		NA	NA
Down	Eif4a3	eukaryotic translation initiation factor 4A3	-0.435813	0.00388036		NA	NA
Down	Rragd	Ras-related GTP binding D	-0.435832	0.00372773		NA	NA
Down	Cthrc1	collagen triple helix repeat containing 1	-0.436832	0.000162221		NA	NA
Down	Mrps28	mitochondrial ribosomal protein S28	-0.439193	2.12e-08		NA	NA
Down	Srpr	signal recognition particle receptor ('docking protein')	-0.439332	3.83e-05		NA	NA
Down	Cdr2l	cerebellar degeneration-related protein 2-like	-0.439347	8.42e-05		NA	NA
Down	Smox	spermine oxidase	-0.439548	8.24e-06		NA	NA
Down	Ap1b1	adaptor protein complex AP-1, beta 1 subunit	-0.441134	0.00150217		NA	NA
Down	Hax1	HCLS1 associated X-1	-0.441513	7.43e-06		NA	NA
Down	Cog6	component of oligomeric golgi complex 6	-0.443344	0.00104298		NA	NA
Down	Cdk7	cyclin-dependent kinase 7	-0.443483	0.000685992		NA	NA
Down	Slc39a7	solute carrier family 39 (zinc transporter), member 7	-0.444459	1.39e-05		NA	NA
Down	Ell2	elongation factor for RNA polymerase II 2	-0.445162	1.42e-05		NA	NA
Down	Ctnnb1	catenin (cadherin associated protein), beta 1	-0.446048	0.00136952		NA	NA
Down	Pcolce2	procollagen C-endopeptidase enhancer 2	-0.448003	1.74e-06		NA	NA
Down	Ufc1	ubiquitin-fold modifier conjugating enzyme 1	-0.448107	0.000100545		NA	NA
Down	Ggcx	gamma-glutamyl carboxylase	-0.449235	8.33e-05		NA	NA
Down	Tmco1	transmembrane and coiled-coil domains 1	-0.449474	6.66e-06		NA	NA
Down	Tdrp	testis development related protein	-0.450041	0.000217005		NA	NA
Down	Slc39a14	solute carrier family 39 (zinc transporter), member 14	-0.450066	0.00146755		NA	NA
Down	Uso1	USO1 vesicle docking factor	-0.450483	0.000147012		NA	NA
Down	Daam2	dishevelled associated activator of morphogenesis 2	-0.450533	2.03e-05		NA	NA
Down	Cd63	CD63 antigen	-0.451387	1.22e-08		NA	NA
Down	Naga	N-acetyl galactosaminidase, alpha	-0.453882	3.24e-05		NA	NA
Down	Gtf2e2	general transcription factor II E, polypeptide 2 (beta subunit)	-0.454649	2.38e-05		NA	NA
Down	Psat1	phosphoserine aminotransferase 1	-0.456877	0.000363131		NA	NA
Down	Praf2	PRA1 domain family 2	-0.457403	1.48e-06		NA	NA
Down	Lrrc15	leucine rich repeat containing 15	-0.457637	5.09e-05		NA	NA
Down	Fam78b	family with sequence similarity 78, member B	-0.458029	2.89e-06		NA	NA
Down	Tmem117	transmembrane protein 117	-0.458204	0.000175155		NA	NA
Down	Micu1	mitochondrial calcium uptake 1	-0.4593	0.000161312		NA	NA
Down	Me1	malic enzyme 1, NADP(+)-dependent, cytosolic	-0.459574	0.00305549		NA	NA
Down	Rgs3	regulator of G-protein signaling 3	-0.461317	3.96e-08		NA	NA
Down	Rps6kb1	ribosomal protein S6 kinase, polypeptide 1	-0.461318	0.000648175		NA	NA
Down	Stam2	signal transducing adaptor molecule (SH3 domain and ITAM motif) 2	-0.46181	1.9e-05		NA	NA
Down	Spcs2	signal peptidase complex subunit 2 homolog (S. cerevisiae)	-0.463557	5.02e-05		NA	NA
Down	Fabp3	fatty acid binding protein 3, muscle and heart	-0.4643	2.74e-08		NA	NA
Down	Rnasek	ribonuclease, RNase K	-0.464714	5.35e-08		NA	NA
Down	Ralgps2	Ral GEF with PH domain and SH3 binding motif 2	-0.465214	1.24e-05		NA	NA
Down	Rhpn2	rhophilin, Rho GTPase binding protein 2	-0.466147	2.85e-05		NA	NA
Down	Mthfd2	methylenetetrahydrofolate dehydrogenase (NAD+ dependent), methenyltetrahydrofolate cyclohydrolase	-0.46633	0.000110288		NA	NA
Down	Eif4ebp1	eukaryotic translation initiation factor 4E binding protein 1	-0.466417	1e-06		NA	NA
Down	Syne3	spectrin repeat containing, nuclear envelope family member 3	-0.466779	2.47e-05		NA	NA
Down	Klf3	Kruppel-like factor 3 (basic)	-0.467044	4.23e-05		NA	NA
Down	Myo6	myosin VI	-0.467049	4.03e-05		NA	NA
Down	Gja1	gap junction protein, alpha 1	-0.467659	0.000515582		NA	NA
Down	Uqcrq	ubiquinol-cytochrome c reductase, complex III subunit VII	-0.467948	3.98e-08		NA	NA
Down	Gstz1	glutathione transferase zeta 1 (maleylacetoacetate isomerase)	-0.46954	9.58e-05		NA	NA
Down	Sec16a	SEC16 homolog A, endoplasmic reticulum export factor	-0.47092	9.32e-06		NA	NA
Down	Abca1	ATP-binding cassette, sub-family A (ABC1), member 1	-0.471601	4.6e-06		NA	NA
Down	Copb1	coatomer protein complex, subunit beta 1	-0.472507	0.00140984		NA	NA
Down	Dlx3	distal-less homeobox 3	-0.473113	2.05e-10		NA	NA
Down	Utrn	utrophin	-0.473833	2.5e-05		NA	NA
Down	Robo2	roundabout guidance receptor 2	-0.479364	2e-06		NA	NA
Down	Nme2	NME/NM23 nucleoside diphosphate kinase 2	-0.479803	3.82e-08		NA	NA
Down	Galk1	galactokinase 1	-0.480453	5.99e-07		NA	NA
Down	Wwp2	WW domain containing E3 ubiquitin protein ligase 2	-0.481998	0.000891636		NA	NA
Down	Sema4d	sema domain, immunoglobulin domain (Ig), transmembrane domain (TM) and short cytoplasmic domain, (semaphorin) 4D	-0.482628	3.55e-07		NA	NA
Down	Specc1	sperm antigen with calponin homology and coiled-coil domains 1	-0.483383	1.89e-10		NA	NA
Down	Tmem147	transmembrane protein 147	-0.484245	5.17e-07		NA	NA
Down	Elp3	elongator acetyltransferase complex subunit 3	-0.484306	0.00132026		NA	NA
Down	Arf3	ADP-ribosylation factor 3	-0.484954	0.00471408		NA	NA
Down	Sec16b	SEC16 homolog B (S. cerevisiae)	-0.48664	2.44e-06		NA	NA
Down	Klf6	Kruppel-like factor 6	-0.48798	3.5e-07		NA	NA
Down	Slc17a9	solute carrier family 17, member 9	-0.489324	0.00214551		NA	NA
Down	4933434E20Rik	RIKEN cDNA 4933434E20 gene	-0.489649	0.000510435		NA	NA
Down	Mtfr1	mitochondrial fission regulator 1	-0.493418	0.00568928		NA	NA
Down	Yif1b	Yip1 interacting factor homolog B (S. cerevisiae)	-0.49352	4.76e-05		NA	NA
Down	Tmem97	transmembrane protein 97	-0.494125	0.000970925		NA	NA
Down	Bckdk	branched chain ketoacid dehydrogenase kinase	-0.495097	0.00108262		NA	NA
Down	Paip2	polyadenylate-binding protein-interacting protein 2	-0.496064	8.24e-07		NA	NA
Down	Pdzd2	PDZ domain containing 2	-0.497183	0.000103765		NA	NA
Down	Npnt	nephronectin	-0.498036	5.19e-06		NA	NA
Down	Ift46	intraflagellar transport 46	-0.500323	2.66e-05		NA	NA
Down	Slc41a2	solute carrier family 41, member 2	-0.50052	3.63e-05		NA	NA
Down	Ift20	intraflagellar transport 20	-0.500844	2.83e-08		NA	NA
Down	Ppic	peptidylprolyl isomerase C	-0.50279	5.9e-06		NA	NA
Down	Arl14ep	ADP-ribosylation factor-like 14 effector protein	-0.504144	8.49e-05		NA	NA
Down	Ints6l	integrator complex subunit 6 like	-0.506767	1.59e-05		NA	NA
Down	Gpx1	glutathione peroxidase 1	-0.508122	7.4e-05		NA	NA
Down	Stx5a	syntaxin 5A	-0.509308	1.86e-05		NA	NA
Down	Ank	progressive ankylosis	-0.509352	0.000231462		NA	NA
Down	Nrbf2	nuclear receptor binding factor 2	-0.509518	2.92e-08		NA	NA
Down	Zfp385b	zinc finger protein 385B	-0.511419	1.18e-07		NA	NA
Down	Srp68	signal recognition particle 68	-0.512139	0.00029566		NA	NA
Down	Ttc7	tetratricopeptide repeat domain 7	-0.512436	3.31e-08		NA	NA
Down	Gtf2a1	general transcription factor II A, 1	-0.514194	0.00104248		NA	NA
Down	Tmem263	transmembrane protein 263	-0.514377	7.31e-06		NA	NA
Down	Arhgap12	Rho GTPase activating protein 12	-0.516649	0.0036859		NA	NA
Down	Batf	basic leucine zipper transcription factor, ATF-like	-0.518594	1.72e-06		NA	NA
Down	P3h4	prolyl 3-hydroxylase family member 4 (non-enzymatic)	-0.52	3.87e-07		NA	NA
Down	Myo19	myosin XIX	-0.520342	0.000348221		NA	NA
Down	Cspg4	chondroitin sulfate proteoglycan 4	-0.521406	0.00134225		NA	NA
Down	Arfgap3	ADP-ribosylation factor GTPase activating protein 3	-0.521548	4.51e-06		NA	NA
Down	Serf2	small EDRK-rich factor 2	-0.52694	3.52e-10		NA	NA
Down	Itga10	integrin, alpha 10	-0.527315	1.31e-11		NA	NA
Down	Lrrfip2	leucine rich repeat (in FLII) interacting protein 2	-0.527676	8.13e-05		NA	NA
Down	St3gal6	ST3 beta-galactoside alpha-2,3-sialyltransferase 6	-0.528822	8.58e-05		NA	NA
Down	Jkamp	JNK1/MAPK8-associated membrane protein	-0.529031	1.09e-05		NA	NA
Down	Dusp18	dual specificity phosphatase 18	-0.530077	0.000476716		NA	NA
Down	Msn	moesin	-0.530657	3.42e-06		NA	NA
Down	Fbxo28	F-box protein 28	-0.530803	2.23e-05		NA	NA
Down	Galnt5	polypeptide N-acetylgalactosaminyltransferase 5	-0.532459	2.3e-08		NA	NA
Down	Pik3ip1	phosphoinositide-3-kinase interacting protein 1	-0.532953	1.79e-09		NA	NA
Down	Arhgap24	Rho GTPase activating protein 24	-0.534418	0.00865396		NA	NA
Down	Gna11	guanine nucleotide binding protein, alpha 11	-0.53578	0.000656246		NA	NA
Down	Sp7	Sp7 transcription factor 7	-0.536068	5.49e-09		NA	NA
Down	Xbp1	X-box binding protein 1	-0.53612	0.000211603		NA	NA
Down	Rai14	retinoic acid induced 14	-0.537117	0.00135905		NA	NA
Down	Gnb5	guanine nucleotide binding protein (G protein), beta 5	-0.537775	0.000138741		NA	NA
Down	Ube2h	ubiquitin-conjugating enzyme E2H	-0.538331	0.000103748		NA	NA
Down	Cops7a	COP9 signalosome subunit 7A	-0.54003	0.000107059		NA	NA
Down	Sec13	SEC13 homolog, nuclear pore and COPII coat complex component	-0.540941	0.000302994		NA	NA
Down			-0.540998	1.89e-15		NA	NA
Down	Inafm2	InaF motif containing 2	-0.542176	2.85e-05		NA	NA
Down	Gadd45g	growth arrest and DNA-damage-inducible 45 gamma	-0.5422	0.00363596		NA	NA
Down	Slc25a10	solute carrier family 25 (mitochondrial carrier, dicarboxylate transporter), member 10	-0.544077	0.000297844		NA	NA
Down	Fat1	FAT atypical cadherin 1	-0.545811	2.84e-06		NA	NA
Down	Dcaf4	DDB1 and CUL4 associated factor 4	-0.545983	3.26e-06		NA	NA
Down	Vps25	vacuolar protein sorting 25	-0.546006	5.07e-08		NA	NA
Down	Ccpg1	cell cycle progression 1	-0.54655	2.99e-05		NA	NA
Down	Ankrd6	ankyrin repeat domain 6	-0.546622	1.34e-05		NA	NA
Down	Ddit3	DNA-damage inducible transcript 3	-0.547683	0.00020766		NA	NA
Down	Chn1	chimerin 1	-0.547903	0.00242271		NA	NA
Down	Gale	galactose-4-epimerase, UDP	-0.549727	2.49e-06		NA	NA
Down	Fndc3b	fibronectin type III domain containing 3B	-0.551043	0.000104786		NA	NA
Down	Tmem176b	transmembrane protein 176B	-0.551874	5.88e-07		NA	NA
Down	Ttc37	tetratricopeptide repeat domain 37	-0.55229	0.000506974		NA	NA
Down	Med10	mediator complex subunit 10	-0.552366	1.05e-06		NA	NA
Down	Abi2	abl-interactor 2	-0.554532	0.00891723		NA	NA
Down	St3gal1	ST3 beta-galactoside alpha-2,3-sialyltransferase 1	-0.555732	6.45e-06		NA	NA
Down	Cdc42ep3	CDC42 effector protein (Rho GTPase binding) 3	-0.558526	6.66e-08		NA	NA
Down	Ubl4a	ubiquitin-like 4A	-0.55992	0.000149108		NA	NA
Down	Foxo1	forkhead box O1	-0.56333	1.34e-05		NA	NA
Down	C130050O18Rik	RIKEN cDNA C130050O18 gene	-0.56351	0.000359597		NA	NA
Down	Rrbp1	ribosome binding protein 1	-0.564103	3.3e-05		NA	NA
Down	Pxdc1	PX domain containing 1	-0.565159	9.85e-05		NA	NA
Down	Slc38a10	solute carrier family 38, member 10	-0.565758	3.11e-06		NA	NA
Down	Slc35b2	solute carrier family 35, member B2	-0.566059	3.41e-05		NA	NA
Down	Serpine1	serine (or cysteine) peptidase inhibitor, clade E, member 1	-0.568198	5.72e-05		NA	NA
Down	Lgals3	lectin, galactose binding, soluble 3	-0.56864	0.000663594		NA	NA
Down	Bgn	biglycan	-0.568945	9.19e-11		NA	NA
Down	Kdelr2	KDEL (Lys-Asp-Glu-Leu) endoplasmic reticulum protein retention receptor 2	-0.569169	7.71e-11		NA	NA
Down	Tmem59	transmembrane protein 59	-0.570381	8.05e-07		NA	NA
Down	Vkorc1	vitamin K epoxide reductase complex, subunit 1	-0.5707	1.33e-07		NA	NA
Down	Iars	isoleucine-tRNA synthetase	-0.57106	1.3e-05		NA	NA
Down	Sbno2	strawberry notch 2	-0.571612	2.73e-05		NA	NA
Down	Heatr5a	HEAT repeat containing 5A	-0.571771	0.000160826		NA	NA
Down	P3h1	prolyl 3-hydroxylase 1	-0.572548	1.33e-05		NA	NA
Down	1110004F10Rik	RIKEN cDNA 1110004F10 gene	-0.572772	5.07e-05		NA	NA
Down	Sh3pxd2b	SH3 and PX domains 2B	-0.573076	8.47e-06		NA	NA
Down	Glt28d2	glycosyltransferase 28 domain containing 2	-0.573199	1.61e-06		NA	NA
Down	Yif1a	Yip1 interacting factor homolog A (S. cerevisiae)	-0.575591	2.82e-06		NA	NA
Down	Frzb	frizzled-related protein	-0.576351	0.000231116		NA	NA
Down	Hrc	histidine rich calcium binding protein	-0.577869	2.57e-08		NA	NA
Down	Shc2	SHC (Src homology 2 domain containing) transforming protein 2	-0.580614	2.58e-06		NA	NA
Down	Tubb3	tubulin, beta 3 class III	-0.581639	0.00366168		NA	NA
Down	Aopep	aminopeptidase O	-0.582698	3.25e-06		NA	NA
Down	Tsc22d1	TSC22 domain family, member 1	-0.582748	4.36e-05		NA	NA
Down	Nt5e	5' nucleotidase, ecto	-0.585215	5.73e-05		NA	NA
Down	Ctsk	cathepsin K	-0.585766	1.19e-05		NA	NA
Down	Sars	seryl-aminoacyl-tRNA synthetase	-0.586646	3.2e-06		NA	NA
Down	Lpar3	lysophosphatidic acid receptor 3	-0.591288	5.25e-07		NA	NA
Down	Nrbp2	nuclear receptor binding protein 2	-0.591603	8.01e-05		NA	NA
Down	Derl1	Der1-like domain family, member 1	-0.592764	4.8e-05		NA	NA
Down	Pycr1	pyrroline-5-carboxylate reductase 1	-0.596938	1.78e-06		NA	NA
Down	Rftn2	raftlin family member 2	-0.598104	1.44e-08		NA	NA
Down	Sec23a	SEC23 homolog A, COPII coat complex component	-0.59873	3.23e-06		NA	NA
Down	Pdk4	pyruvate dehydrogenase kinase, isoenzyme 4	-0.599059	8.25e-05		NA	NA
Down	Nedd9	neural precursor cell expressed, developmentally down-regulated gene 9	-0.599755	0.00351354		NA	NA
Down	Fat3	FAT atypical cadherin 3	-0.603752	5.92e-07		NA	NA
Down	Dusp14	dual specificity phosphatase 14	-0.613936	0.000409323		NA	NA
Down	Sec22a	SEC22 homolog A, vesicle trafficking protein	-0.614496	9.36e-05		NA	NA
Down	Scarb1	scavenger receptor class B, member 1	-0.620448	8.73e-07		NA	NA
Down	Trp53inp1	transformation related protein 53 inducible nuclear protein 1	-0.621539	9.37e-05		NA	NA
Down	Rcn3	reticulocalbin 3, EF-hand calcium binding domain	-0.625949	1.5e-07		NA	NA
Down	Wbp1l	WW domain binding protein 1 like	-0.626781	1.03e-05		NA	NA
Down	Gpcpd1	glycerophosphocholine phosphodiesterase 1	-0.630909	5.4e-06		NA	NA
Down	Dapk2	death-associated protein kinase 2	-0.634041	1.95e-10		NA	NA
Down	Slc39a13	solute carrier family 39 (metal ion transporter), member 13	-0.634133	3.06e-07		NA	NA
Down	Scamp4	secretory carrier membrane protein 4	-0.63443	1.09e-05		NA	NA
Down	Sec61b	Sec61 beta subunit	-0.636562	5.91e-10		NA	NA
Down	Mustn1	musculoskeletal, embryonic nuclear protein 1	-0.637398	0.00413552		NA	NA
Down	Gnai2	guanine nucleotide binding protein (G protein), alpha inhibiting 2	-0.638603	3.48e-09		NA	NA
Down	Crip2	cysteine rich protein 2	-0.640357	6.52e-07		NA	NA
Down	Srp72	signal recognition particle 72	-0.644125	3.65e-05		NA	NA
Down	Ppm1e	protein phosphatase 1E (PP2C domain containing)	-0.64518	6.87e-07		NA	NA
Down	Pdgfa	platelet derived growth factor, alpha	-0.645374	1.26e-09		NA	NA
Down	Ccn4	cellular communication network factor 4	-0.645952	1.63e-06		NA	NA
Down	Nhsl1	NHS-like 1	-0.647169	2.57e-07		NA	NA
Down	Xpot	exportin, tRNA (nuclear export receptor for tRNAs)	-0.647683	1.21e-06		NA	NA
Down	Krtcap2	keratinocyte associated protein 2	-0.648456	1.67e-10		NA	NA
Down	Trp53bp2	transformation related protein 53 binding protein 2	-0.648514	1.22e-05		NA	NA
Down	Spata13	spermatogenesis associated 13	-0.648912	1.64e-08		NA	NA
Down	Serp1	stress-associated endoplasmic reticulum protein 1	-0.651045	2.65e-07		NA	NA
Down	Klhl24	kelch-like 24	-0.65111	3.2e-10		NA	NA
Down	Avpi1	arginine vasopressin-induced 1	-0.65222	1.99e-09		NA	NA
Down	Tbrg1	transforming growth factor beta regulated gene 1	-0.652899	4.09e-07		NA	NA
Down	Prcp	prolylcarboxypeptidase (angiotensinase C)	-0.653982	3.21e-07		NA	NA
Down	Cercam	cerebral endothelial cell adhesion molecule	-0.659865	2.04e-10		NA	NA
Down	Mical2	microtubule associated monooxygenase, calponin and LIM domain containing 2	-0.660577	8.92e-10		NA	NA
Down	Myo1e	myosin IE	-0.664492	5.77e-08		NA	NA
Down	Tspan2	tetraspanin 2	-0.667151	1.53e-05		NA	NA
Down	Lman1	lectin, mannose-binding, 1	-0.668282	1.32e-06		NA	NA
Down	Sema3b	sema domain, immunoglobulin domain (Ig), short basic domain, secreted, (semaphorin) 3B	-0.673799	1.18e-09		NA	NA
Down	Kdelr3	KDEL (Lys-Asp-Glu-Leu) endoplasmic reticulum protein retention receptor 3	-0.674239	2.84e-07		NA	NA
Down	Stim2	stromal interaction molecule 2	-0.674925	1.73e-05		NA	NA
Down	S1pr3	sphingosine-1-phosphate receptor 3	-0.676613	0.000614112		NA	NA
Down	Abl2	v-abl Abelson murine leukemia viral oncogene 2 (arg, Abelson-related gene)	-0.677842	0.000285268		NA	NA
Down	Fbxo32	F-box protein 32	-0.679144	1.57e-06		NA	NA
Down	Insc	INSC spindle orientation adaptor protein	-0.681007	4.62e-09		NA	NA
Down	Ykt6	YKT6 v-SNARE homolog (S. cerevisiae)	-0.683951	6.62e-05		NA	NA
Down	Kcnma1	potassium large conductance calcium-activated channel, subfamily M, alpha member 1	-0.684766	1.61e-09		NA	NA
Down	Sra1	steroid receptor RNA activator 1	-0.687897	1.57e-07		NA	NA
Down	Rab2a	RAB2A, member RAS oncogene family	-0.689301	4.94e-08		NA	NA
Down	Nfatc1	nuclear factor of activated T cells, cytoplasmic, calcineurin dependent 1	-0.691845	0.000127911		NA	NA
Down	Apold1	apolipoprotein L domain containing 1	-0.691903	0.000146803		NA	NA
Down	Bhlhe40	basic helix-loop-helix family, member e40	-0.694319	1.13e-06		NA	NA
Down	Abr	active BCR-related gene	-0.694381	6e-09		NA	NA
Down	Lgalsl	lectin, galactoside binding-like	-0.69548	1.2e-08		NA	NA
Down	Ro60	Ro60, Y RNA binding protein	-0.697857	2.48e-07		NA	NA
Down	Pdgfc	platelet-derived growth factor, C polypeptide	-0.700157	1.66e-08		NA	NA
Down	Ndrg4	N-myc downstream regulated gene 4	-0.703516	0.000242425		NA	NA
Down	Bmp8a	bone morphogenetic protein 8a	-0.703858	2.6e-06		NA	NA
Down	Unc5b	unc-5 netrin receptor B	-0.707592	1.24e-11		NA	NA
Down	Pck2	phosphoenolpyruvate carboxykinase 2 (mitochondrial)	-0.707869	2.47e-09		NA	NA
Down	Ost4	oligosaccharyltransferase complex subunit 4 (non-catalytic)	-0.707938	1.28e-12		NA	NA
Down	Plcd1	phospholipase C, delta 1	-0.712021	2.86e-06		NA	NA
Down	Tcf7	transcription factor 7, T cell specific	-0.712123	9.67e-09		NA	NA
Down	Ndufa4l2	Ndufa4, mitochondrial complex associated like 2	-0.712907	3.72e-09		NA	NA
Down	Fam20c	family with sequence similarity 20, member C	-0.714122	1.68e-06		NA	NA
Down	Tfg	Trk-fused gene	-0.716805	6.87e-06		NA	NA
Down	Gal	galanin and GMAP prepropeptide	-0.716831	1.54e-06		NA	NA
Down	Prdx2	peroxiredoxin 2	-0.718051	9.43e-09		NA	NA
Down	Lmo7	LIM domain only 7	-0.720752	3.53e-11		NA	NA
Down	Ano10	anoctamin 10	-0.721347	0.000191885		NA	NA
Down	Unc5c	unc-5 netrin receptor C	-0.721534	7.34e-08		NA	NA
Down	Surf4	surfeit gene 4	-0.72189	1.99e-07		NA	NA
Down	H13	histocompatibility 13	-0.724609	2.78e-06		NA	NA
Down	Resf1	retroelement silencing factor 1	-0.725823	0.000129463		NA	NA
Down	Rin2	Ras and Rab interactor 2	-0.726352	4.6e-05		NA	NA
Down	Gorasp2	golgi reassembly stacking protein 2	-0.726824	4.72e-07		NA	NA
Down	Errfi1	ERBB receptor feedback inhibitor 1	-0.731848	0.00104122		NA	NA
Down	Ak1	adenylate kinase 1	-0.74013	7.73e-08		NA	NA
Down	Pcdh18	protocadherin 18	-0.740463	8.95e-08		NA	NA
Down	Ubr2	ubiquitin protein ligase E3 component n-recognin 2	-0.740549	2.43e-07		NA	NA
Down	Entpd3	ectonucleoside triphosphate diphosphohydrolase 3	-0.740664	2.2e-08		NA	NA
Down	Rbm5	RNA binding motif protein 5	-0.74261	1.47e-05		NA	NA
Down	Scfd1	Sec1 family domain containing 1	-0.74548	1.55e-07		NA	NA
Down	Ndufa1	NADH:ubiquinone oxidoreductase subunit A1	-0.751526	3.51e-14		NA	NA
Down	Slc35b1	solute carrier family 35, member B1	-0.75339	8.16e-10		NA	NA
Down	Hdlbp	high density lipoprotein (HDL) binding protein	-0.753946	7.63e-09		NA	NA
Down	Pkm	pyruvate kinase, muscle	-0.756687	6.17e-06		NA	NA
Down	Bmp1	bone morphogenetic protein 1	-0.763511	1.46e-07		NA	NA
Down	Ptprs	protein tyrosine phosphatase, receptor type, S	-0.764214	4.3e-14		NA	NA
Down	Mmp16	matrix metallopeptidase 16	-0.765017	1.49e-05		NA	NA
Down	Ier3	immediate early response 3	-0.766566	0.000114822		NA	NA
Down	Ap3m1	adaptor-related protein complex 3, mu 1 subunit	-0.766813	1.7e-07		NA	NA
Down	Snd1	staphylococcal nuclease and tudor domain containing 1	-0.767571	8.87e-10		NA	NA
Down	Smim14	small integral membrane protein 14	-0.76794	9.43e-09		NA	NA
Down	Timp1	tissue inhibitor of metalloproteinase 1	-0.768088	4.78e-07		NA	NA
Down	Myo1d	myosin ID	-0.768822	4.56e-12		NA	NA
Down	Adam12	a disintegrin and metallopeptidase domain 12 (meltrin alpha)	-0.769377	4.52e-06		NA	NA
Down	Cope	coatomer protein complex, subunit epsilon	-0.771348	1.24e-08		NA	NA
Down	Cox6a1	cytochrome c oxidase subunit 6A1	-0.772473	5.01e-11		NA	NA
Down	Gars	glycyl-tRNA synthetase	-0.774773	1.45e-10		NA	NA
Down	Selenos	selenoprotein S	-0.778367	1.36e-08		NA	NA
Down	2310022B05Rik	RIKEN cDNA 2310022B05 gene	-0.779552	1.79e-13		NA	NA
Down	Cyfip2	cytoplasmic FMR1 interacting protein 2	-0.781172	5.42e-06		NA	NA
Down	Tent5a	terminal nucleotidyltransferase 5A	-0.788901	3.78e-06		NA	NA
Down	Sytl2	synaptotagmin-like 2	-0.794265	1.55e-11		NA	NA
Down	Inpp4a	inositol polyphosphate-4-phosphatase, type I	-0.795117	8.02e-10		NA	NA
Down	Magi2	membrane associated guanylate kinase, WW and PDZ domain containing 2	-0.799854	9.21e-12		NA	NA
Down	Ube2ql1	ubiquitin-conjugating enzyme E2Q family-like 1	-0.802204	1.61e-10		NA	NA
Down	Pcolce	procollagen C-endopeptidase enhancer protein	-0.802441	8.4e-13		NA	NA
Down	Rgcc	regulator of cell cycle	-0.803206	6.59e-08		NA	NA
Down	Tnfrsf19	tumor necrosis factor receptor superfamily, member 19	-0.803885	1.42e-05		NA	NA
Down	Sdc3	syndecan 3	-0.804056	1.96e-08		NA	NA
Down	Tmem176a	transmembrane protein 176A	-0.805259	9.67e-09		NA	NA
Down	Nme1	NME/NM23 nucleoside diphosphate kinase 1	-0.805669	1.99e-09		NA	NA
Down	Ssr4	signal sequence receptor, delta	-0.806266	7.48e-12		NA	NA
Down	Adk	adenosine kinase	-0.807903	1.57e-07		NA	NA
Down	Pard6g	par-6 family cell polarity regulator gamma	-0.809178	1.72e-09		NA	NA
Down	Sec24d	Sec24 related gene family, member D (S. cerevisiae)	-0.809421	3.34e-08		NA	NA
Down	Slc25a5	solute carrier family 25 (mitochondrial carrier, adenine nucleotide translocator), member 5	-0.814611	2.3e-09		NA	NA
Down	Sec61a1	Sec61 alpha 1 subunit (S. cerevisiae)	-0.814658	4.69e-09		NA	NA
Down	Itm2b	integral membrane protein 2B	-0.817188	2.38e-11		NA	NA
Down	Chsy1	chondroitin sulfate synthase 1	-0.819089	1.18e-08		NA	NA
Down	Ankrd28	ankyrin repeat domain 28	-0.819323	1.58e-07		NA	NA
Down	Serpinh1	serine (or cysteine) peptidase inhibitor, clade H, member 1	-0.820002	1.23e-12		NA	NA
Down	Ppfia2	protein tyrosine phosphatase, receptor type, f polypeptide (PTPRF), interacting protein (liprin), alpha 2	-0.8221	3.95e-11		NA	NA
Down	Farp2	FERM, RhoGEF and pleckstrin domain protein 2	-0.83178	6.64e-12		NA	NA
Down	Slc8a3	solute carrier family 8 (sodium/calcium exchanger), member 3	-0.835452	3.97e-10		NA	NA
Down	Tiam2	T cell lymphoma invasion and metastasis 2	-0.836024	1.6e-09		NA	NA
Down	Prex1	phosphatidylinositol-3,4,5-trisphosphate-dependent Rac exchange factor 1	-0.836363	6.02e-10		NA	NA
Down	Efna1	ephrin A1	-0.836507	4.61e-06		NA	NA
Down	Fign	fidgetin	-0.842252	9.82e-05		NA	NA
Down	Cnnm4	cyclin M4	-0.844383	0.000119576		NA	NA
Down	Smad3	SMAD family member 3	-0.84923	1.81e-07		NA	NA
Down	Adgrd1	adhesion G protein-coupled receptor D1	-0.850096	2.35e-08		NA	NA
Down	Carmil1	capping protein regulator and myosin 1 linker 1	-0.853669	7.18e-13		NA	NA
Down	Pde4dip	phosphodiesterase 4D interacting protein (myomegalin)	-0.854564	4.27e-10		NA	NA
Down	Chst11	carbohydrate sulfotransferase 11	-0.855969	3.13e-08		NA	NA
Down	Mef2a	myocyte enhancer factor 2A	-0.856983	2.71e-07		NA	NA
Down	Rhbdl2	rhomboid like 2	-0.857671	1.27e-12		NA	NA
Down	Kcnk1	potassium channel, subfamily K, member 1	-0.86541	5.73e-12		NA	NA
Down	Cd2ap	CD2-associated protein	-0.867141	1.51e-08		NA	NA
Down	Nav1	neuron navigator 1	-0.878211	5.73e-10		NA	NA
Down	Lrrc59	leucine rich repeat containing 59	-0.879414	3.09e-07		NA	NA
Down	Frmd4b	FERM domain containing 4B	-0.884932	2.3e-08		NA	NA
Down	Ccn1	cellular communication network factor 1	-0.898885	7.68e-05		NA	NA
Down	Ostc	oligosaccharyltransferase complex subunit (non-catalytic)	-0.899043	4.3e-12		NA	NA
Down	Dap	death-associated protein	-0.902783	3.89e-10		NA	NA
Down	Tcp11l2	t-complex 11 (mouse) like 2	-0.905538	1.08e-06		NA	NA
Down	Pltp	phospholipid transfer protein	-0.908955	1.52e-09		NA	NA
Down	P4ha2	procollagen-proline, 2-oxoglutarate 4-dioxygenase (proline 4-hydroxylase), alpha II polypeptide	-0.912496	3.42e-08		NA	NA
Down	Fos	FBJ osteosarcoma oncogene	-0.932836	1.1e-07		NA	NA
Down	Mical3	microtubule associated monooxygenase, calponin and LIM domain containing 3	-0.933494	1.96e-11		NA	NA
Down	Kank1	KN motif and ankyrin repeat domains 1	-0.937731	5.79e-11		NA	NA
Down	Metrnl	meteorin, glial cell differentiation regulator-like	-0.937858	1.2e-09		NA	NA
Down	Fam214a	family with sequence similarity 214, member A	-0.943518	1.16e-08		NA	NA
Down	Cryab	crystallin, alpha B	-0.948751	1.17e-06		NA	NA
Down	Col5a2	collagen, type V, alpha 2	-0.959725	9.02e-17		NA	NA
Down	Snhg18	small nucleolar RNA host gene 18	-0.965651	9.27e-16		NA	NA
Down	Mtss1	MTSS I-BAR domain containing 1	-0.965733	1.2e-13		NA	NA
Down	Cpz	carboxypeptidase Z	-0.977337	6.65e-11		NA	NA
Down	Pth1r	parathyroid hormone 1 receptor	-0.977734	1.56e-13		NA	NA
Down	Pdgfrl	platelet-derived growth factor receptor-like	-0.982158	5.3e-11		NA	NA
Down	Bmp3	bone morphogenetic protein 3	-0.983825	2.46e-15		NA	NA
Down	Runx2	runt related transcription factor 2	-0.984623	1.32e-10		NA	NA
Down	Rab27b	RAB27B, member RAS oncogene family	-0.988256	5.14e-12		NA	NA
Down	Rasa3	RAS p21 protein activator 3	-0.988845	4.38e-10		NA	NA
Down	Lgmn	legumain	-0.990545	1.46e-09		NA	NA
Down	Tnfaip2	tumor necrosis factor, alpha-induced protein 2	-1.00175	2.82e-08		NA	NA
Down	Aldh1l2	aldehyde dehydrogenase 1 family, member L2	-1.00521	2.11e-09		NA	NA
Down	Fkbp7	FK506 binding protein 7	-1.00701	2.17e-14		NA	NA
Down	Etv5	ets variant 5	-1.02278	4.94e-12		NA	NA
Down	Gpc1	glypican 1	-1.02294	2.58e-11		NA	NA
Down	Ckb	creatine kinase, brain	-1.03321	2.23e-10		NA	NA
Down	Rerg	RAS-like, estrogen-regulated, growth-inhibitor	-1.04041	7.3e-13		NA	NA
Down	Cpq	carboxypeptidase Q	-1.05095	7.01e-11		NA	NA
Down	Col11a2	collagen, type XI, alpha 2	-1.06186	4.95e-20		NA	NA
Down	Cdh2	cadherin 2	-1.0649	1.54e-15		NA	NA
Down	H2bc4	H2B clustered histone 4	-1.06726	1.53e-10		NA	NA
Down	Fkbp10	FK506 binding protein 10	-1.07261	4.47e-11		NA	NA
Down	Fkbp11	FK506 binding protein 11	-1.07415	1.12e-13		NA	NA
Down	Slc13a5	solute carrier family 13 (sodium-dependent citrate transporter), member 5	-1.08513	8.69e-18		NA	NA
Down	Ranbp3l	RAN binding protein 3-like	-1.08549	6.42e-12		NA	NA
Down	Mlip	muscular LMNA-interacting protein	-1.10834	1.1e-13		NA	NA
Down	Cd1d1	CD1d1 antigen	-1.11108	1.02e-11		NA	NA
Down	Gprc5c	G protein-coupled receptor, family C, group 5, member C	-1.11378	1.67e-15		NA	NA
Down	Myo10	myosin X	-1.12238	1.24e-12		NA	NA
Down	Ano1	anoctamin 1, calcium activated chloride channel	-1.1244	3.07e-15		NA	NA
Down	Cadm1	cell adhesion molecule 1	-1.12475	7.56e-14		NA	NA
Down	P4ha1	procollagen-proline, 2-oxoglutarate 4-dioxygenase (proline 4-hydroxylase), alpha 1 polypeptide	-1.12635	2.02e-11		NA	NA
Down	Cdkn1a	cyclin-dependent kinase inhibitor 1A (P21)	-1.13794	3.37e-13		NA	NA
Down	Lipc	lipase, hepatic	-1.14973	8.94e-12		NA	NA
Down	Pls3	plastin 3 (T-isoform)	-1.15979	1.25e-10		NA	NA
Down	Asns	asparagine synthetase	-1.16382	1.06e-10		NA	NA
Down	Creb3l1	cAMP responsive element binding protein 3-like 1	-1.17345	2.21e-12		NA	NA
Down	Tmem119	transmembrane protein 119	-1.19114	3.88e-09		NA	NA
Down	Myo1b	myosin IB	-1.19618	1.46e-12		NA	NA
Down	Vdr	vitamin D (1,25-dihydroxyvitamin D3) receptor	-1.1986	2.16e-14		NA	NA
Down	Chac1	ChaC, cation transport regulator 1	-1.20403	2.12e-10		NA	NA
Down	Hpgd	hydroxyprostaglandin dehydrogenase 15 (NAD)	-1.21682	1.54e-08		NA	NA
Down	Me2	malic enzyme 2, NAD(+)-dependent, mitochondrial	-1.23029	2.93e-13		NA	NA
Down	Nrp2	neuropilin 2	-1.23323	8.34e-13		NA	NA
Down	Insig2	insulin induced gene 2	-1.24116	1.9e-11		NA	NA
Down	Sema3d	sema domain, immunoglobulin domain (Ig), short basic domain, secreted, (semaphorin) 3D	-1.28437	4.78e-13		NA	NA
Down	Ramp1	receptor (calcitonin) activity modifying protein 1	-1.30673	3.3e-14		NA	NA
Down	Col24a1	collagen, type XXIV, alpha 1	-1.30791	1.14e-17		NA	NA
Down	Sppl2a	signal peptide peptidase like 2A	-1.35997	9.72e-14		NA	NA
Down	Mamdc2	MAM domain containing 2	-1.37667	2.77e-14		NA	NA
Down	Alpl	alkaline phosphatase, liver/bone/kidney	-1.37796	1.6e-11		NA	NA
Down	Cd200	CD200 antigen	-1.39453	1.77e-14		NA	NA
Down	Enpp6	ectonucleotide pyrophosphatase/phosphodiesterase 6	-1.41125	2.8e-12		NA	NA
Down	Ptprz1	protein tyrosine phosphatase, receptor type Z, polypeptide 1	-1.46562	5.77e-09		NA	NA
Down	Golph3	golgi phosphoprotein 3	-1.4695	2.09e-12		NA	NA
Down	Neat1	nuclear paraspeckle assembly transcript 1 (non-protein coding)	-1.5364	4.59e-11		NA	NA
Down	Mef2c	myocyte enhancer factor 2C	-1.54661	1.71e-15		NA	NA
Down	Sparc	secreted acidic cysteine rich glycoprotein	-1.55551	4.19e-20		NA	NA
Down	Ctsh	cathepsin H	-1.55737	7.6e-16		NA	NA
Down	Cpe	carboxypeptidase E	-1.56231	1.52e-16		NA	NA
Down	Pcsk6	proprotein convertase subtilisin/kexin type 6	-1.64797	2.64e-16		NA	NA
Down	Loxl4	lysyl oxidase-like 4	-1.67686	2.42e-14		NA	NA
Down	Panx3	pannexin 3	-1.68329	1.62e-09		NA	NA
Down	Kazald1	Kazal-type serine peptidase inhibitor domain 1	-1.73477	8.63e-18		NA	NA
Down	Col1a2	collagen, type I, alpha 2	-1.76301	4.58e-20		NA	NA
Down	Satb2	special AT-rich sequence binding protein 2	-1.77787	8.5e-19		NA	NA
Down	Col22a1	collagen, type XXII, alpha 1	-1.78445	1.63e-19		NA	NA
Down	Slc36a2	solute carrier family 36 (proton/amino acid symporter), member 2	-1.79937	2.29e-16		NA	NA
Down	Cd109	CD109 antigen	-1.80699	9.21e-14		NA	NA
Down	Omd	osteomodulin	-1.86373	1.95e-11		NA	NA
Down	Ptgis	prostaglandin I2 (prostacyclin) synthase	-1.88221	1.76e-17		NA	NA
Down	Serpinf1	serine (or cysteine) peptidase inhibitor, clade F, member 1	-1.93862	2.18e-18		NA	NA
Down	Col11a1	collagen, type XI, alpha 1	-1.95022	8.53e-18		NA	NA
Down	Col1a1	collagen, type I, alpha 1	-2.06957	4.38e-20		NA	NA
Down	Car3	carbonic anhydrase 3	-2.18181	1.56e-16		NA	NA
Down	Phex	phosphate regulating endopeptidase homolog, X-linked	-2.1861	1.29e-15		NA	NA
Down	Wif1	Wnt inhibitory factor 1	-2.21448	1.36e-18		NA	NA
Down	Nupr1	nuclear protein transcription regulator 1	-2.24737	1.62e-18		NA	NA
Down	Smpd3	sphingomyelin phosphodiesterase 3, neutral	-2.2528	7.02e-17		NA	NA
Down	Sdc4	syndecan 4	-2.27101	1.58e-15		NA	NA
Down	Dmp1	dentin matrix protein 1	-2.30802	2.31e-12		NA	NA
Down	Sgms2	sphingomyelin synthase 2	-2.40625	1.35e-17		NA	NA
Down	Cgref1	cell growth regulator with EF hand domain 1	-2.50043	4.77e-20		NA	NA
Down	Ifitm5	interferon induced transmembrane protein 5	-2.53899	3.29e-19		NA	NA
Down	Spp1	secreted phosphoprotein 1	-2.56975	2.35e-17		NA	NA
Down	Cfh	complement component factor h	-2.76595	1.41e-19		NA	NA
Down	Bglap2	bone gamma-carboxyglutamate protein 2	-3.18658	1.83e-19		NA	NA
Down	Bglap	bone gamma carboxyglutamate protein	-3.2434	9.28e-19		NA	NA
Down	Ibsp	integrin binding sialoprotein	-4.49747	7.13e-20		NA	NA
NA, not applicable
