# Supplementary material for: Single‐Cell RNA‐Sequencing Reveals the Breadth of Osteoblast Heterogeneity
Source: JBMR Plus. 2021 May 17;5(6):e10496. doi: 10.1002/jbm4.10496 (PMC8216137; doi:10.1002/jbm4.10496)
Supplement: Supplementary file 11 — Supplemental Table S8. Differentially Expressed Genes Between Clusters 1 and 2 [file JBM4-5-e10496-s014.xlsx]

## Sheet: Table_S8
Table S8. Differentially expressed genes between cluster 1 and 2
Category	Symbol	Full Name	Cluster 1 vs. Cluster 2			ROC curve analysis
			log fold-change	p-value		AUC	Power
Up	Sgk1	serum/glucocorticoid regulated kinase 1	1.84923	1.4232e-08		0.728	0.456
Up	Rcan1	regulator of calcineurin 1	1.49945	7.90144e-12		0.777	0.554
Up	Slc20a1	solute carrier family 20, member 1	1.17351	2.54221e-05		0.668	0.336
Up	Srxn1	sulfiredoxin 1 homolog (S. cerevisiae)	1.11871	1.13328e-09		0.737	0.474
Up	Emp1	epithelial membrane protein 1	1.10921	1.1707e-13		0.805	0.61
Up	Cryab	crystallin, alpha B	0.947382	0.00010188		0.66	0.32
Up	Klhl21	kelch-like 21	0.912747	8.24792e-12		0.773	0.546
Up	Ifrd1	interferon-related developmental regulator 1	0.89785	1.98854e-11		0.776	0.552
Up	Plaur	plasminogen activator, urokinase receptor	0.895324	1.42616e-08		0.733	0.466
Up	Hmox1	heme oxygenase 1	0.770965	1.80032e-06		0.689	0.378
Up	Mdm2	transformed mouse 3T3 cell double minute 2	0.755862	5.89294e-06		0.686	0.372
Up	Lrrc15	leucine rich repeat containing 15	0.753643	2.26148e-05		0.673	0.346
Up	Pdpn	podoplanin	0.725974	1.13535e-08		0.735	0.47
Up	Tnfrsf12a	tumor necrosis factor receptor superfamily, member 12a	0.722611	6.02308e-11		0.764	0.528
Up	Mustn1	musculoskeletal, embryonic nuclear protein 1	0.722421	0.000615086		0.617	0.234
Up	Hk2	hexokinase 2	0.715094	6.06384e-06		0.686	0.372
Up	Ptgs2	prostaglandin-endoperoxide synthase 2	0.697578	0.00996623		0.586	0.172
Up	Tuba1c	tubulin, alpha 1C	0.696278	1.79241e-08		0.732	0.464
Up	Hbegf	heparin-binding EGF-like growth factor	0.692555	2.68273e-08		0.706	0.412
Up	Ier3	immediate early response 3	0.687698	7.21583e-05		0.663	0.326
Up	Tubb3	tubulin, beta 3 class III	0.686226	0.00520959		0.595	0.19
Up	Mt2	metallothionein 2	0.668346	6.09449e-09		0.729	0.458
Up	Uap1	UDP-N-acetylglucosamine pyrophosphorylase 1	0.649173	8.1142e-05		0.662	0.324
Up	Anxa1	annexin A1	0.647102	1.29342e-08		0.734	0.468
Up	Tcim	transcriptional and immune response regulator	0.645484	0.000120138		0.636	0.272
Up	Dnajb4	DnaJ heat shock protein family (Hsp40) member B4	0.614945	0.00133961		0.631	0.262
Up	Mt1	metallothionein 1	0.605954	3.56144e-05		0.67	0.34
Up	Cd44	CD44 antigen	0.598213	4.32396e-08		0.725	0.45
Up	Hsp90aa1	heat shock protein 90, alpha (cytosolic), class A member 1	0.59083	3.30547e-05		0.671	0.342
Up	Dmp1	dentin matrix protein 1	0.590426	0.000388285		0.646	0.292
Up	Gadd45g	growth arrest and DNA-damage-inducible 45 gamma	0.587036	2.60029e-06		0.693	0.386
Up	Gprc5a	G protein-coupled receptor, family C, group 5, member A	0.585854	0.00122389		0.604	0.208
Up	Ackr3	atypical chemokine receptor 3	0.583046	1.43989e-06		0.695	0.39
Up	Sertad2	SERTA domain containing 2	0.574822	2.12822e-06		0.695	0.39
Up	Dot1l	DOT1-like, histone H3 methyltransferase (S. cerevisiae)	0.56422	2.59264e-08		0.727	0.454
Up	Plec	plectin	0.56268	8.44881e-10		0.753	0.506
Up	Sox9	SRY (sex determining region Y)-box 9	0.557136	5.18561e-05		0.653	0.306
Up	Ezr	ezrin	0.554297	0.000110293		0.649	0.298
Up	Ncs1	neuronal calcium sensor 1	0.547559	0.000162292		0.631	0.262
Up	Dnajb1	DnaJ heat shock protein family (Hsp40) member B1	0.546935	0.00012622		0.653	0.306
Up	Neat1	nuclear paraspeckle assembly transcript 1 (non-protein coding)	0.544584	0.000103506		0.66	0.32
Up	Rab7b	RAB7B, member RAS oncogene family	0.542953	0.00108517		0.626	0.252
Up	Rassf1	Ras association (RalGDS/AF-6) domain family member 1	0.530486	0.000254013		0.644	0.288
Up	Kctd11	potassium channel tetramerisation domain containing 11	0.529448	0.00101269		0.62	0.24
Up	S100a10	S100 calcium binding protein A10 (calpactin)	0.527355	2.35245e-10		0.761	0.522
Up	Tnfaip6	tumor necrosis factor alpha induced protein 6	0.520496	0.00399192		0.617	0.234
Up	Baiap2	brain-specific angiogenesis inhibitor 1-associated protein 2	0.517555	7.28327e-08		0.72	0.44
Up	Vim	vimentin	0.514176	5.80968e-10		0.755	0.51
Up	Larp4	La ribonucleoprotein domain family, member 4	0.511599	0.00117307		0.633	0.266
Up	Bach1	BTB and CNC homology 1, basic leucine zipper transcription factor 1	0.51093	5.79772e-05		0.665	0.33
Up	Lrrfip1	leucine rich repeat (in FLII) interacting protein 1	0.50945	6.17432e-05		0.664	0.328
Up	Slc35e4	solute carrier family 35, member E4	0.508624	1.27753e-09		0.747	0.494
Up	Slc1a2	solute carrier family 1 (glial high affinity glutamate transporter), member 2	0.503817	0.00162536		0.611	0.222
Up	Abl2	v-abl Abelson murine leukemia viral oncogene 2 (arg, Abelson-related gene)	0.493506	0.000111786		0.659	0.318
Up	Fxyd5	FXYD domain-containing ion transport regulator 5	0.488119	4.27201e-07		0.696	0.392
Up	Rgcc	regulator of cell cycle	0.48598	1.33846e-06		0.699	0.398
Up	Ahnak	AHNAK nucleoprotein (desmoyokin)	0.485965	6.82907e-08		0.722	0.444
Up	Map2k3	mitogen-activated protein kinase kinase 3	0.484782	0.000201265		0.652	0.304
Up	Hspa8	heat shock protein 8	0.480389	0.000169066		0.655	0.31
Up	Capn2	calpain 2	0.479331	7.56597e-05		0.663	0.326
Up	Ivns1abp	influenza virus NS1A binding protein	0.470401	0.000640094		0.64	0.28
Up	Lgals3	lectin, galactose binding, soluble 3	0.466915	3.28917e-08		0.71	0.42
Up	Hsd3b7	hydroxy-delta-5-steroid dehydrogenase, 3 beta- and steroid delta-isomerase 7	0.461315	0.000868551		0.622	0.244
Up	Timp1	tissue inhibitor of metalloproteinase 1	0.450469	1.26478e-05		0.68	0.36
Up	Ankrd28	ankyrin repeat domain 28	0.44918	0.000282797		0.649	0.298
Up	Sqstm1	sequestosome 1	0.443498	0.000218067		0.652	0.304
Up	Slc35f5	solute carrier family 35, member F5	0.442402	0.00660794		0.607	0.214
Up	Dnaja1	DnaJ heat shock protein family (Hsp40) member A1	0.439136	0.000233431		0.651	0.302
Up	Nr1d1	nuclear receptor subfamily 1, group D, member 1	0.437745	0.00845412		0.602	0.204
Up	Errfi1	ERBB receptor feedback inhibitor 1	0.437708	8.50607e-05		0.662	0.324
Up	Mdn1	midasin AAA ATPase 1	0.433341	0.00405929		0.616	0.232
Up	Ubc	ubiquitin C	0.428733	1.44192e-07		0.716	0.432
Up	Kcnn4	potassium intermediate/small conductance calcium-activated channel, subfamily N, member 4	0.419413	2.35697e-08		0.711	0.422
Up	Tmbim1	transmembrane BAX inhibitor motif containing 1	0.419309	0.000458788		0.642	0.284
Up	Vasn	vasorin	0.418443	0.000442502		0.644	0.288
Up	Rock2	Rho-associated coiled-coil containing protein kinase 2	0.412794	0.00126828		0.633	0.266
Up	Trib1	tribbles pseudokinase 1	0.40986	1.92792e-07		0.712	0.424
Up	Igf2bp2	insulin-like growth factor 2 mRNA binding protein 2	0.402407	0.00606868		0.61	0.22
Up	Rtn4	reticulon 4	0.4021	0.00346477		0.62	0.24
Up	Hivep2	human immunodeficiency virus type I enhancer binding protein 2	0.39792	0.000479463		0.643	0.286
Up	Prkd3	protein kinase D3	0.395317	0.00439012		0.61	0.22
Up	Rnh1	ribonuclease/angiogenin inhibitor 1	0.393657	8.56032e-06		0.683	0.366
Up	Lmna	lamin A	0.380785	8.91499e-07		0.702	0.404
Up	Cops8	COP9 signalosome subunit 8	0.378375	0.00633931		0.612	0.224
Up	Ugdh	UDP-glucose dehydrogenase	0.374342	0.00391639		0.619	0.238
Up	Anxa7	annexin A7	0.370138	0.000166069		0.653	0.306
Up	Glud1	glutamate dehydrogenase 1	0.367705	0.000139934		0.656	0.312
Up	Med13	mediator complex subunit 13	0.367379	0.00842117		0.608	0.216
Up	Cd9	CD9 antigen	0.362653	9.9638e-06		0.682	0.364
Up	Fosb	FBJ osteosarcoma oncogene B	0.362432	0.000291023		0.649	0.298
Up	Fbxo32	F-box protein 32	0.35723	0.000856332		0.632	0.264
Up	Cd109	CD109 antigen	0.355131	0.000505873		0.643	0.286
Up	Fhl2	four and a half LIM domains 2	0.350705	0.000157198		0.624	0.248
Up	Zfand5	zinc finger, AN1-type domain 5	0.347009	0.0062756		0.613	0.226
Up	Cdca4	cell division cycle associated 4	0.345253	0.000183468		0.637	0.274
Up	Anxa2	annexin A2	0.344547	1.95624e-05		0.676	0.352
Up	Azin1	antizyme inhibitor 1	0.340801	0.00903361		0.607	0.214
Up	Cldnd1	claudin domain containing 1	0.338386	0.00367644		0.618	0.236
Up	Ippk	inositol 1,3,4,5,6-pentakisphosphate 2-kinase	0.334048	0.00629608		0.588	0.176
Up	Sik3	SIK family kinase 3	0.33337	0.00116384		0.629	0.258
Up	Aldoa	aldolase A, fructose-bisphosphate	0.332688	0.000264564		0.65	0.3
Up	Trp53bp2	transformation related protein 53 binding protein 2	0.331537	0.00356864		0.619	0.238
Up	Gja1	gap junction protein, alpha 1	0.331301	0.000247371		0.651	0.302
Up	Ibsp	integrin binding sialoprotein	0.32846	0.00400951		0.618	0.236
Up	Esd	esterase D/formylglutathione hydrolase	0.326803	0.00118804		0.633	0.266
Up	Ppp1r15a	protein phosphatase 1, regulatory subunit 15A	0.323368	0.00622377		0.613	0.226
Up	Ube2d3	ubiquitin-conjugating enzyme E2D 3	0.322554	0.00342469		0.62	0.24
Up	Clic1	chloride intracellular channel 1	0.322091	9.15043e-06		0.675	0.35
Up	Dclk1	doublecortin-like kinase 1	0.321798	0.00122851		0.603	0.206
Up	Sdcbp	syndecan binding protein	0.3196	0.00275194		0.623	0.246
Up	Tagln2	transgelin 2	0.319583	0.00791264		0.609	0.218
Up	Bdp1	B double prime 1, subunit of RNA polymerase III transcription initiation factor IIIB	0.317405	0.00260783		0.623	0.246
Up	Dcaf12	DDB1 and CUL4 associated factor 12	0.316984	0.00991678		0.599	0.198
Up	Mafk	v-maf musculoaponeurotic fibrosarcoma oncogene family, protein K (avian)	0.316424	2.77793e-05		0.665	0.33
Up	Pnp	purine-nucleoside phosphorylase	0.314203	0.00445379		0.614	0.228
Up	Ccnl1	cyclin L1	0.312001	0.00166616		0.629	0.258
Up	Pfkfb3	6-phosphofructo-2-kinase/fructose-2,6-biphosphatase 3	0.311926	0.0022742		0.613	0.226
Up	Gls	glutaminase	0.308771	0.000798997		0.638	0.276
Up	Ddx10	DEAD box helicase 10	0.307492	0.0045936		0.612	0.224
Up	Fem1b	fem 1 homolog b	0.306455	0.00215554		0.619	0.238
Up	Fas	Fas (TNF receptor superfamily member 6)	0.304531	0.00668894		0.603	0.206
Up	Dst	dystonin	0.301974	0.00345219		0.619	0.238
Up	Tfrc	transferrin receptor	0.299909	0.00326869		0.586	0.172
Up	Abtb2	ankyrin repeat and BTB (POZ) domain containing 2	0.298719	4.92756e-05		0.637	0.274
Up	Txnrd1	thioredoxin reductase 1	0.297017	2.68003e-05		0.667	0.334
Up	Foxn2	forkhead box N2	0.296064	0.000172077		0.655	0.31
Up	Slc4a7	solute carrier family 4, sodium bicarbonate cotransporter, member 7	0.292962	0.00122737		0.631	0.262
Up	Elf2	E74-like factor 2	0.292349	0.000273472		0.647	0.294
Up	Por	P450 (cytochrome) oxidoreductase	0.29057	0.00146226		0.62	0.24
Up	Jak1	Janus kinase 1	0.289736	0.00140595		0.631	0.262
Up	Ppme1	protein phosphatase methylesterase 1	0.286464	0.00820917		0.601	0.202
Up	Coq10b	coenzyme Q10B	0.283063	0.00907449		0.602	0.204
Up	Prkx	protein kinase, X-linked	0.280643	1.10065e-05		0.637	0.274
Up	Spty2d1	SPT2 chromatin protein domain containing 1	0.280263	0.00541422		0.614	0.228
Up	Akap13	A kinase (PRKA) anchor protein 13	0.280196	0.00827265		0.606	0.212
Up	Ywhah	tyrosine 3-monooxygenase/tryptophan 5-monooxygenase activation protein, eta polypeptide	0.279305	0.00242103		0.618	0.236
Up	Pxdc1	PX domain containing 1	0.27876	0.00541171		0.614	0.228
Up	Mir22hg	Mir22 host gene (non-protein coding)	0.278402	0.00202892		0.626	0.252
Up	Notch2	notch 2	0.27695	0.0060223		0.613	0.226
Up	Usp28	ubiquitin specific peptidase 28	0.274947	0.000164451		0.648	0.296
Up	Kras	Kirsten rat sarcoma viral oncogene homolog	0.273797	0.00440438		0.616	0.232
Up	Col6a3	collagen, type VI, alpha 3	0.272346	0.000112414		0.658	0.316
Up	Lax1	lymphocyte transmembrane adaptor 1	0.27218	0.00138459		0.589	0.178
Up	Cdk5r1	cyclin-dependent kinase 5, regulatory subunit 1 (p35)	0.271697	2.63759e-07		0.698	0.396
Up	Sphk1	sphingosine kinase 1	0.269943	6.14964e-05		0.663	0.326
Up	Ccnd1	cyclin D1	0.26771	0.0016582		0.623	0.246
Up	Kif2a	kinesin family member 2A	0.266638	0.00453425		0.614	0.228
Up	Rabgef1	RAB guanine nucleotide exchange factor (GEF) 1	0.265123	0.00400978		0.615	0.23
Up	Tra2b	transformer 2 beta	0.26369	0.00224931		0.626	0.252
Up	Pisd	phosphatidylserine decarboxylase	0.262529	0.00134768		0.611	0.222
Up	Ubash3b	ubiquitin associated and SH3 domain containing, B	0.261368	0.000354689		0.636	0.272
Up	Csnk1d	casein kinase 1, delta	0.260473	0.00288704		0.619	0.238
Up	Spsb1	splA/ryanodine receptor domain and SOCS box containing 1	0.256192	0.000888835		0.615	0.23
Up	Tmem43	transmembrane protein 43	0.253259	0.00016152		0.652	0.304
Up	Txn1	thioredoxin 1	0.253016	0.000346248		0.647	0.294
Up	Ripk1	receptor (TNFRSF)-interacting serine-threonine kinase 1	0.252707	0.00254169		0.621	0.242
Up	Dusp16	dual specificity phosphatase 16	0.252624	0.00768375		0.59	0.18
Down	Limd1	LIM domains containing 1	-0.25158	0.00774695		NA	NA
Down	Taldo1	transaldolase 1	-0.252681	0.00117786		NA	NA
Down	Ccn2	cellular communication network factor 2	-0.2562	0.00723853		NA	NA
Down	Cbx5	chromobox 5	-0.256385	0.00794889		NA	NA
Down	Icosl	icos ligand	-0.256411	2.27259e-05		NA	NA
Down	Lmo7	LIM domain only 7	-0.256572	0.00951014		NA	NA
Down	Foxn3	forkhead box N3	-0.257852	0.00723827		NA	NA
Down	Arl4a	ADP-ribosylation factor-like 4A	-0.258159	0.0055533		NA	NA
Down	S1pr1	sphingosine-1-phosphate receptor 1	-0.258596	0.00164642		NA	NA
Down	Etl4	enhancer trap locus 4	-0.261203	0.000654669		NA	NA
Down	Cc2d2a	coiled-coil and C2 domain containing 2A	-0.261506	0.000622574		NA	NA
Down	Fibin	fin bud initiation factor homolog (zebrafish)	-0.262313	0.000514282		NA	NA
Down	Papola	poly (A) polymerase alpha	-0.263682	0.00196167		NA	NA
Down	Sh3pxd2a	SH3 and PX domains 2A	-0.266778	0.00465476		NA	NA
Down	Gtf3c3	general transcription factor IIIC, polypeptide 3	-0.268678	0.00062362		NA	NA
Down	Afap1	actin filament associated protein 1	-0.274069	0.00523994		NA	NA
Down	Gpsm1	G-protein signalling modulator 1 (AGS3-like, C. elegans)	-0.274279	0.00794476		NA	NA
Down	Cd2ap	CD2-associated protein	-0.274404	0.00769284		NA	NA
Down	Gnai1	guanine nucleotide binding protein (G protein), alpha inhibiting 1	-0.274675	0.00587707		NA	NA
Down	Chac1	ChaC, cation transport regulator 1	-0.274867	0.0079164		NA	NA
Down	Bmp3	bone morphogenetic protein 3	-0.275621	0.00520408		NA	NA
Down	Ctnnd1	catenin (cadherin associated protein), delta 1	-0.275632	0.00165636		NA	NA
Down	Srgap2	SLIT-ROBO Rho GTPase activating protein 2	-0.276746	0.000317016		NA	NA
Down	Lrrc58	leucine rich repeat containing 58	-0.277423	0.0085873		NA	NA
Down	Rnf144b	ring finger protein 144B	-0.278398	0.000509026		NA	NA
Down	Polr2g	polymerase (RNA) II (DNA directed) polypeptide G	-0.281653	0.00264501		NA	NA
Down	Ufl1	UFM1 specific ligase 1	-0.285253	0.00298905		NA	NA
Down	H2bc4	H2B clustered histone 4	-0.286203	0.00833983		NA	NA
Down	Dkk1	dickkopf WNT signaling pathway inhibitor 1	-0.287457	0.00459376		NA	NA
Down	Gpsm2	G-protein signalling modulator 2 (AGS3-like, C. elegans)	-0.287977	0.00322801		NA	NA
Down	Hsp90b1	heat shock protein 90, beta (Grp94), member 1	-0.290361	0.00871276		NA	NA
Down	Sorbs2	sorbin and SH3 domain containing 2	-0.292248	1.46084e-05		NA	NA
Down	Fam78b	family with sequence similarity 78, member B	-0.292524	0.00384643		NA	NA
Down	Sh3pxd2b	SH3 and PX domains 2B	-0.294726	0.00305377		NA	NA
Down	Nhsl1	NHS-like 1	-0.296386	0.000694761		NA	NA
Down	Stk17b	serine/threonine kinase 17b (apoptosis-inducing)	-0.296837	0.00741543		NA	NA
Down	Tmem50a	transmembrane protein 50A	-0.297603	0.000170196		NA	NA
Down	Ppil4	peptidylprolyl isomerase (cyclophilin)-like 4	-0.298446	0.0043442		NA	NA
Down	Pdhb	pyruvate dehydrogenase (lipoamide) beta	-0.298505	0.00924377		NA	NA
Down	Dtna	dystrobrevin alpha	-0.29964	0.000818116		NA	NA
Down	Polr2e	polymerase (RNA) II (DNA directed) polypeptide E	-0.301401	0.000445781		NA	NA
Down	Trip4	thyroid hormone receptor interactor 4	-0.301858	9.50568e-05		NA	NA
Down	Zfp354c	zinc finger protein 354C	-0.30218	0.00351588		NA	NA
Down	Filip1l	filamin A interacting protein 1-like	-0.303804	0.000584951		NA	NA
Down	Rasa3	RAS p21 protein activator 3	-0.304991	0.00753171		NA	NA
Down	Ctnnbl1	catenin, beta like 1	-0.305256	0.00298181		NA	NA
Down	Msn	moesin	-0.306337	0.00287212		NA	NA
Down	Ccdc88a	coiled coil domain containing 88A	-0.307584	0.00645549		NA	NA
Down	Zfp292	zinc finger protein 292	-0.310815	0.000759246		NA	NA
Down	Ccn1	cellular communication network factor 1	-0.311227	0.0069393		NA	NA
Down	Gpn1	GPN-loop GTPase 1	-0.313649	0.00158898		NA	NA
Down	Brd3	bromodomain containing 3	-0.314413	0.000334662		NA	NA
Down	Tmem263	transmembrane protein 263	-0.32575	4.70427e-05		NA	NA
Down	Pcdh18	protocadherin 18	-0.326804	0.00130566		NA	NA
Down	Cadm1	cell adhesion molecule 1	-0.33102	0.00248187		NA	NA
Down	Dph6	diphthamine biosynthesis 6	-0.336555	0.00648478		NA	NA
Down	Lgmn	legumain	-0.338794	0.00479292		NA	NA
Down	Iars	isoleucine-tRNA synthetase	-0.340722	0.00570774		NA	NA
Down	Nrp2	neuropilin 2	-0.341792	0.000926418		NA	NA
Down	Rtcb	RNA 2',3'-cyclic phosphate and 5'-OH ligase	-0.346132	0.00417011		NA	NA
Down	Prrx1	paired related homeobox 1	-0.346757	0.00118249		NA	NA
Down	St3gal6	ST3 beta-galactoside alpha-2,3-sialyltransferase 6	-0.347175	0.0062241		NA	NA
Down	Enpp6	ectonucleotide pyrophosphatase/phosphodiesterase 6	-0.348171	0.00636693		NA	NA
Down	Angpt2	angiopoietin 2	-0.351484	1.68272e-06		NA	NA
Down	Gpr153	G protein-coupled receptor 153	-0.352019	0.00908508		NA	NA
Down	Arcn1	archain 1	-0.356673	0.00704002		NA	NA
Down	Tnfrsf19	tumor necrosis factor receptor superfamily, member 19	-0.366173	0.00199014		NA	NA
Down	Cnn2	calponin 2	-0.370407	0.00131246		NA	NA
Down	Tmtc2	transmembrane and tetratricopeptide repeat containing 2	-0.375421	0.000412435		NA	NA
Down	Zfp260	zinc finger protein 260	-0.377132	0.00598514		NA	NA
Down	Herc1	HECT and RLD domain containing E3 ubiquitin protein ligase family member 1	-0.378941	0.00726912		NA	NA
Down	Yme1l1	YME1-like 1 (S. cerevisiae)	-0.380814	0.00241111		NA	NA
Down	Vstm4	V-set and transmembrane domain containing 4	-0.389007	0.00078136		NA	NA
Down	Fstl1	follistatin-like 1	-0.390074	0.000782688		NA	NA
Down	Dnm3os	dynamin 3, opposite strand	-0.396898	0.00812491		NA	NA
Down	Cdc42ep3	CDC42 effector protein (Rho GTPase binding) 3	-0.401634	1.97571e-06		NA	NA
Down	Ppfibp2	PTPRF interacting protein, binding protein 2 (liprin beta 2)	-0.401962	0.0010669		NA	NA
Down	Mef2c	myocyte enhancer factor 2C	-0.413437	7.69137e-05		NA	NA
Down	Nfib	nuclear factor I/B	-0.413998	0.00544045		NA	NA
Down	Ctnnb1	catenin (cadherin associated protein), beta 1	-0.41874	0.000228952		NA	NA
Down	Dlx5	distal-less homeobox 5	-0.422028	6.39145e-10		NA	NA
Down	Sp7	Sp7 transcription factor 7	-0.42388	7.19665e-06		NA	NA
Down	Cdc16	CDC16 cell division cycle 16	-0.426253	0.0096298		NA	NA
Down	Sec22a	SEC22 homolog A, vesicle trafficking protein	-0.428784	0.00325376		NA	NA
Down	Irs1	insulin receptor substrate 1	-0.434775	0.000750468		NA	NA
Down	Snrnp200	small nuclear ribonucleoprotein 200 (U5)	-0.436902	0.00264805		NA	NA
Down	Fgfr2	fibroblast growth factor receptor 2	-0.456825	5.7633e-05		NA	NA
Down	Dapk2	death-associated protein kinase 2	-0.458119	1.3874e-05		NA	NA
Down	Ltn1	listerin E3 ubiquitin protein ligase 1	-0.461622	0.000972763		NA	NA
Down	Dpysl3	dihydropyrimidinase-like 3	-0.466597	0.000247836		NA	NA
Down	Smpd3	sphingomyelin phosphodiesterase 3, neutral	-0.473098	9.41014e-06		NA	NA
Down	Pard6g	par-6 family cell polarity regulator gamma	-0.47524	9.02408e-05		NA	NA
Down	Ranbp3l	RAN binding protein 3-like	-0.482749	2.1917e-06		NA	NA
Down	Cd200	CD200 antigen	-0.490164	5.15774e-07		NA	NA
Down	Pcsk5	proprotein convertase subtilisin/kexin type 5	-0.507602	0.00771118		NA	NA
Down	Tent5a	terminal nucleotidyltransferase 5A	-0.511491	4.17689e-09		NA	NA
Down	Vdr	vitamin D (1,25-dihydroxyvitamin D3) receptor	-0.531699	2.92234e-05		NA	NA
Down	Hpgd	hydroxyprostaglandin dehydrogenase 15 (NAD)	-0.553171	0.000510557		NA	NA
Down	Disp1	dispatched RND transporter family member 1	-0.562528	0.009632		NA	NA
Down	Pdgfra	platelet derived growth factor receptor, alpha polypeptide	-0.568206	3.78685e-05		NA	NA
Down	Marcks	myristoylated alanine rich protein kinase C substrate	-0.576732	4.21562e-07		NA	NA
Down	Sgms2	sphingomyelin synthase 2	-0.602234	1.6386e-09		NA	NA
Down	Car3	carbonic anhydrase 3	-0.604977	1.9017e-06		NA	NA
Down	Cyfip2	cytoplasmic FMR1 interacting protein 2	-0.621689	0.00182282		NA	NA
Down	Satb2	special AT-rich sequence binding protein 2	-0.637719	1.00128e-07		NA	NA
Down	Nedd9	neural precursor cell expressed, developmentally down-regulated gene 9	-0.644191	0.000160405		NA	NA
Down	Cdh11	cadherin 11	-0.657491	3.10972e-07		NA	NA
Down	Prex1	phosphatidylinositol-3,4,5-trisphosphate-dependent Rac exchange factor 1	-0.700064	3.70906e-05		NA	NA
Down	Id3	inhibitor of DNA binding 3	-0.739698	1.92062e-08		NA	NA
Down	Fign	fidgetin	-0.871856	3.55874e-08		NA	NA
Down	Lifr	LIF receptor alpha	-0.873335	3.69052e-12		NA	NA
NA, not applicable
