# Supplementary material for: Single‐Cell RNA‐Sequencing Reveals the Breadth of Osteoblast Heterogeneity
Source: JBMR Plus. 2021 May 17;5(6):e10496. doi: 10.1002/jbm4.10496 (PMC8216137; doi:10.1002/jbm4.10496)
Supplement: Supplementary file 12 — Supplemental Table S9. Differentially Expressed Genes Between Clusters 1 and 3 [file JBM4-5-e10496-s010.xlsx]

## Sheet: Table_S9
Table S9. Differentially expressed genes between cluster 1 and 3
Category	Symbol	Full Name	Cluster 1 vs. Cluster 3			ROC curve analysis
			log fold-change	p-value		AUC	Power
Up	Omd	osteomodulin	1.67669	3.50068e-11		0.851	0.702
Up	Thbs1	thrombospondin 1	1.40315	2.21331e-08		0.798	0.596
Up	Mmp16	matrix metallopeptidase 16	1.28121	1.63685e-11		0.858	0.716
Up	Ano6	anoctamin 6	1.22335	7.72248e-12		0.864	0.728
Up	Lum	lumican	1.20525	3.06674e-11		0.854	0.708
Up	Ugdh	UDP-glucose dehydrogenase	1.10945	2.45821e-09		0.817	0.634
Up	Smpd3	sphingomyelin phosphodiesterase 3, neutral	1.01999	4.769e-10		0.831	0.662
Up	Car3	carbonic anhydrase 3	0.975964	3.6278e-08		0.793	0.586
Up	Ptprd	protein tyrosine phosphatase, receptor type, D	0.966753	1.61397e-11		0.856	0.712
Up	Mxra8	matrix-remodelling associated 8	0.961883	5.88414e-07		0.747	0.494
Up	Tnfrsf19	tumor necrosis factor receptor superfamily, member 19	0.955658	2.17893e-07		0.76	0.52
Up	Tmem119	transmembrane protein 119	0.932096	4.84517e-06		0.742	0.484
Up	Me2	malic enzyme 2, NAD(+)-dependent, mitochondrial	0.895306	3.71313e-09		0.813	0.626
Up	Plat	plasminogen activator, tissue	0.843291	0.0015277		0.643	0.286
Up	Sdc4	syndecan 4	0.82851	7.40416e-06		0.739	0.478
Up	Gas1	growth arrest specific 1	0.820775	8.28667e-09		0.796	0.592
Up	Colec12	collectin sub-family member 12	0.811007	2.99758e-07		0.769	0.538
Up	Adamts5	a disintegrin-like and metallopeptidase (reprolysin type) with thrombospondin type 1 motif, 5 (aggrecanase-2)	0.810006	6.36089e-06		0.74	0.48
Up	Kcnq1ot1	KCNQ1 overlapping transcript 1	0.793394	0.00203957		0.661	0.322
Up	Gsn	gelsolin	0.789109	5.85617e-07		0.766	0.532
Up	P4ha2	procollagen-proline, 2-oxoglutarate 4-dioxygenase (proline 4-hydroxylase), alpha II polypeptide	0.776647	3.57755e-07		0.771	0.542
Up	S1pr3	sphingosine-1-phosphate receptor 3	0.774761	4.94041e-10		0.817	0.634
Up	Rasa3	RAS p21 protein activator 3	0.761035	3.36841e-05		0.719	0.438
Up	Bcat1	branched chain aminotransferase 1, cytosolic	0.708349	2.34186e-06		0.746	0.492
Up	Rdh13	retinol dehydrogenase 13 (all-trans and 9-cis)	0.698771	4.44424e-05		0.71	0.42
Up	Bglap	bone gamma carboxyglutamate protein	0.687491	8.23081e-05		0.71	0.42
Up	Mfap2	microfibrillar-associated protein 2	0.684412	1.42371e-06		0.755	0.51
Up	Srm	spermidine synthase	0.670802	3.53267e-07		0.765	0.53
Up	Pxylp1	2-phosphoxylose phosphatase 1	0.670788	4.51938e-07		0.75	0.5
Up	Ro60	Ro60, Y RNA binding protein	0.667041	3.76807e-06		0.744	0.488
Up	Ccnd2	cyclin D2	0.659729	0.000144401		0.702	0.404
Up	Cnn2	calponin 2	0.656718	6.80967e-06		0.739	0.478
Up	Bglap2	bone gamma-carboxyglutamate protein 2	0.651893	5.63598e-05		0.714	0.428
Up	Coro1c	coronin, actin binding protein 1C	0.643369	8.34299e-06		0.733	0.466
Up	Nars	asparaginyl-tRNA synthetase	0.63262	7.94187e-05		0.71	0.42
Up	Col12a1	collagen, type XII, alpha 1	0.622635	0.00228958		0.647	0.294
Up	Nrp2	neuropilin 2	0.618299	3.18321e-06		0.748	0.496
Up	Alpl	alkaline phosphatase, liver/bone/kidney	0.610252	5.23012e-05		0.715	0.43
Up	Cdh2	cadherin 2	0.609614	6.82049e-06		0.739	0.478
Up	Atp5b	ATP synthase, H+ transporting mitochondrial F1 complex, beta subunit	0.600871	0.000648247		0.682	0.364
Up	Mdn1	midasin AAA ATPase 1	0.597949	0.00132456		0.668	0.336
Up	Rin2	Ras and Rab interactor 2	0.595649	0.000123678		0.697	0.394
Up	Plod2	procollagen lysine, 2-oxoglutarate 5-dioxygenase 2	0.588788	4.39325e-05		0.717	0.434
Up	Rab7b	RAB7B, member RAS oncogene family	0.58657	1.84644e-05		0.713	0.426
Up	Adam12	a disintegrin and metallopeptidase domain 12 (meltrin alpha)	0.583854	0.00337641		0.656	0.312
Up	Slc8a3	solute carrier family 8 (sodium/calcium exchanger), member 3	0.582554	2.56474e-05		0.721	0.442
Up	Stip1	stress-induced phosphoprotein 1	0.575036	0.000255541		0.689	0.378
Up	Tcf7	transcription factor 7, T cell specific	0.558949	3.35604e-05		0.714	0.428
Up	Nfib	nuclear factor I/B	0.558828	3.22348e-05		0.714	0.428
Up	Plagl1	pleiomorphic adenoma gene-like 1	0.557781	0.00271022		0.657	0.314
Up	Lrrc15	leucine rich repeat containing 15	0.553727	0.00545229		0.647	0.294
Up	Aak1	AP2 associated kinase 1	0.551803	0.00111236		0.672	0.344
Up	Ptpn13	protein tyrosine phosphatase, non-receptor type 13	0.542124	0.000131729		0.681	0.362
Up	Ifitm5	interferon induced transmembrane protein 5	0.541514	1.29022e-05		0.732	0.464
Up	Bmp2k	BMP2 inducible kinase	0.533975	0.000436061		0.67	0.34
Up	Slc36a2	solute carrier family 36 (proton/amino acid symporter), member 2	0.531194	2.17418e-05		0.726	0.452
Up	Eif3a	eukaryotic translation initiation factor 3, subunit A	0.529666	0.000289148		0.693	0.386
Up	Fap	fibroblast activation protein	0.525888	0.000463734		0.684	0.368
Up	Bccip	BRCA2 and CDKN1A interacting protein	0.524833	5.22891e-06		0.738	0.476
Up	Vim	vimentin	0.522663	1.97639e-07		0.777	0.554
Up	Insc	INSC spindle orientation adaptor protein	0.515569	5.16249e-06		0.737	0.474
Up	Shc2	SHC (Src homology 2 domain containing) transforming protein 2	0.514539	9.56132e-06		0.727	0.454
Up	Dcn	decorin	0.507115	0.000139508		0.703	0.406
Up	Lrrc17	leucine rich repeat containing 17	0.499269	0.000502395		0.645	0.29
Up	Chn1	chimerin 1	0.493745	0.00275118		0.63	0.26
Up	Ugcg	UDP-glucose ceramide glucosyltransferase	0.491837	0.00016763		0.691	0.382
Up	Cct5	chaperonin containing Tcp1, subunit 5 (epsilon)	0.491493	0.000266984		0.694	0.388
Up	Cadm1	cell adhesion molecule 1	0.489306	0.000113143		0.705	0.41
Up	Smu1	smu-1 suppressor of mec-8 and unc-52 homolog (C. elegans)	0.48421	0.00434534		0.644	0.288
Up	Dapk2	death-associated protein kinase 2	0.48171	2.49359e-07		0.769	0.538
Up	Slc3a2	solute carrier family 3 (activators of dibasic and neutral amino acid transport), member 2	0.480979	0.000232668		0.696	0.392
Up	Tmem45a	transmembrane protein 45a	0.479605	0.000393658		0.684	0.368
Up	Ypel1	yippee like 1	0.478014	0.00702976		0.603	0.206
Up	Micu1	mitochondrial calcium uptake 1	0.477537	0.000764851		0.674	0.348
Up	Cyfip2	cytoplasmic FMR1 interacting protein 2	0.474505	0.000725297		0.658	0.316
Up	Creb3l1	cAMP responsive element binding protein 3-like 1	0.473019	7.26079e-05		0.711	0.422
Up	Phgdh	3-phosphoglycerate dehydrogenase	0.473004	0.00723578		0.628	0.256
Up	Dstn	destrin	0.47212	5.89735e-05		0.714	0.428
Up	Prcp	prolylcarboxypeptidase (angiotensinase C)	0.471857	0.00043686		0.682	0.364
Up	Myo10	myosin X	0.468769	0.000401383		0.688	0.376
Up	Srpx	sushi-repeat-containing protein	0.462735	0.000518979		0.684	0.368
Up	Ctsk	cathepsin K	0.462066	0.000723308		0.68	0.36
Up	Rsl1d1	ribosomal L1 domain containing 1	0.460254	0.00148149		0.669	0.338
Up	Pdzd2	PDZ domain containing 2	0.457811	0.000161661		0.698	0.396
Up	Snx5	sorting nexin 5	0.455637	0.0014694		0.666	0.332
Up	Nop56	NOP56 ribonucleoprotein	0.454491	0.000965618		0.675	0.35
Up	Fhod3	formin homology 2 domain containing 3	0.45063	0.000335185		0.679	0.358
Up	Hspd1	heat shock protein 1 (chaperonin)	0.450616	0.00124317		0.668	0.336
Up	Gprc5c	G protein-coupled receptor, family C, group 5, member C	0.448564	0.00602179		0.646	0.292
Up	Pofut2	protein O-fucosyltransferase 2	0.447208	0.00833221		0.64	0.28
Up	Zc3h7a	zinc finger CCCH type containing 7 A	0.447198	0.00798089		0.641	0.282
Up	Gstp1	glutathione S-transferase, pi 1	0.445516	0.00752672		0.642	0.284
Up	Tmem97	transmembrane protein 97	0.444936	0.0044963		0.65	0.3
Up	Fkbp9	FK506 binding protein 9	0.443245	0.000303908		0.692	0.384
Up	Usp15	ubiquitin specific peptidase 15	0.441169	0.00909765		0.638	0.276
Up	Hspa9	heat shock protein 9	0.440662	0.00237193		0.661	0.322
Up	Serpinf1	serine (or cysteine) peptidase inhibitor, clade F, member 1	0.437907	5.46761e-06		0.742	0.484
Up	Stt3a	STT3, subunit of the oligosaccharyltransferase complex, homolog A (S. cerevisiae)	0.436486	0.000373091		0.689	0.378
Up	Vkorc1	vitamin K epoxide reductase complex, subunit 1	0.434854	1.66191e-05		0.729	0.458
Up	Ivns1abp	influenza virus NS1A binding protein	0.430498	0.00692918		0.644	0.288
Up	Ppa1	pyrophosphatase (inorganic) 1	0.429115	0.00063897		0.681	0.362
Up	Prrx1	paired related homeobox 1	0.425321	9.41493e-05		0.707	0.414
Up	Dipk2a	divergent protein kinase domain 2A	0.424073	3.10382e-06		0.724	0.448
Up	Nfkb2	nuclear factor of kappa light polypeptide gene enhancer in B cells 2, p49/p100	0.42365	0.00679601		0.631	0.262
Up	Errfi1	ERBB receptor feedback inhibitor 1	0.423551	0.000897717		0.677	0.354
Up	Usp47	ubiquitin specific peptidase 47	0.42055	0.00260703		0.659	0.318
Up	Npm1	nucleophosmin 1	0.420342	0.00031933		0.692	0.384
Up	Svil	supervillin	0.417876	0.00335792		0.631	0.262
Up	Tmem176a	transmembrane protein 176A	0.416705	0.00666665		0.644	0.288
Up	Hnrnpdl	heterogeneous nuclear ribonucleoprotein D-like	0.416542	0.00123156		0.672	0.344
Up	Cpz	carboxypeptidase Z	0.415389	0.00212531		0.664	0.328
Up	Ap2a2	adaptor-related protein complex 2, alpha 2 subunit	0.412867	0.000845401		0.677	0.354
Up	Qser1	glutamine and serine rich 1	0.412764	0.00146515		0.639	0.278
Up	Mtss1	MTSS I-BAR domain containing 1	0.412582	0.000803269		0.677	0.354
Up	Kpnb1	karyopherin (importin) beta 1	0.411642	0.00220231		0.66	0.32
Up	Acsl4	acyl-CoA synthetase long-chain family member 4	0.410806	0.00119718		0.668	0.336
Up	Ncl	nucleolin	0.409895	0.00048721		0.686	0.372
Up	Cfh	complement component factor h	0.409337	0.000217614		0.697	0.394
Up	Fstl4	follistatin-like 4	0.406792	0.00175438		0.631	0.262
Up	Angptl4	angiopoietin-like 4	0.40631	0.00592119		0.607	0.214
Up	Lap3	leucine aminopeptidase 3	0.406262	0.00327545		0.646	0.292
Up	Cebpz	CCAAT/enhancer binding protein zeta	0.405077	0.00181711		0.657	0.314
Up	Tmem109	transmembrane protein 109	0.404594	0.00367276		0.636	0.272
Up	Prdx6	peroxiredoxin 6	0.403519	0.00771247		0.639	0.278
Up	Asph	aspartate-beta-hydroxylase	0.403335	3.52097e-06		0.723	0.446
Up	Lhfpl2	lipoma HMGIC fusion partner-like 2	0.40321	0.00477249		0.624	0.248
Up	Prss35	protease, serine 35	0.40307	0.00062816		0.681	0.362
Up	Nav1	neuron navigator 1	0.402632	0.00343116		0.655	0.31
Up	Epb41l2	erythrocyte membrane protein band 4.1 like 2	0.398495	0.00183774		0.666	0.332
Up	Esd	esterase D/formylglutathione hydrolase	0.397516	0.0017416		0.667	0.334
Up	Ftsj3	FtsJ RNA methyltransferase homolog 3 (E. coli)	0.393544	0.00345626		0.629	0.258
Up	Igsf3	immunoglobulin superfamily, member 3	0.392734	0.00023025		0.696	0.392
Up	Cd59a	CD59a antigen	0.3926	0.000969429		0.645	0.29
Up	Lgmn	legumain	0.391492	0.00483541		0.649	0.298
Up	Marcks	myristoylated alanine rich protein kinase C substrate	0.388684	0.00107344		0.674	0.348
Up	Yipf5	Yip1 domain family, member 5	0.387338	0.00500264		0.649	0.298
Up	Robo1	roundabout guidance receptor 1	0.387049	2.55248e-08		0.773	0.546
Up	Flrt2	fibronectin leucine rich transmembrane protein 2	0.386376	0.00705224		0.631	0.262
Up	Cdh11	cadherin 11	0.38523	0.00684785		0.644	0.288
Up	Rictor	RPTOR independent companion of MTOR, complex 2	0.383575	0.00346155		0.65	0.3
Up	Snd1	staphylococcal nuclease and tudor domain containing 1	0.378656	0.00223498		0.663	0.326
Up	Pth1r	parathyroid hormone 1 receptor	0.372014	0.00817552		0.641	0.282
Up	Dhx40	DEAH (Asp-Glu-Ala-His) box polypeptide 40	0.37113	0.000664583		0.677	0.354
Up	Gli3	GLI-Kruppel family member GLI3	0.369613	2.99627e-05		0.705	0.41
Up	Kcnma1	potassium large conductance calcium-activated channel, subfamily M, alpha member 1	0.367104	0.00215795		0.663	0.326
Up	Nop58	NOP58 ribonucleoprotein	0.366988	0.00226939		0.662	0.324
Up	Anxa1	annexin A1	0.365589	0.00158978		0.668	0.336
Up	Snhg5	small nucleolar RNA host gene 5	0.364403	0.00086119		0.677	0.354
Up	Thumpd1	THUMP domain containing 1	0.363851	0.00177772		0.646	0.292
Up	Rrbp1	ribosome binding protein 1	0.363131	0.00152109		0.669	0.338
Up	Fkbp1a	FK506 binding protein 1a	0.360425	0.000761367		0.679	0.358
Up	Me1	malic enzyme 1, NADP(+)-dependent, cytosolic	0.359754	0.00162324		0.664	0.328
Up	Myc	myelocytomatosis oncogene	0.357693	0.00928449		0.638	0.276
Up	Nav3	neuron navigator 3	0.355217	0.00714499		0.636	0.272
Up	Zeb2	zinc finger E-box binding homeobox 2	0.35361	7.33364e-09		0.797	0.594
Up	Arid5b	AT rich interactive domain 5B (MRF1-like)	0.352387	0.00599556		0.645	0.29
Up	Fkbp10	FK506 binding protein 10	0.351768	0.00712916		0.643	0.286
Up	Rpl8	ribosomal protein L8	0.349311	4.35971e-05		0.718	0.436
Up	Pcnp	PEST proteolytic signal containing nuclear protein	0.348279	0.00677123		0.644	0.288
Up	Prdx3	peroxiredoxin 3	0.348272	0.000641638		0.665	0.33
Up	Cyb5r1	cytochrome b5 reductase 1	0.348196	0.000726539		0.658	0.316
Up	Robo2	roundabout guidance receptor 2	0.346379	0.00627484		0.645	0.29
Up	Vasn	vasorin	0.345553	0.0046425		0.651	0.302
Up	Fam171a1	family with sequence similarity 171, member A1	0.345172	0.0013476		0.655	0.31
Up	Psat1	phosphoserine aminotransferase 1	0.342814	0.00347318		0.655	0.31
Up	Ptges3	prostaglandin E synthase 3	0.339064	0.000149499		0.702	0.404
Up	Fads1	fatty acid desaturase 1	0.338839	0.00344651		0.621	0.242
Up	Hnrnpab	heterogeneous nuclear ribonucleoprotein A/B	0.338369	0.000306097		0.692	0.384
Up	Grb10	growth factor receptor bound protein 10	0.33369	0.000952733		0.676	0.352
Up	Retreg2	reticulophagy regulator family member 2	0.332059	0.0095517		0.611	0.222
Up	Ddr2	discoidin domain receptor family, member 2	0.329313	0.00992898		0.637	0.274
Up	Pcolce	procollagen C-endopeptidase enhancer protein	0.329084	1.93919e-05		0.727	0.454
Up	Arfip2	ADP-ribosylation factor interacting protein 2	0.328972	0.00857038		0.621	0.242
Up	Nucb2	nucleobindin 2	0.328187	0.000229286		0.694	0.388
Up	Aspscr1	alveolar soft part sarcoma chromosome region, candidate 1 (human)	0.324724	0.00342532		0.643	0.286
Up	Taf1	TATA-box binding protein associated factor 1	0.323348	0.0086518		0.623	0.246
Up	Sfxn1	sideroflexin 1	0.322773	0.00254274		0.65	0.3
Up	Zbed5	zinc finger, BED type containing 5	0.3224	0.00507547		0.647	0.294
Up	Tjp1	tight junction protein 1	0.321992	0.000379274		0.688	0.376
Up	Mrtfb	myocardin related transcription factor B	0.321029	0.000927995		0.671	0.342
Up	Usp38	ubiquitin specific peptidase 38	0.320908	0.000819015		0.651	0.302
Up	Sema3b	sema domain, immunoglobulin domain (Ig), short basic domain, secreted, (semaphorin) 3B	0.320041	0.00119974		0.671	0.342
Up	Rpl3	ribosomal protein L3	0.319991	8.52967e-05		0.709	0.418
Up	Unc5c	unc-5 netrin receptor C	0.3182	0.00788949		0.639	0.278
Up	Mical2	microtubule associated monooxygenase, calponin and LIM domain containing 2	0.313633	2.13864e-05		0.724	0.448
Up	Ctps	cytidine 5'-triphosphate synthase	0.308977	0.00251161		0.626	0.252
Up	Naa25	N(alpha)-acetyltransferase 25, NatB auxiliary subunit	0.305289	0.000142006		0.662	0.324
Up	Igdcc4	immunoglobulin superfamily, DCC subclass, member 4	0.304614	0.0044288		0.636	0.272
Up	Foxn2	forkhead box N2	0.302982	0.00248397		0.661	0.322
Up	Serpinh1	serine (or cysteine) peptidase inhibitor, clade H, member 1	0.302666	0.00058051		0.683	0.366
Up	Ston2	stonin 2	0.302387	0.000203601		0.697	0.394
Up	Ssr1	signal sequence receptor, alpha	0.301702	0.000701109		0.68	0.36
Up	Sem1	SEM1, 26S proteasome complex subunit	0.299585	3.07164e-06		0.748	0.496
Up	Ddost	dolichyl-di-phosphooligosaccharide-protein glycotransferase	0.297985	0.00703793		0.643	0.286
Up	Selenom	selenoprotein M	0.297557	0.000329999		0.691	0.382
Up	Dusp10	dual specificity phosphatase 10	0.297106	0.00112834		0.638	0.276
Up	Spin1	spindlin 1	0.296337	0.00878807		0.638	0.276
Up	Cd1d1	CD1d1 antigen	0.293814	0.00537324		0.648	0.296
Up	Htatsf1	HIV TAT specific factor 1	0.290885	0.000418044		0.682	0.364
Up	Rps2	ribosomal protein S2	0.289867	0.0029439		0.658	0.316
Up	Gorab	golgin, RAB6-interacting	0.289528	0.00545292		0.633	0.266
Up	Tanc1	tetratricopeptide repeat, ankyrin repeat and coiled-coil containing 1	0.286701	0.000713582		0.67	0.34
Up	Cept1	choline/ethanolaminephosphotransferase 1	0.284604	0.000946891		0.649	0.298
Up	Spon1	spondin 1, (f-spondin) extracellular matrix protein	0.282119	0.00495305		0.622	0.244
Up	Atp2c1	ATPase, Ca++-sequestering	0.279831	0.00463125		0.632	0.264
Up	Vit	vitrin	0.279649	0.00168716		0.659	0.318
Up	Tmem59	transmembrane protein 59	0.27906	0.00298527		0.658	0.316
Up	Sltm	SAFB-like, transcription modulator	0.278557	0.00374221		0.654	0.308
Up	Mybbp1a	MYB binding protein (P160) 1a	0.276973	0.000498622		0.666	0.332
Up	Psen1	presenilin 1	0.276947	0.00243013		0.658	0.316
Up	Kdelr2	KDEL (Lys-Asp-Glu-Leu) endoplasmic reticulum protein retention receptor 2	0.274474	3.00308e-05		0.722	0.444
Up	Zc3h15	zinc finger CCCH-type containing 15	0.272832	0.0095794		0.638	0.276
Up	Pxdc1	PX domain containing 1	0.271097	0.00374221		0.654	0.308
Up	Rcn3	reticulocalbin 3, EF-hand calcium binding domain	0.270737	0.00450129		0.651	0.302
Up	Rpl18	ribosomal protein L18	0.26815	0.00152109		0.669	0.338
Up	Ppan	peter pan homolog	0.265423	0.00200849		0.634	0.268
Up	Ostc	oligosaccharyltransferase complex subunit (non-catalytic)	0.265229	0.00468606		0.651	0.302
Up	Rack1	receptor for activated C kinase 1	0.261728	0.000712145		0.68	0.36
Up	Cd63	CD63 antigen	0.26144	2.4398e-06		0.751	0.502
Up	Slc7a1	solute carrier family 7 (cationic amino acid transporter, y+ system), member 1	0.259978	0.00127603		0.671	0.342
Up	Ssr3	signal sequence receptor, gamma	0.258116	0.00789628		0.641	0.282
Up	Tex30	testis expressed 30	0.257489	0.0058287		0.644	0.288
Up	Arhgap42	Rho GTPase activating protein 42	0.257385	5.62174e-05		0.681	0.362
Up	Ssb	Sjogren syndrome antigen B	0.253822	0.0068146		0.644	0.288
Up	Rps16	ribosomal protein S16	0.250076	0.000203383		0.698	0.396
Down	Pdlim7	PDZ and LIM domain 7	-0.250757	0.00486965		NA	NA
Down	C130050O18Rik	RIKEN cDNA C130050O18 gene	-0.251534	0.00346651		NA	NA
Down	Ccdc127	coiled-coil domain containing 127	-0.252422	0.0044521		NA	NA
Down	Actr2	ARP2 actin-related protein 2	-0.254315	0.00270651		NA	NA
Down	Pfdn5	prefoldin 5	-0.256814	0.000319326		NA	NA
Down	Fnbp1l	formin binding protein 1-like	-0.256915	0.004965		NA	NA
Down	Ralgapa2	Ral GTPase activating protein, alpha subunit 2 (catalytic)	-0.258619	2.34325e-08		NA	NA
Down	Marcksl1	MARCKS-like 1	-0.259749	0.000476828		NA	NA
Down	Hadha	hydroxyacyl-CoA dehydrogenase trifunctional multienzyme complex subunit alpha	-0.260894	0.00386134		NA	NA
Down	Pitpnc1	phosphatidylinositol transfer protein, cytoplasmic 1	-0.264793	0.00300475		NA	NA
Down	Gchfr	GTP cyclohydrolase I feedback regulator	-0.265509	4.19257e-05		NA	NA
Down	Osbpl3	oxysterol binding protein-like 3	-0.266053	0.000642333		NA	NA
Down	Itm2b	integral membrane protein 2B	-0.272652	0.00347658		NA	NA
Down	Susd6	sushi domain containing 6	-0.274049	0.00191299		NA	NA
Down	Klhdc3	kelch domain containing 3	-0.274334	0.000469759		NA	NA
Down	Ptpn21	protein tyrosine phosphatase, non-receptor type 21	-0.275498	0.00199877		NA	NA
Down	Tacc2	transforming, acidic coiled-coil containing protein 2	-0.277394	0.000957347		NA	NA
Down	Dok5	docking protein 5	-0.279406	0.00132782		NA	NA
Down	R3hcc1l	R3H domain and coiled-coil containing 1 like	-0.27975	0.00139619		NA	NA
Down	Irx5	Iroquois homeobox 5	-0.281249	0.000417901		NA	NA
Down	Fkbp3	FK506 binding protein 3	-0.286785	0.00351132		NA	NA
Down	Klf13	Kruppel-like factor 13	-0.286861	0.00357344		NA	NA
Down	Tmc6	transmembrane channel-like gene family 6	-0.287887	0.000422293		NA	NA
Down	Arhgdib	Rho, GDP dissociation inhibitor (GDI) beta	-0.291773	0.000200938		NA	NA
Down	Twsg1	twisted gastrulation BMP signaling modulator 1	-0.292239	0.00779439		NA	NA
Down	Tmem50a	transmembrane protein 50A	-0.294305	0.00485555		NA	NA
Down	Ndufs8	NADH:ubiquinone oxidoreductase core subunit S8	-0.296532	0.00331074		NA	NA
Down	Abtb1	ankyrin repeat and BTB (POZ) domain containing 1	-0.298845	0.0025224		NA	NA
Down	Bcl2l1	BCL2-like 1	-0.299521	0.00961387		NA	NA
Down	Prkag1	protein kinase, AMP-activated, gamma 1 non-catalytic subunit	-0.307596	0.00551619		NA	NA
Down	Crnde	colorectal neoplasia differentially expressed (non-protein coding)	-0.307615	0.000654937		NA	NA
Down	Plppr4	phospholipid phosphatase related 4	-0.313161	3.7827e-07		NA	NA
Down	Rhoc	ras homolog family member C	-0.313915	0.00632899		NA	NA
Down	Sfn	stratifin	-0.316997	5.84397e-05		NA	NA
Down	Elmod2	ELMO/CED-12 domain containing 2	-0.317774	0.00601473		NA	NA
Down	Cd2ap	CD2-associated protein	-0.318156	0.00335529		NA	NA
Down	Arpc1b	actin related protein 2/3 complex, subunit 1B	-0.318606	8.09898e-05		NA	NA
Down	Swap70	SWA-70 protein	-0.319759	0.00052055		NA	NA
Down	Atp6v1d	ATPase, H+ transporting, lysosomal V1 subunit D	-0.323584	0.00292573		NA	NA
Down	Calcoco1	calcium binding and coiled coil domain 1	-0.325462	0.00112451		NA	NA
Down	Slc13a5	solute carrier family 13 (sodium-dependent citrate transporter), member 5	-0.329516	0.000689284		NA	NA
Down	Atp2b4	ATPase, Ca++ transporting, plasma membrane 4	-0.329579	0.00171634		NA	NA
Down	Gja1	gap junction protein, alpha 1	-0.331772	0.000608703		NA	NA
Down	Hacd2	3-hydroxyacyl-CoA dehydratase 2	-0.332635	0.000934204		NA	NA
Down	Gpd2	glycerol phosphate dehydrogenase 2, mitochondrial	-0.333398	0.00274858		NA	NA
Down	Dusp3	dual specificity phosphatase 3 (vaccinia virus phosphatase VH1-related)	-0.335927	0.00287331		NA	NA
Down	Shroom3	shroom family member 3	-0.336337	0.000267431		NA	NA
Down	Ccdc88a	coiled coil domain containing 88A	-0.339534	0.00598673		NA	NA
Down	Rhobtb3	Rho-related BTB domain containing 3	-0.339542	0.00897036		NA	NA
Down	Eml3	echinoderm microtubule associated protein like 3	-0.339962	0.000449916		NA	NA
Down	Iqgap1	IQ motif containing GTPase activating protein 1	-0.34058	0.0073144		NA	NA
Down	H3f3b	H3.3 histone B	-0.344289	2.98453e-07		NA	NA
Down	Ryk	receptor-like tyrosine kinase	-0.344633	0.00174455		NA	NA
Down	Slc25a25	solute carrier family 25 (mitochondrial carrier, phosphate carrier), member 25	-0.345661	0.00422437		NA	NA
Down	Calm2	calmodulin 2	-0.346142	2.48586e-05		NA	NA
Down	Tulp4	tubby like protein 4	-0.347857	0.00052055		NA	NA
Down	Plekhg1	pleckstrin homology domain containing, family G (with RhoGef domain) member 1	-0.351041	2.17064e-06		NA	NA
Down	Hsd3b7	hydroxy-delta-5-steroid dehydrogenase, 3 beta- and steroid delta-isomerase 7	-0.352427	0.00531108		NA	NA
Down	Fam3c	family with sequence similarity 3, member C	-0.355095	0.00777059		NA	NA
Down	Slco3a1	solute carrier organic anion transporter family, member 3a1	-0.35755	0.00103237		NA	NA
Down	Cdkn1a	cyclin-dependent kinase inhibitor 1A (P21)	-0.359002	0.00016016		NA	NA
Down	Fgf1	fibroblast growth factor 1	-0.361995	0.0024004		NA	NA
Down	Sash1	SAM and SH3 domain containing 1	-0.364571	1.9471e-06		NA	NA
Down	Eln	elastin	-0.36785	0.00354032		NA	NA
Down	Pogz	pogo transposable element with ZNF domain	-0.369416	0.00468465		NA	NA
Down	Ets1	E26 avian leukemia oncogene 1, 5' domain	-0.370851	0.00606485		NA	NA
Down	Egr2	early growth response 2	-0.380398	0.00595601		NA	NA
Down	Rhoa	ras homolog family member A	-0.381646	0.00685915		NA	NA
Down	Aktip	thymoma viral proto-oncogene 1 interacting protein	-0.38272	0.00232084		NA	NA
Down	Rnf11	ring finger protein 11	-0.386301	6.75204e-05		NA	NA
Down	Rbms1	RNA binding motif, single stranded interacting protein 1	-0.390469	0.000634231		NA	NA
Down	Ttc7b	tetratricopeptide repeat domain 7B	-0.391077	0.00519736		NA	NA
Down	Trps1	transcriptional repressor GATA binding 1	-0.395802	0.00520592		NA	NA
Down	Tanc2	tetratricopeptide repeat, ankyrin repeat and coiled-coil containing 2	-0.398315	0.00345282		NA	NA
Down	Acox1	acyl-Coenzyme A oxidase 1, palmitoyl	-0.401868	0.000607444		NA	NA
Down	Afap1l2	actin filament associated protein 1-like 2	-0.404313	3.52929e-06		NA	NA
Down	Vamp8	vesicle-associated membrane protein 8	-0.40713	0.000318616		NA	NA
Down	Sh3kbp1	SH3-domain kinase binding protein 1	-0.407623	1.2012e-06		NA	NA
Down	Kirrel	kirre like nephrin family adhesion molecule 1	-0.407723	9.48889e-06		NA	NA
Down	Pmepa1	prostate transmembrane protein, androgen induced 1	-0.407802	0.000855059		NA	NA
Down	Myo1e	myosin IE	-0.410649	0.000910956		NA	NA
Down	Fmnl2	formin-like 2	-0.413919	0.000724948		NA	NA
Down	Rnf115	ring finger protein 115	-0.415175	0.000191137		NA	NA
Down	Tspan6	tetraspanin 6	-0.417669	0.00911162		NA	NA
Down	Atf3	activating transcription factor 3	-0.42111	0.000637906		NA	NA
Down	Eif3h	eukaryotic translation initiation factor 3, subunit H	-0.424106	1.65832e-05		NA	NA
Down	Vdr	vitamin D (1,25-dihydroxyvitamin D3) receptor	-0.431841	0.00286342		NA	NA
Down	Nrbp2	nuclear receptor binding protein 2	-0.434528	0.00647076		NA	NA
Down	Sppl2a	signal peptide peptidase like 2A	-0.438397	0.000144414		NA	NA
Down	Bclaf1	BCL2-associated transcription factor 1	-0.439496	0.00788362		NA	NA
Down	Srgap1	SLIT-ROBO Rho GTPase activating protein 1	-0.439792	0.000463552		NA	NA
Down	Dnmt3a	DNA methyltransferase 3A	-0.448852	0.00305174		NA	NA
Down	Ankrd44	ankyrin repeat domain 44	-0.449128	0.000632682		NA	NA
Down	Map3k1	mitogen-activated protein kinase kinase kinase 1	-0.450827	0.000551664		NA	NA
Down	Inpp4a	inositol polyphosphate-4-phosphatase, type I	-0.451793	0.000797637		NA	NA
Down	Tgfa	transforming growth factor alpha	-0.452786	0.00311347		NA	NA
Down	Ramp1	receptor (calcitonin) activity modifying protein 1	-0.456792	6.50807e-05		NA	NA
Down	Zfp36l1	zinc finger protein 36, C3H type-like 1	-0.457358	0.000361103		NA	NA
Down	4930523C07Rik	RIKEN cDNA 4930523C07 gene	-0.462786	0.00314808		NA	NA
Down	Gem	GTP binding protein (gene overexpressed in skeletal muscle)	-0.462856	0.00522015		NA	NA
Down	Rragd	Ras-related GTP binding D	-0.4632	0.000990929		NA	NA
Down	Gadd45b	growth arrest and DNA-damage-inducible 45 beta	-0.464207	0.000178534		NA	NA
Down	Efemp2	epidermal growth factor-containing fibulin-like extracellular matrix protein 2	-0.464443	0.000746142		NA	NA
Down	9330133O14Rik	RIKEN cDNA 9330133O14 gene	-0.46837	0.00215345		NA	NA
Down	Adamts6	a disintegrin-like and metallopeptidase (reprolysin type) with thrombospondin type 1 motif, 6	-0.471017	0.00127454		NA	NA
Down	Glg1	golgi apparatus protein 1	-0.47243	0.000160035		NA	NA
Down	Kalrn	kalirin, RhoGEF kinase	-0.476012	0.000156328		NA	NA
Down	Efhd2	EF hand domain containing 2	-0.476386	5.09076e-05		NA	NA
Down	Pcsk6	proprotein convertase subtilisin/kexin type 6	-0.477901	0.00158978		NA	NA
Down	Cspg4	chondroitin sulfate proteoglycan 4	-0.47973	7.21911e-05		NA	NA
Down	Adh5	alcohol dehydrogenase 5 (class III), chi polypeptide	-0.488258	0.00193336		NA	NA
Down	Npnt	nephronectin	-0.488408	9.43104e-06		NA	NA
Down	Egr3	early growth response 3	-0.491273	0.000715496		NA	NA
Down	Dynll1	dynein light chain LC8-type 1	-0.492618	9.40973e-06		NA	NA
Down	Col24a1	collagen, type XXIV, alpha 1	-0.493375	0.000242638		NA	NA
Down	Ppp2r5c	protein phosphatase 2, regulatory subunit B', gamma	-0.493997	0.00716348		NA	NA
Down	Map1lc3b	microtubule-associated protein 1 light chain 3 beta	-0.501335	0.00139179		NA	NA
Down	Magi1	membrane associated guanylate kinase, WW and PDZ domain containing 1	-0.503108	5.32397e-14		NA	NA
Down	Nr4a1	nuclear receptor subfamily 4, group A, member 1	-0.504889	0.000901838		NA	NA
Down	Mboat1	membrane bound O-acyltransferase domain containing 1	-0.507977	1.43892e-05		NA	NA
Down	Sumo3	small ubiquitin-like modifier 3	-0.509403	0.00187934		NA	NA
Down	Tspan2	tetraspanin 2	-0.51214	0.00590104		NA	NA
Down	Cnn3	calponin 3, acidic	-0.519655	0.00446792		NA	NA
Down	Mef2c	myocyte enhancer factor 2C	-0.524946	3.62154e-05		NA	NA
Down	Ank3	ankyrin 3, epithelial	-0.528713	7.22716e-06		NA	NA
Down	Ptgis	prostaglandin I2 (prostacyclin) synthase	-0.533261	7.4691e-07		NA	NA
Down	Fgfr1	fibroblast growth factor receptor 1	-0.533314	5.73954e-05		NA	NA
Down	Efr3b	EFR3 homolog B	-0.538984	1.7104e-08		NA	NA
Down	H2bc4	H2B clustered histone 4	-0.545646	0.000346628		NA	NA
Down	Sox9	SRY (sex determining region Y)-box 9	-0.550863	0.000113328		NA	NA
Down	Ankrd6	ankyrin repeat domain 6	-0.553269	0.000832949		NA	NA
Down	Ibsp	integrin binding sialoprotein	-0.553844	2.54425e-07		NA	NA
Down	Pcolce2	procollagen C-endopeptidase enhancer 2	-0.555696	0.00437197		NA	NA
Down	Tob1	transducer of ErbB-2.1	-0.555732	5.62527e-05		NA	NA
Down	Fat1	FAT atypical cadherin 1	-0.556465	1.33877e-05		NA	NA
Down	Dkk1	dickkopf WNT signaling pathway inhibitor 1	-0.564355	0.000670614		NA	NA
Down	Pcdh7	protocadherin 7	-0.57202	1.2995e-05		NA	NA
Down	Hip1	huntingtin interacting protein 1	-0.574942	0.00257421		NA	NA
Down	Klhl24	kelch-like 24	-0.577413	0.00669279		NA	NA
Down	Daam2	dishevelled associated activator of morphogenesis 2	-0.582463	0.000158826		NA	NA
Down	Bmp8a	bone morphogenetic protein 8a	-0.585586	8.13122e-06		NA	NA
Down	Bhlhe40	basic helix-loop-helix family, member e40	-0.586587	0.000132365		NA	NA
Down	Cd9	CD9 antigen	-0.588481	1.07867e-07		NA	NA
Down	Gask1b	golgi associated kinase 1B	-0.592371	1.41115e-07		NA	NA
Down	Mt1	metallothionein 1	-0.598367	0.000479345		NA	NA
Down	Spns2	spinster homolog 2	-0.59912	3.03554e-05		NA	NA
Down	Cd24a	CD24a antigen	-0.600102	0.00270579		NA	NA
Down	Adgrg6	adhesion G protein-coupled receptor G6	-0.600684	1.58814e-07		NA	NA
Down	Scarb1	scavenger receptor class B, member 1	-0.601664	0.00120222		NA	NA
Down	Bmp4	bone morphogenetic protein 4	-0.602804	3.05874e-11		NA	NA
Down	Epb41l3	erythrocyte membrane protein band 4.1 like 3	-0.616351	2.17197e-05		NA	NA
Down	Nr4a2	nuclear receptor subfamily 4, group A, member 2	-0.62233	1.39636e-06		NA	NA
Down	Rab31	RAB31, member RAS oncogene family	-0.625083	0.00753645		NA	NA
Down	Tmtc1	transmembrane and tetratricopeptide repeat containing 1	-0.63123	3.01726e-06		NA	NA
Down	Efna1	ephrin A1	-0.63734	0.000105247		NA	NA
Down	Prnp	prion protein	-0.637858	3.78677e-05		NA	NA
Down	Sema3d	sema domain, immunoglobulin domain (Ig), short basic domain, secreted, (semaphorin) 3D	-0.638649	0.00127205		NA	NA
Down	Tgm2	transglutaminase 2, C polypeptide	-0.642887	0.000321856		NA	NA
Down	Ptk2	PTK2 protein tyrosine kinase 2	-0.643385	0.000922992		NA	NA
Down	Cd200	CD200 antigen	-0.661863	6.63542e-05		NA	NA
Down	Retreg1	reticulophagy regulator 1	-0.664542	0.00334123		NA	NA
Down	Cd44	CD44 antigen	-0.666874	8.52084e-07		NA	NA
Down	Usp53	ubiquitin specific peptidase 53	-0.669967	5.26422e-08		NA	NA
Down	Arhgap24	Rho GTPase activating protein 24	-0.670709	5.2959e-05		NA	NA
Down	Mmp14	matrix metallopeptidase 14 (membrane-inserted)	-0.679686	1.90035e-05		NA	NA
Down	Gimap6	GTPase, IMAP family member 6	-0.689421	1.71335e-05		NA	NA
Down	Fxyd5	FXYD domain-containing ion transport regulator 5	-0.707026	1.05857e-05		NA	NA
Down	Enpp6	ectonucleotide pyrophosphatase/phosphodiesterase 6	-0.713017	6.60138e-05		NA	NA
Down	Gprc5a	G protein-coupled receptor, family C, group 5, member A	-0.722659	0.00238906		NA	NA
Down	Ackr3	atypical chemokine receptor 3	-0.724693	4.86398e-05		NA	NA
Down	Abca1	ATP-binding cassette, sub-family A (ABC1), member 1	-0.726444	0.000167521		NA	NA
Down	Septin11	septin 11	-0.731336	4.46301e-08		NA	NA
Down	Gsg1	germ cell associated 1	-0.746971	1.63203e-10		NA	NA
Down	Mxd1	MAX dimerization protein 1	-0.747805	0.000672866		NA	NA
Down	Tcf7l2	transcription factor 7 like 2, T cell specific, HMG box	-0.750411	1.2146e-05		NA	NA
Down	Gnai3	guanine nucleotide binding protein (G protein), alpha inhibiting 3	-0.758296	0.00711748		NA	NA
Down	Jam2	junction adhesion molecule 2	-0.772893	0.00142809		NA	NA
Down	Pik3r1	phosphoinositide-3-kinase regulatory subunit 1	-0.778857	0.00185479		NA	NA
Down	Cnnm4	cyclin M4	-0.817995	0.000184758		NA	NA
Down	Nnmt	nicotinamide N-methyltransferase	-0.825551	4.33992e-07		NA	NA
Down	Mn1	meningioma 1	-0.862354	0.000867256		NA	NA
Down	Dock9	dedicator of cytokinesis 9	-0.876347	3.74452e-10		NA	NA
Down	Dmp1	dentin matrix protein 1	-0.881232	5.04919e-05		NA	NA
Down	Sema5a	sema domain, seven thrombospondin repeats (type 1 and type 1-like), transmembrane domain (TM) and short cytoplasmic domain, (semaphorin) 5A	-0.911897	4.79292e-07		NA	NA
Down	Cdkn1c	cyclin-dependent kinase inhibitor 1C (P57)	-0.948237	3.508e-08		NA	NA
Down	Pdgfa	platelet derived growth factor, alpha	-0.958391	2.8862e-10		NA	NA
Down	Itpr1	inositol 1,4,5-trisphosphate receptor 1	-0.973036	5.48841e-08		NA	NA
Down	Endod1	endonuclease domain containing 1	-0.978868	9.41201e-10		NA	NA
Down	Anxa8	annexin A8	-0.991929	8.29479e-07		NA	NA
Down	Pdpn	podoplanin	-1.00399	3.89042e-12		NA	NA
Down	Loxl4	lysyl oxidase-like 4	-1.00438	2.37676e-09		NA	NA
Down	Adamts14	a disintegrin-like and metallopeptidase (reprolysin type) with thrombospondin type 1 motif, 14	-1.02558	9.61786e-11		NA	NA
Down	Cd109	CD109 antigen	-1.11968	4.51433e-14		NA	NA
Down	Tnfaip6	tumor necrosis factor alpha induced protein 6	-1.12713	0.000154824		NA	NA
Down	Fbln7	fibulin 7	-1.31469	4.03362e-15		NA	NA
Down	Nt5e	5' nucleotidase, ecto	-1.32629	4.19564e-06		NA	NA
Down	Phex	phosphate regulating endopeptidase homolog, X-linked	-1.48113	2.14524e-16		NA	NA
Down	Plpp1	phospholipid phosphatase 1	-1.76422	2.91392e-19		NA	NA
Down	Ptprz1	protein tyrosine phosphatase, receptor type Z, polypeptide 1	-1.83435	2.24767e-17		NA	NA
NA, not applicable
