# Supplementary material for: Single‐Cell RNA‐Sequencing Reveals the Breadth of Osteoblast Heterogeneity
Source: JBMR Plus. 2021 May 17;5(6):e10496. doi: 10.1002/jbm4.10496 (PMC8216137; doi:10.1002/jbm4.10496)
Supplement: Supplementary file 13 — Supplemental Table S10. Differentially Expressed Genes Between Clusters 1 and 4 [file JBM4-5-e10496-s002.xlsx]

## Sheet: Table_S10
Table S10. Differentially expressed genes between cluster 1 and 4
Category	Symbol	Full Name	Cluster 1 vs. Cluster 4			ROC curve analysis
			log fold-change	p-value		AUC	Power
Up	Ibsp	integrin binding sialoprotein	4.47857	1.42366e-17		0.998	0.996
Up	Bglap	bone gamma carboxyglutamate protein	3.26413	2.05809e-15		0.963	0.926
Up	Bglap2	bone gamma-carboxyglutamate protein 2	3.1976	5.85458e-17		0.989	0.978
Up	Cfh	complement component factor h	2.77384	2.28609e-17		0.995	0.99
Up	Ifitm5	interferon induced transmembrane protein 5	2.58828	4.12695e-17		0.991	0.982
Up	Cgref1	cell growth regulator with EF hand domain 1	2.56888	1.13078e-17		1	1
Up	Spp1	secreted phosphoprotein 1	2.53309	4.23623e-15		0.958	0.916
Up	Sdc4	syndecan 4	2.42016	1.82192e-14		0.947	0.894
Up	Nupr1	nuclear protein transcription regulator 1	2.308	7.87811e-17		0.987	0.974
Up	Dmp1	dentin matrix protein 1	2.2398	4.30371e-12		0.904	0.808
Up	Sgms2	sphingomyelin synthase 2	2.15316	2.9515e-15		0.961	0.922
Up	Wif1	Wnt inhibitory factor 1	2.14772	4.24965e-16		0.975	0.95
Up	Smpd3	sphingomyelin phosphodiesterase 3, neutral	2.13709	5.6017e-17		0.989	0.978
Up	Col1a1	collagen, type I, alpha 1	2.09208	1.14636e-17		1	1
Up	Car3	carbonic anhydrase 3	1.98939	8.90132e-16		0.969	0.938
Up	Col11a1	collagen, type XI, alpha 1	1.94891	9.91927e-16		0.969	0.938
Up	Omd	osteomodulin	1.94595	2.52822e-11		0.888	0.776
Up	Serpinf1	serine (or cysteine) peptidase inhibitor, clade F, member 1	1.94553	3.26957e-16		0.977	0.954
Up	Slc36a2	solute carrier family 36 (proton/amino acid symporter), member 2	1.79925	3.28792e-15		0.959	0.918
Up	Col1a2	collagen, type I, alpha 2	1.77541	1.25022e-17		0.999	0.998
Up	Phex	phosphate regulating endopeptidase homolog, X-linked	1.76196	7.03717e-14		0.937	0.874
Up	Ptgis	prostaglandin I2 (prostacyclin) synthase	1.75773	4.5179e-15		0.958	0.916
Up	Col22a1	collagen, type XXII, alpha 1	1.74996	5.9034e-17		0.988	0.976
Up	Neat1	nuclear paraspeckle assembly transcript 1 (non-protein coding)	1.7116	4.88525e-11		0.884	0.768
Up	Panx3	pannexin 3	1.67351	1.80652e-09		0.845	0.69
Up	Kazald1	Kazal-type serine peptidase inhibitor domain 1	1.65393	1.24292e-15		0.967	0.934
Up	Ctsh	cathepsin H	1.61823	3.33501e-14		0.942	0.884
Up	Pcsk6	proprotein convertase subtilisin/kexin type 6	1.59742	2.30489e-14		0.945	0.89
Up	Cd109	CD109 antigen	1.5935	2.1299e-13		0.928	0.856
Up	Sparc	secreted acidic cysteine rich glycoprotein	1.55329	1.09767e-17		1	1
Up	Cpe	carboxypeptidase E	1.52739	2.12827e-14		0.946	0.892
Up	Satb2	special AT-rich sequence binding protein 2	1.47896	6.68409e-16		0.971	0.942
Up	Golph3	golgi phosphoprotein 3	1.43872	3.01869e-11		0.888	0.776
Up	Loxl4	lysyl oxidase-like 4	1.36192	1.13381e-12		0.913	0.826
Up	Alpl	alkaline phosphatase, liver/bone/kidney	1.3476	2.90048e-11		0.887	0.774
Up	Mamdc2	MAM domain containing 2	1.3238	2.56211e-13		0.925	0.85
Up	Me2	malic enzyme 2, NAD(+)-dependent, mitochondrial	1.29292	5.70897e-14		0.937	0.874
Up	Mef2c	myocyte enhancer factor 2C	1.27338	4.82069e-13		0.922	0.844
Up	Ano1	anoctamin 1, calcium activated chloride channel	1.25177	9.75062e-15		0.949	0.898
Up	Sppl2a	signal peptide peptidase like 2A	1.23117	3.44759e-11		0.887	0.774
Up	Ramp1	receptor (calcitonin) activity modifying protein 1	1.22476	2.74839e-12		0.907	0.814
Up	Myo10	myosin X	1.20232	1.49742e-11		0.894	0.788
Up	Gprc5c	G protein-coupled receptor, family C, group 5, member C	1.20022	2.30671e-14		0.944	0.888
Up	Col24a1	collagen, type XXIV, alpha 1	1.19889	3.8122e-15		0.958	0.916
Up	Sema3d	sema domain, immunoglobulin domain (Ig), short basic domain, secreted, (semaphorin) 3D	1.19379	3.13536e-11		0.887	0.774
Up	Asns	asparagine synthetase	1.19143	4.82167e-10		0.861	0.722
Up	Myo1b	myosin IB	1.18867	8.25416e-11		0.879	0.758
Up	Tmem119	transmembrane protein 119	1.18827	5.25053e-08		0.816	0.632
Up	P4ha1	procollagen-proline, 2-oxoglutarate 4-dioxygenase (proline 4-hydroxylase), alpha 1 polypeptide	1.18271	1.63984e-10		0.873	0.746
Up	Cd1d1	CD1d1 antigen	1.18105	2.10756e-11		0.886	0.772
Up	Creb3l1	cAMP responsive element binding protein 3-like 1	1.17032	1.6123e-11		0.893	0.786
Up	Pls3	plastin 3 (T-isoform)	1.16138	2.01152e-09		0.85	0.7
Up	Nrp2	neuropilin 2	1.15866	3.26238e-12		0.906	0.812
Up	Cryab	crystallin, alpha B	1.15072	3.75576e-07		0.796	0.592
Up	Fkbp10	FK506 binding protein 10	1.14004	1.03045e-10		0.877	0.754
Up	Ckb	creatine kinase, brain	1.13692	1.48489e-09		0.852	0.704
Up	Chac1	ChaC, cation transport regulator 1	1.12284	9.65448e-09		0.824	0.648
Up	Enpp6	ectonucleotide pyrophosphatase/phosphodiesterase 6	1.12057	4.2e-09		0.833	0.666
Up	Fkbp11	FK506 binding protein 11	1.10146	2.20324e-12		0.91	0.82
Up	Insig2	insulin induced gene 2	1.09657	2.38278e-08		0.82	0.64
Up	Mlip	muscular LMNA-interacting protein	1.08915	4.12494e-12		0.898	0.796
Up	Cdkn1a	cyclin-dependent kinase inhibitor 1A (P21)	1.06295	6.06979e-11		0.882	0.764
Up	Etv5	ets variant 5	1.06292	3.58187e-10		0.862	0.724
Up	P4ha2	procollagen-proline, 2-oxoglutarate 4-dioxygenase (proline 4-hydroxylase), alpha II polypeptide	1.05941	4.05401e-09		0.843	0.686
Up	Cd200	CD200 antigen	1.05606	7.54268e-12		0.899	0.798
Up	Kank1	KN motif and ankyrin repeat domains 1	1.04717	4.20875e-10		0.862	0.724
Up	Cpq	carboxypeptidase Q	1.04657	1.33594e-10		0.871	0.742
Up	Cdh2	cadherin 2	1.04484	1.99784e-14		0.946	0.892
Up	Cadm1	cell adhesion molecule 1	1.0438	3.00617e-12		0.906	0.812
Up	Gpc1	glypican 1	1.03459	4.33814e-11		0.885	0.77
Up	Col11a2	collagen, type XI, alpha 2	1.0327	1.14759e-17		0.998	0.996
Up	Lipc	lipase, hepatic	1.02794	1.28313e-09		0.844	0.688
Up	Cpz	carboxypeptidase Z	1.01935	1.84984e-10		0.872	0.744
Up	Fkbp7	FK506 binding protein 7	1.01487	7.64981e-13		0.919	0.838
Up	Tnfaip2	tumor necrosis factor, alpha-induced protein 2	1.00838	1.26595e-07		0.808	0.616
Up	Col5a2	collagen, type V, alpha 2	1.00816	1.97672e-15		0.964	0.928
Up	Ier3	immediate early response 3	0.989575	1.73139e-05		0.75	0.5
Up	Rgcc	regulator of cell cycle	0.989492	3.65347e-09		0.844	0.688
Up	Slc13a5	solute carrier family 13 (sodium-dependent citrate transporter), member 5	0.98931	1.58997e-15		0.961	0.922
Up	Pth1r	parathyroid hormone 1 receptor	0.987982	2.45741e-12		0.906	0.812
Up	Pdgfrl	platelet-derived growth factor receptor-like	0.987717	1.65955e-09		0.852	0.704
Up	Ankrd28	ankyrin repeat domain 28	0.977846	1.46522e-08		0.831	0.662
Up	Rab27b	RAB27B, member RAS oncogene family	0.971398	3.9092e-11		0.875	0.75
Up	Metrnl	meteorin, glial cell differentiation regulator-like	0.967561	2.81121e-09		0.847	0.694
Up	Aldh1l2	aldehyde dehydrogenase 1 family, member L2	0.966512	7.64526e-08		0.807	0.614
Up	Pltp	phospholipid transfer protein	0.962064	1.20133e-08		0.829	0.658
Up	Timp1	tissue inhibitor of metalloproteinase 1	0.955409	2.83611e-08		0.824	0.648
Up	Errfi1	ERBB receptor feedback inhibitor 1	0.948602	2.59327e-06		0.775	0.55
Up	Ostc	oligosaccharyltransferase complex subunit (non-catalytic)	0.945405	1.56225e-11		0.894	0.788
Up	Rasa3	RAS p21 protein activator 3	0.944179	5.67705e-09		0.836	0.672
Up	Tcp11l2	t-complex 11 (mouse) like 2	0.934342	3.48901e-06		0.767	0.534
Up	Mtss1	MTSS I-BAR domain containing 1	0.933506	2.44249e-12		0.903	0.806
Up	Dap	death-associated protein	0.924332	2.01152e-09		0.85	0.7
Up	Fam214a	family with sequence similarity 214, member A	0.923228	1.66467e-06		0.773	0.546
Up	Abl2	v-abl Abelson murine leukemia viral oncogene 2 (arg, Abelson-related gene)	0.921631	4.92712e-06		0.767	0.534
Up	Rerg	RAS-like, estrogen-regulated, growth-inhibitor	0.914439	2.73421e-10		0.864	0.728
Up	Rhbdl2	rhomboid like 2	0.906788	1.63952e-10		0.862	0.724
Up	Ptprz1	protein tyrosine phosphatase, receptor type Z, polypeptide 1	0.89705	2.71057e-07		0.796	0.592
Up	Lgmn	legumain	0.895927	2.87793e-08		0.821	0.642
Up	Frmd4b	FERM domain containing 4B	0.895178	3.87986e-08		0.81	0.62
Up	Serpinh1	serine (or cysteine) peptidase inhibitor, clade H, member 1	0.894482	2.80507e-12		0.908	0.816
Up	Vdr	vitamin D (1,25-dihydroxyvitamin D3) receptor	0.890162	9.93533e-11		0.87	0.74
Up	Smad3	SMAD family member 3	0.885791	3.99855e-07		0.794	0.588
Up	Mef2a	myocyte enhancer factor 2A	0.882127	1.6159e-06		0.78	0.56
Up	Tiam2	T cell lymphoma invasion and metastasis 2	0.877724	1.62852e-08		0.829	0.658
Up	Nav1	neuron navigator 1	0.877671	2.74233e-09		0.845	0.69
Up	Adam12	a disintegrin and metallopeptidase domain 12 (meltrin alpha)	0.874626	1.17025e-06		0.783	0.566
Up	Snhg18	small nucleolar RNA host gene 18	0.86932	2.63459e-12		0.908	0.816
Up	Runx2	runt related transcription factor 2	0.863752	5.8784e-09		0.84	0.68
Up	Pcolce	procollagen C-endopeptidase enhancer protein	0.861631	5.70695e-13		0.921	0.842
Up	Carmil1	capping protein regulator and myosin 1 linker 1	0.857427	3.42943e-10		0.856	0.712
Up	Adk	adenosine kinase	0.856986	7.64408e-08		0.813	0.626
Up	Tubb3	tubulin, beta 3 class III	0.854211	0.000739195		0.663	0.326
Up	Adgrd1	adhesion G protein-coupled receptor D1	0.852413	6.87391e-08		0.815	0.63
Up	Bmp3	bone morphogenetic protein 3	0.852295	6.72209e-13		0.914	0.828
Up	Mmp16	matrix metallopeptidase 16	0.85032	3.21575e-06		0.772	0.544
Up	Fos	FBJ osteosarcoma oncogene	0.847587	2.20997e-06		0.776	0.552
Up	Mustn1	musculoskeletal, embryonic nuclear protein 1	0.847263	0.000965454		0.664	0.328
Up	H2bc4	H2B clustered histone 4	0.843316	4.44804e-08		0.819	0.638
Up	Mical3	microtubule associated monooxygenase, calponin and LIM domain containing 3	0.839908	6.29518e-10		0.855	0.71
Up	Tmem176a	transmembrane protein 176A	0.838954	6.55829e-09		0.834	0.668
Up	Slc8a3	solute carrier family 8 (sodium/calcium exchanger), member 3	0.833753	5.34269e-10		0.853	0.706
Up	Sec61a1	Sec61 alpha 1 subunit (S. cerevisiae)	0.833546	7.00295e-08		0.815	0.63
Up	Hpgd	hydroxyprostaglandin dehydrogenase 15 (NAD)	0.826786	1.13045e-05		0.737	0.474
Up	Nme1	NME/NM23 nucleoside diphosphate kinase 1	0.81731	1.08632e-08		0.834	0.668
Up	Ranbp3l	RAN binding protein 3-like	0.816338	1.59056e-07		0.789	0.578
Up	Ndufa4l2	Ndufa4, mitochondrial complex associated like 2	0.812449	7.23262e-10		0.857	0.714
Up	Ro60	Ro60, Y RNA binding protein	0.802469	2.99073e-08		0.821	0.642
Up	Kcnk1	potassium channel, subfamily K, member 1	0.795652	1.99547e-11		0.88	0.76
Up	Lrrc59	leucine rich repeat containing 59	0.793008	1.86706e-06		0.777	0.554
Up	Chsy1	chondroitin sulfate synthase 1	0.791982	2.20725e-07		0.803	0.606
Up	Stim2	stromal interaction molecule 2	0.790841	4.56364e-06		0.763	0.526
Up	H13	histocompatibility 13	0.787154	4.30424e-07		0.795	0.59
Up	Sytl2	synaptotagmin-like 2	0.786469	2.07927e-10		0.865	0.73
Up	Slc35b1	solute carrier family 35, member B1	0.785716	1.91227e-09		0.85	0.7
Up	Ppfia2	protein tyrosine phosphatase, receptor type, f polypeptide (PTPRF), interacting protein (liprin), alpha 2	0.785436	1.33824e-09		0.84	0.68
Up	Entpd3	ectonucleoside triphosphate diphosphohydrolase 3	0.785415	3.2798e-08		0.801	0.602
Up	Ccn1	cellular communication network factor 1	0.784287	0.00196268		0.681	0.362
Up	Ube2ql1	ubiquitin-conjugating enzyme E2Q family-like 1	0.783434	1.181e-09		0.844	0.688
Up	Lrrc15	leucine rich repeat containing 15	0.779987	7.39426e-07		0.786	0.572
Up	Ndufa1	NADH:ubiquinone oxidoreductase subunit A1	0.77928	7.64132e-13		0.919	0.838
Up	Ptprs	protein tyrosine phosphatase, receptor type, S	0.777686	2.80507e-12		0.908	0.816
Up	Tcf7	transcription factor 7, T cell specific	0.775913	3.17115e-08		0.81	0.62
Up	Pkm	pyruvate kinase, muscle	0.77369	5.51051e-05		0.736	0.472
Up	Farp2	FERM, RhoGEF and pleckstrin domain protein 2	0.770196	4.36274e-10		0.852	0.704
Up	Hdlbp	high density lipoprotein (HDL) binding protein	0.769311	3.38039e-07		0.798	0.596
Up	Scfd1	Sec1 family domain containing 1	0.767894	1.13421e-06		0.782	0.564
Up	Ssr4	signal sequence receptor, delta	0.767455	6.77649e-09		0.838	0.676
Up	Slc25a5	solute carrier family 25 (mitochondrial carrier, adenine nucleotide translocator), member 5	0.765203	2.96091e-07		0.799	0.598
Up	Fam20c	family with sequence similarity 20, member C	0.761117	1.25124e-06		0.775	0.55
Up	Pde4dip	phosphodiesterase 4D interacting protein (myomegalin)	0.75847	1.75062e-09		0.846	0.692
Up	Chst11	carbohydrate sulfotransferase 11	0.757661	2.89994e-07		0.796	0.592
Up	Kcnma1	potassium large conductance calcium-activated channel, subfamily M, alpha member 1	0.75607	1.73845e-09		0.851	0.702
Up	Selenos	selenoprotein S	0.754465	5.56178e-07		0.792	0.584
Up	Snd1	staphylococcal nuclease and tudor domain containing 1	0.754417	3.7033e-09		0.844	0.688
Up	Trp53inp1	transformation related protein 53 inducible nuclear protein 1	0.754221	0.000221363		0.679	0.358
Up	Sema3b	sema domain, immunoglobulin domain (Ig), short basic domain, secreted, (semaphorin) 3B	0.753996	9.01379e-11		0.872	0.744
Up	Sec24d	Sec24 related gene family, member D (S. cerevisiae)	0.753309	4.28302e-07		0.795	0.59
Up	Tfg	Trk-fused gene	0.750843	4.80108e-05		0.737	0.474
Up	Itm2b	integral membrane protein 2B	0.748034	9.67526e-09		0.835	0.67
Up	Cope	coatomer protein complex, subunit epsilon	0.745922	1.37489e-07		0.808	0.616
Up	Tnfrsf19	tumor necrosis factor receptor superfamily, member 19	0.741498	4.4103e-05		0.727	0.454
Up	Unc5c	unc-5 netrin receptor C	0.740057	3.66096e-07		0.788	0.576
Up	Sdc3	syndecan 3	0.732684	5.00619e-07		0.791	0.582
Up	Psen1	presenilin 1	0.730268	0.000656716		0.696	0.392
Up	Surf4	surfeit gene 4	0.729894	5.14423e-07		0.793	0.586
Up	Smim14	small integral membrane protein 14	0.729639	1.79921e-07		0.805	0.61
Up	Cox6a1	cytochrome c oxidase subunit 6A1	0.728604	1.08861e-08		0.834	0.668
Up	Ndrg4	N-myc downstream regulated gene 4	0.725599	0.000108479		0.718	0.436
Up	Trp53bp2	transformation related protein 53 binding protein 2	0.719441	3.62048e-06		0.769	0.538
Up	Myo1d	myosin ID	0.717226	1.03181e-09		0.843	0.686
Up	Cnnm4	cyclin M4	0.714391	0.000625676		0.695	0.39
Up	Gorasp2	golgi reassembly stacking protein 2	0.713261	5.71576e-06		0.765	0.53
Up	Anxa1	annexin A1	0.713218	1.5576e-05		0.752	0.504
Up	Pck2	phosphoenolpyruvate carboxykinase 2 (mitochondrial)	0.712089	8.62571e-09		0.831	0.662
Up	Resf1	retroelement silencing factor 1	0.71157	0.000282774		0.712	0.424
Up	Gars	glycyl-tRNA synthetase	0.709502	3.77354e-09		0.844	0.688
Up	Rin2	Ras and Rab interactor 2	0.709412	1.8685e-05		0.739	0.478
Up	Pxdc1	PX domain containing 1	0.708824	8.35313e-07		0.787	0.574
Up	Magi2	membrane associated guanylate kinase, WW and PDZ domain containing 2	0.708368	6.20066e-09		0.827	0.654
Up	Fbxo32	F-box protein 32	0.707251	2.06594e-07		0.791	0.582
Up	Mical2	microtubule associated monooxygenase, calponin and LIM domain containing 2	0.7056	3.59029e-11		0.88	0.76
Up	Ano10	anoctamin 10	0.701448	0.00162537		0.667	0.334
Up	Pdgfc	platelet-derived growth factor, C polypeptide	0.698419	6.9876e-08		0.807	0.614
Up	Cd2ap	CD2-associated protein	0.697374	1.24132e-05		0.751	0.502
Up	Sars	seryl-aminoacyl-tRNA synthetase	0.69707	4.25132e-06		0.767	0.534
Up	2310022B05Rik	RIKEN cDNA 2310022B05 gene	0.694546	2.06327e-12		0.908	0.816
Up	Prdx2	peroxiredoxin 2	0.694376	8.45873e-08		0.813	0.626
Up	Ap3m1	adaptor-related protein complex 3, mu 1 subunit	0.692382	4.72451e-06		0.762	0.524
Up	Prcp	prolylcarboxypeptidase (angiotensinase C)	0.691446	2.62133e-07		0.79	0.58
Up	Serp1	stress-associated endoplasmic reticulum protein 1	0.691204	1.39922e-06		0.782	0.564
Up	Ost4	oligosaccharyltransferase complex subunit 4 (non-catalytic)	0.688377	1.22024e-10		0.876	0.752
Up	Bmp1	bone morphogenetic protein 1	0.68744	3.38922e-06		0.771	0.542
Up	Med10	mediator complex subunit 10	0.686482	7.65794e-07		0.789	0.578
Up	Gal	galanin and GMAP prepropeptide	0.685746	5.64714e-06		0.744	0.488
Up	Rbm5	RNA binding motif protein 5	0.679841	6.94534e-05		0.728	0.456
Up	Apold1	apolipoprotein L domain containing 1	0.679804	0.0002629		0.697	0.394
Up	Ak1	adenylate kinase 1	0.673585	1.31362e-06		0.768	0.536
Up	Inpp4a	inositol polyphosphate-4-phosphatase, type I	0.672239	1.02501e-07		0.81	0.62
Up	Sra1	steroid receptor RNA activator 1	0.66901	2.74953e-06		0.773	0.546
Up	Ubr2	ubiquitin protein ligase E3 component n-recognin 2	0.66871	6.54266e-06		0.76	0.52
Up	Efna1	ephrin A1	0.668513	0.0001998		0.697	0.394
Up	Gadd45g	growth arrest and DNA-damage-inducible 45 gamma	0.666463	0.000217498		0.716	0.432
Up	Slc39a13	solute carrier family 39 (metal ion transporter), member 13	0.662819	1.19343e-06		0.783	0.566
Up	Aopep	aminopeptidase O	0.659336	7.45168e-06		0.76	0.52
Up	Rcn3	reticulocalbin 3, EF-hand calcium binding domain	0.656403	2.14907e-07		0.803	0.606
Up	Scamp4	secretory carrier membrane protein 4	0.650823	1.72985e-05		0.746	0.492
Up	Bhlhe40	basic helix-loop-helix family, member e40	0.646705	6.12697e-06		0.764	0.528
Up	Foxo1	forkhead box O1	0.646518	1.52665e-05		0.749	0.498
Up	Ykt6	YKT6 v-SNARE homolog (S. cerevisiae)	0.646429	0.000149844		0.717	0.434
Up	Ppa1	pyrophosphatase (inorganic) 1	0.646391	0.00116372		0.69	0.38
Up	Shc2	SHC (Src homology 2 domain containing) transforming protein 2	0.645979	3.14382e-07		0.784	0.568
Up	Plcd1	phospholipase C, delta 1	0.643509	3.75628e-06		0.766	0.532
Up	Rab2a	RAB2A, member RAS oncogene family	0.642952	1.46025e-06		0.781	0.562
Up	Gnai2	guanine nucleotide binding protein (G protein), alpha inhibiting 2	0.641884	1.40584e-08		0.831	0.662
Up	Bmp8a	bone morphogenetic protein 8a	0.634994	1.28649e-05		0.734	0.468
Up	Rftn2	raftlin family member 2	0.632678	4.46472e-08		0.799	0.598
Up	Dusp18	dual specificity phosphatase 18	0.630031	0.000124342		0.705	0.41
Up	Gtf2a1	general transcription factor II A, 1	0.627364	0.00192914		0.68	0.36
Up	Ubl4a	ubiquitin-like 4A	0.62688	0.000263841		0.681	0.362
Up	Lgals3	lectin, galactose binding, soluble 3	0.622141	1.17545e-05		0.743	0.486
Up	Pycr1	pyrroline-5-carboxylate reductase 1	0.615262	4.57657e-06		0.762	0.524
Up	Fat3	FAT atypical cadherin 3	0.614683	4.15842e-06		0.755	0.51
Up	Insc	INSC spindle orientation adaptor protein	0.614488	1.88273e-09		0.84	0.68
Up	Tsc22d1	TSC22 domain family, member 1	0.61432	0.000169566		0.72	0.44
Up	Xpot	exportin, tRNA (nuclear export receptor for tRNAs)	0.613793	5.87546e-07		0.788	0.576
Up	Pard6g	par-6 family cell polarity regulator gamma	0.612619	3.64415e-07		0.793	0.586
Up	Vkorc1	vitamin K epoxide reductase complex, subunit 1	0.611702	1.18331e-07		0.809	0.618
Up	Avpi1	arginine vasopressin-induced 1	0.611565	1.46689e-08		0.822	0.644
Up	Ctsk	cathepsin K	0.611095	2.49413e-05		0.746	0.492
Up	Lgalsl	lectin, galactoside binding-like	0.610597	8.30732e-07		0.777	0.554
Up	Sec61b	Sec61 beta subunit	0.609193	3.00042e-08		0.824	0.648
Up	Krtcap2	keratinocyte associated protein 2	0.608195	1.41728e-08		0.831	0.662
Up	Fndc3b	fibronectin type III domain containing 3B	0.608099	0.000378165		0.708	0.416
Up	Tspan2	tetraspanin 2	0.607135	7.27908e-05		0.697	0.394
Up	S1pr3	sphingosine-1-phosphate receptor 3	0.606723	6.66192e-05		0.728	0.456
Up	Myo1e	myosin IE	0.606667	3.46935e-07		0.797	0.594
Up	Derl1	Der1-like domain family, member 1	0.606272	0.000136648		0.721	0.442
Up	Srp72	signal recognition particle 72	0.60535	0.000129922		0.723	0.446
Up	Lmo7	LIM domain only 7	0.604062	3.94046e-09		0.836	0.672
Up	Arfgap3	ADP-ribosylation factor GTPase activating protein 3	0.603909	1.87705e-05		0.748	0.496
Up	Rai14	retinoic acid induced 14	0.600717	0.000953462		0.693	0.386
Up	Serpine1	serine (or cysteine) peptidase inhibitor, clade E, member 1	0.600132	4.84673e-06		0.766	0.532
Up	Rrbp1	ribosome binding protein 1	0.600044	1.42227e-05		0.754	0.508
Up	Map2k3	mitogen-activated protein kinase kinase 3	0.599495	0.00476379		0.664	0.328
Up	Itga10	integrin, alpha 10	0.596479	4.39336e-12		0.9	0.8
Up	Kdelr3	KDEL (Lys-Asp-Glu-Leu) endoplasmic reticulum protein retention receptor 3	0.595227	1.38281e-05		0.753	0.506
Up	Glt28d2	glycosyltransferase 28 domain containing 2	0.593248	2.4485e-07		0.786	0.572
Up	Slc35b2	solute carrier family 35, member B2	0.5929	0.000184368		0.708	0.416
Up	Lman1	lectin, mannose-binding, 1	0.588978	2.27953e-05		0.747	0.494
Up	Tent5a	terminal nucleotidyltransferase 5A	0.587596	0.00049221		0.704	0.408
Up	Pcdh18	protocadherin 18	0.586962	6.88571e-06		0.756	0.512
Up	Spata13	spermatogenesis associated 13	0.586773	1.50333e-07		0.798	0.596
Up	Cops7a	COP9 signalosome subunit 7A	0.584529	0.000280032		0.705	0.41
Up	Kdelr2	KDEL (Lys-Asp-Glu-Leu) endoplasmic reticulum protein retention receptor 2	0.583496	1.53587e-10		0.874	0.748
Up	Tbrg1	transforming growth factor beta regulated gene 1	0.580546	2.60623e-05		0.746	0.492
Up	Klf6	Kruppel-like factor 6	0.580234	1.64101e-07		0.806	0.612
Up	Slc38a10	solute carrier family 38, member 10	0.579075	2.97368e-06		0.772	0.544
Up	Sbno2	strawberry notch 2	0.576305	0.000102763		0.724	0.448
Up	Abr	active BCR-related gene	0.575721	2.5234e-08		0.811	0.622
Up	1110004F10Rik	RIKEN cDNA 1110004F10 gene	0.573932	5.56464e-05		0.735	0.47
Up	Tmem59	transmembrane protein 59	0.571626	4.8645e-06		0.767	0.534
Up	Nfatc1	nuclear factor of activated T cells, cytoplasmic, calcineurin dependent 1	0.571344	0.000692376		0.698	0.396
Up	Micu1	mitochondrial calcium uptake 1	0.566652	2.1981e-05		0.74	0.48
Up	Nhsl1	NHS-like 1	0.565247	9.63369e-06		0.752	0.504
Up	Uspl1	ubiquitin specific peptidase like 1	0.564939	0.00481025		0.641	0.282
Up	Nrbp2	nuclear receptor binding protein 2	0.564605	0.00143895		0.668	0.336
Up	Crip2	cysteine rich protein 2	0.564572	1.40478e-05		0.754	0.508
Up	Yif1a	Yip1 interacting factor homolog A (S. cerevisiae)	0.563549	3.27443e-05		0.742	0.484
Up	Camk2d	calcium/calmodulin-dependent protein kinase II, delta	0.562705	0.000454445		0.705	0.41
Up	Ppm1e	protein phosphatase 1E (PP2C domain containing)	0.561875	1.72372e-05		0.737	0.474
Up	Ube2h	ubiquitin-conjugating enzyme E2H	0.561856	0.000614803		0.7	0.4
Up	Tmem117	transmembrane protein 117	0.560174	0.000599102		0.671	0.342
Up	Cercam	cerebral endothelial cell adhesion molecule	0.5595	1.76594e-09		0.851	0.702
Up	Ift46	intraflagellar transport 46	0.558216	1.88282e-05		0.74	0.48
Up	Plec	plectin	0.555771	1.95168e-05		0.749	0.498
Up	Dusp14	dual specificity phosphatase 14	0.555223	0.00156822		0.656	0.312
Up	Xbp1	X-box binding protein 1	0.554484	0.000570512		0.701	0.402
Up	Jkamp	JNK1/MAPK8-associated membrane protein	0.553173	0.000173955		0.713	0.426
Up	Tmem147	transmembrane protein 147	0.552009	1.48951e-06		0.779	0.558
Up	Galnt5	polypeptide N-acetylgalactosaminyltransferase 5	0.550315	4.02491e-07		0.776	0.552
Up	Syne3	spectrin repeat containing, nuclear envelope family member 3	0.545543	1.49272e-05		0.735	0.47
Up	Cyfip2	cytoplasmic FMR1 interacting protein 2	0.545374	2.33809e-05		0.715	0.43
Up	Lpar3	lysophosphatidic acid receptor 3	0.54428	3.85822e-05		0.701	0.402
Up	Yif1b	Yip1 interacting factor homolog B (S. cerevisiae)	0.543344	0.000159377		0.719	0.438
Up	Zfp385b	zinc finger protein 385B	0.541188	6.06743e-08		0.812	0.624
Up	Mtfr1	mitochondrial fission regulator 1	0.539803	0.000892935		0.676	0.352
Up	Hspa2	heat shock protein 2	0.533955	8.94845e-05		0.721	0.442
Up	Sec13	SEC13 homolog, nuclear pore and COPII coat complex component	0.533187	0.00066168		0.699	0.398
Up	Nr1d2	nuclear receptor subfamily 1, group D, member 2	0.53311	0.00254672		0.661	0.322
Up	Frzb	frizzled-related protein	0.53256	0.000957211		0.662	0.324
Up	Slc25a10	solute carrier family 25 (mitochondrial carrier, dicarboxylate transporter), member 10	0.531798	0.000383826		0.678	0.356
Up	Praf2	PRA1 domain family 2	0.528222	5.77658e-07		0.791	0.582
Up	Srp68	signal recognition particle 68	0.527859	0.00047106		0.702	0.404
Up	Prex1	phosphatidylinositol-3,4,5-trisphosphate-dependent Rac exchange factor 1	0.526697	4.42767e-08		0.812	0.624
Up	Psat1	phosphoserine aminotransferase 1	0.523614	0.000119308		0.724	0.448
Up	Trim16	tripartite motif-containing 16	0.52328	0.000854332		0.689	0.378
Up	Bckdk	branched chain ketoacid dehydrogenase kinase	0.522897	0.00239319		0.66	0.32
Up	Bend4	BEN domain containing 4	0.52233	0.0012303		0.669	0.338
Up	Ccn4	cellular communication network factor 4	0.521191	6.39689e-05		0.733	0.466
Up	Ston2	stonin 2	0.520559	2.27127e-07		0.8	0.6
Up	Slc35e4	solute carrier family 35, member E4	0.520383	5.33163e-07		0.791	0.582
Up	Bgn	biglycan	0.520208	2.28003e-09		0.849	0.698
Up	Ralgps2	Ral GEF with PH domain and SH3 binding motif 2	0.519806	8.35082e-06		0.752	0.504
Up	Hrc	histidine rich calcium binding protein	0.518723	8.04212e-08		0.796	0.592
Up	Robo2	roundabout guidance receptor 2	0.516986	3.21861e-06		0.769	0.538
Up	Ggcx	gamma-glutamyl carboxylase	0.516057	6.43819e-05		0.733	0.466
Up	Lrrfip2	leucine rich repeat (in FLII) interacting protein 2	0.515478	8.16493e-05		0.725	0.45
Up	Nbas	neuroblastoma amplified sequence	0.513924	0.00542289		0.66	0.32
Up	Pdk4	pyruvate dehydrogenase kinase, isoenzyme 4	0.511885	0.000240896		0.677	0.354
Up	Wbp1l	WW domain binding protein 1 like	0.511109	8.17337e-05		0.717	0.434
Up	Helb	helicase (DNA) B	0.510393	0.00190636		0.665	0.33
Up	Gja1	gap junction protein, alpha 1	0.509411	0.000289054		0.712	0.424
Up	Pik3ip1	phosphoinositide-3-kinase interacting protein 1	0.509372	1.02223e-06		0.769	0.538
Up	Tmem176b	transmembrane protein 176B	0.508622	3.2427e-06		0.771	0.542
Up	Unc5b	unc-5 netrin receptor B	0.508361	1.262e-08		0.823	0.646
Up	C130050O18Rik	RIKEN cDNA C130050O18 gene	0.50664	0.00325108		0.636	0.272
Up	Vps25	vacuolar protein sorting 25	0.506521	1.20452e-06		0.772	0.544
Up	St3gal1	ST3 beta-galactoside alpha-2,3-sialyltransferase 1	0.506448	0.000176712		0.717	0.434
Up	Nme2	NME/NM23 nucleoside diphosphate kinase 2	0.505918	5.75927e-08		0.817	0.634
Up	Slc39a14	solute carrier family 39 (zinc transporter), member 14	0.505391	0.000102616		0.726	0.452
Up	Ddit3	DNA-damage inducible transcript 3	0.504148	0.00190833		0.678	0.356
Up	Cd63	CD63 antigen	0.503329	5.83629e-09		0.84	0.68
Up	Dixdc1	DIX domain containing 1	0.502499	0.00842164		0.634	0.268
Up	Rhpn2	rhophilin, Rho GTPase binding protein 2	0.501797	2.83932e-05		0.706	0.412
Up	Ppic	peptidylprolyl isomerase C	0.500985	6.06739e-05		0.734	0.468
Up	Sec23a	SEC23 homolog A, COPII coat complex component	0.500787	0.000119092		0.725	0.45
Up	P3h4	prolyl 3-hydroxylase family member 4 (non-enzymatic)	0.500757	7.62387e-06		0.76	0.52
Up	Eif4a3	eukaryotic translation initiation factor 4A3	0.49999	0.00247514		0.676	0.352
Up	P3h1	prolyl 3-hydroxylase 1	0.499862	0.00012726		0.724	0.448
Up	Tmem97	transmembrane protein 97	0.499721	0.00152559		0.683	0.366
Up	Copb1	coatomer protein complex, subunit beta 1	0.499664	0.00151331		0.685	0.37
Up	Klhl24	kelch-like 24	0.499647	1.81403e-08		0.824	0.648
Up	Serf2	small EDRK-rich factor 2	0.498786	2.45803e-08		0.826	0.652
Up	Cspg4	chondroitin sulfate proteoglycan 4	0.497532	0.0052376		0.662	0.324
Up	Me1	malic enzyme 1, NADP(+)-dependent, cytosolic	0.496113	0.000727025		0.692	0.384
Up	Eif4ebp1	eukaryotic translation initiation factor 4E binding protein 1	0.495988	3.02708e-06		0.773	0.546
Up	Lrrfip1	leucine rich repeat (in FLII) interacting protein 1	0.495625	0.000141174		0.722	0.444
Up	Rnasek	ribonuclease, RNase K	0.494099	2.65988e-07		0.8	0.6
Up	Paip2	polyadenylate-binding protein-interacting protein 2	0.492978	5.0918e-06		0.766	0.532
Up	Sema4d	sema domain, immunoglobulin domain (Ig), transmembrane domain (TM) and short cytoplasmic domain, (semaphorin) 4D	0.49197	9.52057e-06		0.737	0.474
Up	Tspan14	tetraspanin 14	0.491446	0.00522049		0.638	0.276
Up	Fkbp9	FK506 binding protein 9	0.491175	7.33461e-05		0.732	0.464
Up	Elp3	elongator acetyltransferase complex subunit 3	0.491092	0.00639473		0.638	0.276
Up	Slc39a7	solute carrier family 39 (zinc transporter), member 7	0.489414	8.92291e-06		0.759	0.518
Up	Dapk2	death-associated protein kinase 2	0.487823	3.09758e-10		0.857	0.714
Up	Tanc1	tetratricopeptide repeat, ankyrin repeat and coiled-coil containing 1	0.484682	5.55161e-06		0.748	0.496
Up	Ift20	intraflagellar transport 20	0.484219	5.43148e-07		0.792	0.584
Up	Arl14ep	ADP-ribosylation factor-like 14 effector protein	0.482051	0.000827858		0.692	0.384
Up	Lpin2	lipin 2	0.481799	6.13845e-05		0.733	0.466
Up	Chn1	chimerin 1	0.480113	0.00489897		0.635	0.27
Up	Tnfrsf23	tumor necrosis factor receptor superfamily, member 23	0.47939	0.000937827		0.675	0.35
Up	Gpcpd1	glycerophosphocholine phosphodiesterase 1	0.478576	0.000146709		0.722	0.444
Up	Nrbf2	nuclear receptor binding factor 2	0.476765	2.10868e-06		0.758	0.516
Up	Uso1	USO1 vesicle docking factor	0.474754	0.000539808		0.701	0.402
Up	Mir22hg	Mir22 host gene (non-protein coding)	0.474721	0.000265839		0.712	0.424
Up	Fabp3	fatty acid binding protein 3, muscle and heart	0.473402	3.1163e-07		0.792	0.584
Up	Uqcrq	ubiquinol-cytochrome c reductase, complex III subunit VII	0.473304	2.20369e-07		0.803	0.606
Up	Gpx1	glutathione peroxidase 1	0.472672	0.000592307		0.701	0.402
Up	Slc46a1	solute carrier family 46, member 1	0.472503	0.000240615		0.664	0.328
Up	Arl6ip5	ADP-ribosylation factor-like 6 interacting protein 5	0.471038	1.88062e-07		0.8	0.6
Up	Lox	lysyl oxidase	0.468182	6.32976e-05		0.734	0.468
Up	Batf	basic leucine zipper transcription factor, ATF-like	0.467322	4.24571e-06		0.735	0.47
Up	Specc1	sperm antigen with calponin homology and coiled-coil domains 1	0.466861	1.30055e-08		0.827	0.654
Up	Pxylp1	2-phosphoxylose phosphatase 1	0.46611	0.00149348		0.677	0.354
Up	Gabpb2	GA repeat binding protein, beta 2	0.465746	0.00939287		0.627	0.254
Up	Dcaf4	DDB1 and CUL4 associated factor 4	0.465387	2.20519e-06		0.76	0.52
Up	Pik3ca	phosphatidylinositol-4,5-bisphosphate 3-kinase catalytic subunit alpha	0.464239	0.000169586		0.718	0.436
Up	Iars	isoleucine-tRNA synthetase	0.462989	0.00023794		0.713	0.426
Up	Slc41a2	solute carrier family 41, member 2	0.46263	4.04873e-06		0.764	0.528
Up	Cdr2l	cerebellar degeneration-related protein 2-like	0.461777	0.000339606		0.709	0.418
Up	Sec22a	SEC22 homolog A, vesicle trafficking protein	0.460759	0.00100054		0.676	0.352
Up	Cyb5r1	cytochrome b5 reductase 1	0.460402	0.00183429		0.662	0.324
Up	Sirt2	sirtuin 2	0.459288	3.80001e-05		0.724	0.448
Up	Dhx40	DEAH (Asp-Glu-Ala-His) box polypeptide 40	0.45919	9.95249e-06		0.752	0.504
Up	Fstl4	follistatin-like 4	0.458723	0.0004097		0.662	0.324
Up	Gale	galactose-4-epimerase, UDP	0.458141	1.60178e-05		0.715	0.43
Up	Klf3	Kruppel-like factor 3 (basic)	0.455046	0.000579454		0.698	0.396
Up	Myo19	myosin XIX	0.453769	0.000464112		0.67	0.34
Up	Ints6l	integrator complex subunit 6 like	0.451652	1.6641e-05		0.723	0.446
Up	4933434E20Rik	RIKEN cDNA 4933434E20 gene	0.451279	0.00218794		0.677	0.354
Up	Prss35	protease, serine 35	0.450517	0.000133096		0.722	0.444
Up	Heatr5a	HEAT repeat containing 5A	0.450181	0.00116835		0.685	0.37
Up	Rgs3	regulator of G-protein signaling 3	0.449828	3.55847e-06		0.759	0.518
Up	Spcs2	signal peptidase complex subunit 2 homolog (S. cerevisiae)	0.449547	0.000841038		0.695	0.39
Up	Fign	fidgetin	0.448275	0.0044127		0.637	0.274
Up	Fbxo28	F-box protein 28	0.448137	5.81889e-05		0.724	0.448
Up	Gps1	G protein pathway suppressor 1	0.446428	0.00233978		0.676	0.352
Up	Cmpk1	cytidine monophosphate (UMP-CMP) kinase 1	0.445781	0.000446684		0.703	0.406
Up	Ell2	elongation factor for RNA polymerase II 2	0.443988	0.000227537		0.715	0.43
Up	Alg5	asparagine-linked glycosylation 5 (dolichyl-phosphate beta-glucosyltransferase)	0.443696	0.000130404		0.722	0.444
Up	Ppfia1	protein tyrosine phosphatase, receptor type, f polypeptide (PTPRF), interacting protein (liprin), alpha 1	0.44304	2.52145e-05		0.741	0.482
Up	BC004004	cDNA sequence BC004004	0.442409	0.000130015		0.712	0.424
Up	Mthfd2	methylenetetrahydrofolate dehydrogenase (NAD+ dependent), methenyltetrahydrofolate cyclohydrolase	0.441344	0.00083635		0.695	0.39
Up	Ccpg1	cell cycle progression 1	0.439731	0.000242984		0.713	0.426
Up	Scarb1	scavenger receptor class B, member 1	0.438756	1.55316e-06		0.75	0.5
Up	Kcnn4	potassium intermediate/small conductance calcium-activated channel, subfamily N, member 4	0.437513	1.11865e-05		0.741	0.482
Up	Slc35a2	solute carrier family 35 (UDP-galactose transporter), member A2	0.436426	0.000105378		0.721	0.442
Up	Tspan31	tetraspanin 31	0.436326	0.00371682		0.669	0.338
Up	Tmem208	transmembrane protein 208	0.436128	6.9558e-05		0.73	0.46
Up	Ddx3x	DEAD box helicase 3, X-linked	0.436021	0.00182472		0.682	0.364
Up	Klhl21	kelch-like 21	0.433923	0.00512663		0.663	0.326
Up	Tmco1	transmembrane and coiled-coil domains 1	0.43352	3.835e-05		0.74	0.48
Up	Utrn	utrophin	0.433258	0.000328502		0.71	0.42
Up	Mindy2	MINDY lysine 48 deubiquitinase 2	0.432846	0.00352416		0.662	0.324
Up	Trpv4	transient receptor potential cation channel, subfamily V, member 4	0.432237	0.000159964		0.685	0.37
Up	Mrc2	mannose receptor, C type 2	0.432115	5.8721e-05		0.733	0.466
Up	Sec16b	SEC16 homolog B (S. cerevisiae)	0.431176	6.1496e-05		0.711	0.422
Up	Smad5	SMAD family member 5	0.430948	0.000918608		0.69	0.38
Up	Ap1s2	adaptor-related protein complex 1, sigma 2 subunit	0.430213	7.51282e-09		0.831	0.662
Up	Mast4	microtubule associated serine/threonine kinase family member 4	0.429484	0.00119324		0.689	0.378
Up	Runx1	runt related transcription factor 1	0.429464	0.0002693		0.712	0.424
Up	Prelid1	PRELI domain containing 1	0.427158	0.00104896		0.691	0.382
Up	Slc17a9	solute carrier family 17, member 9	0.426867	0.00417531		0.631	0.262
Up	Dlx3	distal-less homeobox 3	0.426545	2.29498e-08		0.808	0.616
Up	Galk1	galactokinase 1	0.426423	5.48397e-06		0.752	0.504
Up	Spen	spen family transcription repressor	0.425683	0.000303903		0.709	0.418
Up	Eif3g	eukaryotic translation initiation factor 3, subunit G	0.425465	0.000265655		0.711	0.422
Up	Ttc7	tetratricopeptide repeat domain 7	0.42531	3.09904e-06		0.763	0.526
Up	Rab7b	RAB7B, member RAS oncogene family	0.423989	0.00380148		0.661	0.322
Up	Sh3pxd2b	SH3 and PX domains 2B	0.423643	0.000847026		0.694	0.388
Up	Stam2	signal transducing adaptor molecule (SH3 domain and ITAM motif) 2	0.423233	2.91448e-05		0.706	0.412
Up	Glt8d1	glycosyltransferase 8 domain containing 1	0.422266	4.83087e-05		0.735	0.47
Up	Grhpr	glyoxylate reductase/hydroxypyruvate reductase	0.420876	0.000421548		0.67	0.34
Up	Fam189a2	family with sequence similarity 189, member A2	0.420401	2.02549e-08		0.815	0.63
Up	Suclg1	succinate-CoA ligase, GDP-forming, alpha subunit	0.41889	0.000296102		0.705	0.41
Up	Cdk7	cyclin-dependent kinase 7	0.417682	0.00181358		0.68	0.36
Up	Hax1	HCLS1 associated X-1	0.417354	5.20461e-05		0.726	0.452
Up	Myo6	myosin VI	0.417175	0.000239571		0.698	0.396
Up	Plcl2	phospholipase C-like 2	0.416724	0.00134991		0.652	0.304
Up	Hmox2	heme oxygenase 2	0.414191	0.000612594		0.669	0.338
Up	Ncf1	neutrophil cytosolic factor 1	0.413162	0.00199949		0.633	0.266
Up	Dnajb9	DnaJ heat shock protein family (Hsp40) member B9	0.412266	0.000315741		0.71	0.42
Up	Sertad2	SERTA domain containing 2	0.411509	0.00498582		0.664	0.328
Up	Ttc37	tetratricopeptide repeat domain 37	0.410321	0.000956781		0.672	0.344
Up	Stx5a	syntaxin 5A	0.409617	0.000625149		0.695	0.39
Up	Tmed10	transmembrane p24 trafficking protein 10	0.409513	0.000448375		0.705	0.41
Up	Wwp2	WW domain containing E3 ubiquitin protein ligase 2	0.407368	0.00319198		0.656	0.312
Up	Nudt9	nudix (nucleoside diphosphate linked moiety X)-type motif 9	0.406714	6.21502e-05		0.709	0.418
Up	Bmp2	bone morphogenetic protein 2	0.406578	0.000809193		0.693	0.386
Up	Rtraf	RNA transcription, translation and transport factor	0.406122	0.00046		0.704	0.408
Up	Cthrc1	collagen triple helix repeat containing 1	0.405757	0.000699537		0.698	0.396
Up	Sgca	sarcoglycan, alpha (dystrophin-associated glycoprotein)	0.404756	0.00271183		0.645	0.29
Up	Prrc1	proline-rich coiled-coil 1	0.403022	5.11391e-05		0.736	0.472
Up	Gtf2e2	general transcription factor II E, polypeptide 2 (beta subunit)	0.402328	4.88753e-05		0.73	0.46
Up	Sec24a	Sec24 related gene family, member A (S. cerevisiae)	0.401807	0.000710794		0.698	0.396
Up	Pdzd2	PDZ domain containing 2	0.40079	0.000221547		0.712	0.424
Up	Golga4	golgi autoantigen, golgin subfamily a, 4	0.400271	0.001657		0.683	0.366
Up	Npnt	nephronectin	0.398218	3.50822e-05		0.717	0.434
Up	Eef2kmt	eukaryotic elongation factor 2 lysine methyltransferase	0.398097	0.00355295		0.644	0.288
Up	Wdr37	WD repeat domain 37	0.397937	0.00322991		0.641	0.282
Up	Marveld1	MARVEL (membrane-associating) domain containing 1	0.397512	0.00029179		0.685	0.37
Up	Yipf6	Yip1 domain family, member 6	0.397235	0.00517065		0.656	0.312
Up	Bet1l	Bet1 golgi vesicular membrane trafficking protein like	0.395326	0.000159371		0.72	0.44
Up	Mrps28	mitochondrial ribosomal protein S28	0.394999	2.85327e-07		0.795	0.59
Up	Fam102a	family with sequence similarity 102, member A	0.394641	0.000482417		0.692	0.384
Up	Ptpn4	protein tyrosine phosphatase, non-receptor type 4	0.394569	1.64177e-06		0.762	0.524
Up	Higd1a	HIG1 domain family, member 1A	0.394185	5.70868e-05		0.735	0.47
Up	Amotl2	angiomotin-like 2	0.39397	1.62462e-05		0.743	0.486
Up	Fat1	FAT atypical cadherin 1	0.393853	0.000337783		0.709	0.418
Up	Osbpl9	oxysterol binding protein-like 9	0.393088	5.10388e-05		0.722	0.444
Up	Syngr2	synaptogyrin 2	0.392959	7.29985e-05		0.695	0.39
Up	Golga3	golgi autoantigen, golgin subfamily a, 3	0.392896	0.00301165		0.665	0.33
Up	Rer1	retention in endoplasmic reticulum sorting receptor 1	0.391038	0.00283167		0.674	0.348
Up	Mdm2	transformed mouse 3T3 cell double minute 2	0.390752	0.00676227		0.658	0.316
Up	Ppfibp1	PTPRF interacting protein, binding protein 1 (liprin beta 1)	0.389891	0.00684866		0.652	0.304
Up	Fhod1	formin homology 2 domain containing 1	0.389514	0.000942944		0.67	0.34
Up	2510009E07Rik	RIKEN cDNA 2510009E07 gene	0.389454	0.000425687		0.695	0.39
Up	Srpr	signal recognition particle receptor ('docking protein')	0.38869	0.000626541		0.7	0.4
Up	Cep120	centrosomal protein 120	0.387013	0.00494184		0.639	0.278
Up	Mfap3l	microfibrillar-associated protein 3-like	0.38581	0.00243379		0.632	0.264
Up	Tcf25	transcription factor 25 (basic helix-loop-helix)	0.385705	0.00608393		0.66	0.32
Up	Gabarap	gamma-aminobutyric acid receptor associated protein	0.385625	4.12732e-05		0.739	0.478
Up	Map3k1	mitogen-activated protein kinase kinase kinase 1	0.384393	0.00600871		0.66	0.32
Up	Tmem263	transmembrane protein 263	0.383627	0.000561001		0.702	0.404
Up	Sec31a	Sec31 homolog A (S. cerevisiae)	0.383423	0.00920791		0.652	0.304
Up	Sec61g	SEC61, gamma subunit	0.382657	5.28009e-07		0.793	0.586
Up	Lysmd3	LysM, putative peptidoglycan-binding, domain containing 3	0.382643	0.00132421		0.683	0.366
Up	Rab11fip5	RAB11 family interacting protein 5 (class I)	0.382601	0.00653993		0.634	0.268
Up	Sar1a	secretion associated Ras related GTPase 1A	0.379272	0.00353474		0.67	0.34
Up	Usp47	ubiquitin specific peptidase 47	0.379098	0.000169846		0.718	0.436
Up	Map7d1	MAP7 domain containing 1	0.378013	0.000891366		0.694	0.388
Up	Gbf1	golgi-specific brefeldin A-resistance factor 1	0.377524	0.000112784		0.723	0.446
Up	Hpcal1	hippocalcin-like 1	0.377366	0.00639572		0.651	0.302
Up	Slc39a9	solute carrier family 39 (zinc transporter), member 9	0.377277	0.00635347		0.641	0.282
Up	Slc35e2	solute carrier family 35, member E2	0.377069	0.00209815		0.662	0.324
Up	Pdgfa	platelet derived growth factor, alpha	0.37666	6.02195e-07		0.784	0.568
Up	Atp2b1	ATPase, Ca++ transporting, plasma membrane 1	0.375755	7.03346e-05		0.732	0.464
Up	Ergic3	ERGIC and golgi 3	0.375753	0.00248236		0.677	0.354
Up	Copz2	coatomer protein complex, subunit zeta 2	0.375668	5.66918e-05		0.735	0.47
Up	Selenom	selenoprotein M	0.374717	4.16524e-05		0.739	0.478
Up	Epha2	Eph receptor A2	0.374263	1.04552e-05		0.722	0.444
Up	Klf13	Kruppel-like factor 13	0.374037	0.000223853		0.716	0.432
Up	Mrpl54	mitochondrial ribosomal protein L54	0.373335	1.73346e-06		0.778	0.556
Up	Fam20b	family with sequence similarity 20, member B	0.373043	9.19153e-05		0.703	0.406
Up	Emp3	epithelial membrane protein 3	0.37303	0.000816217		0.696	0.392
Up	4930523C07Rik	RIKEN cDNA 4930523C07 gene	0.371828	0.00750289		0.645	0.29
Up	Gpt2	glutamic pyruvate transaminase (alanine aminotransferase) 2	0.371743	1.09872e-05		0.715	0.43
Up	Septin9	septin 9	0.370977	8.72926e-06		0.756	0.512
Up	Ankrd6	ankyrin repeat domain 6	0.370325	0.000168541		0.677	0.354
Up	Gstz1	glutathione transferase zeta 1 (maleylacetoacetate isomerase)	0.369939	0.000649815		0.685	0.37
Up	Rpl38	ribosomal protein L38	0.367999	6.26358e-08		0.816	0.632
Up	Smox	spermine oxidase	0.366687	9.9996e-05		0.713	0.426
Up	Msn	moesin	0.366311	0.000164854		0.72	0.44
Up	Srp19	signal recognition particle 19	0.365966	0.000591018		0.7	0.4
Up	Mvb12a	multivesicular body subunit 12A	0.365698	0.000481658		0.678	0.356
Up	Klhl9	kelch-like 9	0.365065	0.00172053		0.683	0.366
Up	Ufc1	ubiquitin-fold modifier conjugating enzyme 1	0.364815	0.000558329		0.701	0.402
Up	Rassf4	Ras association (RalGDS/AF-6) domain family member 4	0.362986	0.00170443		0.649	0.298
Up	Antxr2	anthrax toxin receptor 2	0.362116	2.57913e-05		0.741	0.482
Up	Smpdl3a	sphingomyelin phosphodiesterase, acid-like 3A	0.361296	7.22098e-05		0.691	0.382
Up	Naga	N-acetyl galactosaminidase, alpha	0.359764	0.000203772		0.711	0.422
Up	Arfgap1	ADP-ribosylation factor GTPase activating protein 1	0.358878	6.77594e-07		0.784	0.568
Up	Babam2	BRISC and BRCA1 A complex member 2	0.358203	0.00765158		0.633	0.266
Up	Rps6kb1	ribosomal protein S6 kinase, polypeptide 1	0.358002	0.00805819		0.655	0.31
Up	Fam171a1	family with sequence similarity 171, member A1	0.357775	0.000310266		0.69	0.38
Up	Inafm2	InaF motif containing 2	0.357731	0.000302613		0.699	0.398
Up	Pfkfb3	6-phosphofructo-2-kinase/fructose-2,6-biphosphatase 3	0.356521	0.00155311		0.667	0.334
Up	Atp5g3	ATP synthase, H+ transporting, mitochondrial F0 complex, subunit C3 (subunit 9)	0.355396	3.24111e-05		0.743	0.486
Up	Slc30a5	solute carrier family 30 (zinc transporter), member 5	0.355108	0.00576509		0.652	0.304
Up	Galnt3	polypeptide N-acetylgalactosaminyltransferase 3	0.354293	5.67606e-06		0.738	0.476
Up	Elmo1	engulfment and cell motility 1	0.353948	4.05408e-05		0.737	0.474
Up	Dynlt3	dynein light chain Tctex-type 3	0.353714	0.00552996		0.652	0.304
Up	Gnb5	guanine nucleotide binding protein (G protein), beta 5	0.353448	0.00158238		0.665	0.33
Up	Fry	FRY microtubule binding protein	0.353377	3.38458e-06		0.753	0.506
Up	Heg1	heart development protein with EGF-like domains 1	0.352635	0.000290176		0.704	0.408
Up	Rragd	Ras-related GTP binding D	0.35244	0.007345		0.638	0.276
Up	Maco1	macoilin 1	0.350883	0.000268336		0.711	0.422
Up	Lrp4	low density lipoprotein receptor-related protein 4	0.35066	6.03045e-06		0.763	0.526
Up	H1f2	H1.2 linker histone, cluster member	0.350206	6.11635e-05		0.71	0.42
Up	Tdrp	testis development related protein	0.350154	0.00195429		0.633	0.266
Up	Mettl9	methyltransferase like 9	0.349935	0.000802941		0.681	0.362
Up	Egln1	egl-9 family hypoxia-inducible factor 1	0.348416	0.00241678		0.656	0.312
Up	Spcs1	signal peptidase complex subunit 1 homolog (S. cerevisiae)	0.348023	0.00284048		0.674	0.348
Up	Sp7	Sp7 transcription factor 7	0.347546	2.25e-07		0.787	0.574
Up	Cdc42ep3	CDC42 effector protein (Rho GTPase binding) 3	0.347345	5.96288e-05		0.713	0.426
Up	Slc7a5	solute carrier family 7 (cationic amino acid transporter, y+ system), member 5	0.347192	6.0641e-06		0.755	0.51
Up	Ssu72	Ssu72 RNA polymerase II CTD phosphatase homolog (yeast)	0.346619	0.00154847		0.683	0.366
Up	Ibtk	inhibitor of Bruton agammaglobulinemia tyrosine kinase	0.346312	0.000309302		0.706	0.412
Up	Shmt2	serine hydroxymethyltransferase 2 (mitochondrial)	0.346245	0.000734917		0.672	0.344
Up	Usp6nl	USP6 N-terminal like	0.345679	0.00225659		0.665	0.33
Up	Cryzl2	crystallin zeta like 2	0.345546	0.000520001		0.65	0.3
Up	Sec16a	SEC16 homolog A, endoplasmic reticulum export factor	0.345499	0.000158268		0.719	0.438
Up	Hypk	huntingtin interacting protein K	0.344016	0.000267316		0.713	0.426
Up	Sh3pxd2a	SH3 and PX domains 2A	0.342418	0.000192684		0.717	0.434
Up	Ufsp2	UFM1-specific peptidase 2	0.342372	0.000120139		0.723	0.446
Up	Creb3l3	cAMP responsive element binding protein 3-like 3	0.341797	8.47955e-05		0.699	0.398
Up	Cdk5r1	cyclin-dependent kinase 5, regulatory subunit 1 (p35)	0.341212	3.32384e-07		0.782	0.564
Up	St3gal5	ST3 beta-galactoside alpha-2,3-sialyltransferase 5	0.340959	0.000781992		0.677	0.354
Up	Ints2	integrator complex subunit 2	0.340949	0.00053278		0.69	0.38
Up	Tbc1d8b	TBC1 domain family, member 8B	0.340809	1.10855e-05		0.744	0.488
Up	Nans	N-acetylneuraminic acid synthase (sialic acid synthase)	0.34066	2.50321e-05		0.74	0.48
Up	Smarcc1	SWI/SNF related, matrix associated, actin dependent regulator of chromatin, subfamily c, member 1	0.340552	0.00126616		0.685	0.37
Up	Mbd2	methyl-CpG binding domain protein 2	0.339867	5.22204e-05		0.733	0.466
Up	Casp6	caspase 6	0.339283	1.90095e-05		0.721	0.442
Up	Slc2a13	solute carrier family 2 (facilitated glucose transporter), member 13	0.339023	0.000671543		0.653	0.306
Up	Ank	progressive ankylosis	0.338268	0.000733885		0.695	0.39
Up	Ostf1	osteoclast stimulating factor 1	0.33798	3.4817e-05		0.739	0.478
Up	Aldoa	aldolase A, fructose-bisphosphate	0.337633	0.00379847		0.669	0.338
Up	Lipi	lipase, member I	0.337361	0.00330692		0.624	0.248
Up	Ap1b1	adaptor protein complex AP-1, beta 1 subunit	0.33694	0.00414174		0.633	0.266
Up	Glb1	galactosidase, beta 1	0.3362	0.00683945		0.633	0.266
Up	Dhrs1	dehydrogenase/reductase (SDR family) member 1	0.335852	0.00963641		0.631	0.262
Up	Daam2	dishevelled associated activator of morphogenesis 2	0.335133	0.000220691		0.689	0.378
Up	Chd7	chromodomain helicase DNA binding protein 7	0.334148	0.000672194		0.687	0.374
Up	Tmem184b	transmembrane protein 184b	0.333078	0.00520427		0.655	0.31
Up	Rplp0	ribosomal protein, large, P0	0.33231	5.9401e-05		0.735	0.47
Up	Polr2l	polymerase (RNA) II (DNA directed) polypeptide L	0.332179	2.54488e-07		0.8	0.6
Up	Vim	vimentin	0.331087	0.00218002		0.679	0.358
Up	Grb2	growth factor receptor bound protein 2	0.330369	0.000218873		0.709	0.418
Up	Rabac1	Rab acceptor 1 (prenylated)	0.329436	0.00200371		0.68	0.36
Up	Pmaip1	phorbol-12-myristate-13-acetate-induced protein 1	0.329308	0.00212731		0.64	0.28
Up	Fam234b	family with sequence similarity 234, member B	0.32789	0.000664159		0.658	0.316
Up	Hspa9	heat shock protein 9	0.327847	0.000811043		0.695	0.39
Up	St3gal6	ST3 beta-galactoside alpha-2,3-sialyltransferase 6	0.32689	0.00226828		0.651	0.302
Up	Clec11a	C-type lectin domain family 11, member a	0.326729	4.12529e-05		0.727	0.454
Up	Nt5dc2	5'-nucleotidase domain containing 2	0.326432	0.00862506		0.633	0.266
Up	Trib2	tribbles pseudokinase 2	0.326117	0.000151914		0.715	0.43
Up	Ddost	dolichyl-di-phosphooligosaccharide-protein glycotransferase	0.325504	0.00855726		0.654	0.308
Up	Hid1	HID1 domain containing	0.325481	0.00303366		0.638	0.276
Up	Cad	carbamoyl-phosphate synthetase 2, aspartate transcarbamylase, and dihydroorotase	0.325022	0.0089346		0.621	0.242
Up	Ikbkb	inhibitor of kappaB kinase beta	0.324972	0.00195799		0.655	0.31
Up	C1qtnf1	C1q and tumor necrosis factor related protein 1	0.324844	0.00590821		0.648	0.296
Up	Ftl1	ferritin light polypeptide 1	0.324549	0.000278062		0.712	0.424
Up	Sem1	SEM1, 26S proteasome complex subunit	0.323527	1.66691e-05		0.751	0.502
Up	Chid1	chitinase domain containing 1	0.323066	0.000368954		0.685	0.37
Up	Tgif1	TGFB-induced factor homeobox 1	0.322878	0.00485756		0.662	0.324
Up	Rpl41	ribosomal protein L41	0.322211	1.33684e-08		0.832	0.664
Up	Vit	vitrin	0.321266	6.80418e-06		0.748	0.496
Up	Atrn	attractin	0.321188	0.00751981		0.635	0.27
Up	4930487H11Rik	RIKEN cDNA 4930487H11 gene	0.320674	5.49021e-05		0.715	0.43
Up	Fis1	fission, mitochondrial 1	0.319442	0.00163969		0.683	0.366
Up	Impdh1	inosine monophosphate dehydrogenase 1	0.318484	2.38196e-06		0.756	0.512
Up	Usp28	ubiquitin specific peptidase 28	0.317956	0.000191089		0.709	0.418
Up	Glg1	golgi apparatus protein 1	0.316821	0.00136215		0.687	0.374
Up	Zbed5	zinc finger, BED type containing 5	0.316113	6.56148e-05		0.73	0.46
Up	Cnn2	calponin 2	0.315278	0.00157561		0.685	0.37
Up	Idh1	isocitrate dehydrogenase 1 (NADP+), soluble	0.315081	0.000106195		0.718	0.436
Up	Sec11c	SEC11 homolog C, signal peptidase complex subunit	0.314484	0.000118238		0.711	0.422
Up	Helz	helicase with zinc finger domain	0.31394	0.0021681		0.669	0.338
Up	Mrpl20	mitochondrial ribosomal protein L20	0.313331	0.00145231		0.683	0.366
Up	Ppib	peptidylprolyl isomerase B	0.312371	0.000407995		0.706	0.412
Up	Ier3ip1	immediate early response 3 interacting protein 1	0.312243	0.00128342		0.688	0.376
Up	Slc2a10	solute carrier family 2 (facilitated glucose transporter), member 10	0.311366	0.00214174		0.645	0.29
Up	Tram1	translocating chain-associating membrane protein 1	0.311155	0.00737792		0.657	0.314
Up	Fam78b	family with sequence similarity 78, member B	0.311112	9.69474e-05		0.686	0.372
Up	Cox4i1	cytochrome c oxidase subunit 4I1	0.311054	0.00274898		0.675	0.35
Up	Cog6	component of oligomeric golgi complex 6	0.310556	0.0068157		0.645	0.29
Up	Sar1b	secretion associated Ras related GTPase 1B	0.310475	0.000594553		0.698	0.396
Up	Sox6	SRY (sex determining region Y)-box 6	0.310268	9.67949e-05		0.71	0.42
Up	Efs	embryonal Fyn-associated substrate	0.309303	6.31715e-05		0.72	0.44
Up	Entpd7	ectonucleoside triphosphate diphosphohydrolase 7	0.30925	4.98273e-10		0.861	0.722
Up	Vldlr	very low density lipoprotein receptor	0.309222	0.00197433		0.676	0.352
Up	Irf2bpl	interferon regulatory factor 2 binding protein-like	0.308399	6.96269e-09		0.835	0.67
Up	Mrpl4	mitochondrial ribosomal protein L4	0.307043	0.00604557		0.639	0.278
Up	Coro1c	coronin, actin binding protein 1C	0.304555	0.00595401		0.658	0.316
Up	Crtap	cartilage associated protein	0.304434	0.00219115		0.679	0.358
Up	Usp36	ubiquitin specific peptidase 36	0.303664	0.00116864		0.688	0.376
Up	Gtf2i	general transcription factor II I	0.302911	0.000210008		0.713	0.426
Up	Urod	uroporphyrinogen decarboxylase	0.302047	0.00247396		0.656	0.312
Up	Papss2	3'-phosphoadenosine 5'-phosphosulfate synthase 2	0.302042	0.00205664		0.674	0.348
Up	Atp1b3	ATPase, Na+/K+ transporting, beta 3 polypeptide	0.301405	0.00497957		0.663	0.326
Up	Pttg1	pituitary tumor-transforming gene 1	0.301119	0.00676072		0.642	0.284
Up	Cdc26	cell division cycle 26	0.300924	2.41219e-05		0.728	0.456
Up	Nol12	nucleolar protein 12	0.29989	0.000258205		0.686	0.372
Up	Prdx4	peroxiredoxin 4	0.299268	0.00843071		0.654	0.308
Up	Rnf7	ring finger protein 7	0.298991	0.00572337		0.658	0.316
Up	Prdx5	peroxiredoxin 5	0.296704	0.00293713		0.674	0.348
Up	Uaca	uveal autoantigen with coiled-coil domains and ankyrin repeats	0.295339	0.000666508		0.695	0.39
Up	Bnip3	BCL2/adenovirus E1B interacting protein 3	0.29448	0.00511001		0.645	0.29
Up	Rbm17	RNA binding motif protein 17	0.294127	0.00208167		0.672	0.344
Up	Uqcr11	ubiquinol-cytochrome c reductase, complex III subunit XI	0.294064	0.0010942		0.691	0.382
Up	Ninj1	ninjurin 1	0.293555	0.00289253		0.668	0.336
Up	Lpcat3	lysophosphatidylcholine acyltransferase 3	0.292118	0.00735417		0.638	0.276
Up	Sphk1	sphingosine kinase 1	0.29118	0.000455961		0.703	0.406
Up	Btd	biotinidase	0.289143	0.00205796		0.665	0.33
Up	Rcn1	reticulocalbin 1	0.288414	0.000276812		0.712	0.424
Up	Tcn2	transcobalamin 2	0.288368	0.00104776		0.684	0.368
Up	Lgals1	lectin, galactose binding, soluble 1	0.284177	0.000187722		0.718	0.436
Up	Snx14	sorting nexin 14	0.283705	0.000338753		0.688	0.376
Up	Trim8	tripartite motif-containing 8	0.283543	0.000799445		0.693	0.386
Up	Herpud1	homocysteine-inducible, endoplasmic reticulum stress-inducible, ubiquitin-like domain member 1	0.2833	0.00583439		0.661	0.322
Up	Czib	CXXC motif containing zinc binding protein	0.283138	0.000209713		0.712	0.424
Up	Rpl5	ribosomal protein L5	0.282184	0.00160716		0.684	0.368
Up	Gcnt1	glucosaminyl (N-acetyl) transferase 1, core 2	0.282169	0.00510914		0.622	0.244
Up	Slc26a2	solute carrier family 26 (sulfate transporter), member 2	0.281864	0.00173146		0.66	0.32
Up	Slc25a39	solute carrier family 25, member 39	0.281801	2.5024e-05		0.733	0.466
Up	Kmt5b	lysine methyltransferase 5B	0.281795	0.000256411		0.704	0.408
Up	Ehd4	EH-domain containing 4	0.280868	0.00169427		0.675	0.35
Up	S100a1	S100 calcium binding protein A1	0.280816	4.46283e-06		0.749	0.498
Up	Slc7a6	solute carrier family 7 (cationic amino acid transporter, y+ system), member 6	0.280027	0.00464007		0.651	0.302
Up	Araf	Araf proto-oncogene, serine/threonine kinase	0.279221	0.00571675		0.654	0.308
Up	Angel2	angel homolog 2	0.278047	0.00773007		0.644	0.288
Up	Prkar1a	protein kinase, cAMP dependent regulatory, type I, alpha	0.277729	0.00614391		0.66	0.32
Up	Psmc5	protease (prosome, macropain) 26S subunit, ATPase 5	0.277553	0.00923829		0.65	0.3
Up	Spns2	spinster homolog 2	0.277301	6.5592e-06		0.741	0.482
Up	Fdft1	farnesyl diphosphate farnesyl transferase 1	0.277112	0.00773381		0.635	0.27
Up	Atp5e	ATP synthase, H+ transporting, mitochondrial F1 complex, epsilon subunit	0.277014	0.000130736		0.723	0.446
Up	Nt5e	5' nucleotidase, ecto	0.276868	0.000144256		0.705	0.41
Up	Pcolce2	procollagen C-endopeptidase enhancer 2	0.275741	4.4068e-05		0.701	0.402
Up	Slc12a8	solute carrier family 12 (potassium/chloride transporters), member 8	0.275122	0.0031616		0.624	0.248
Up	Cd276	CD276 antigen	0.275013	3.38136e-05		0.738	0.476
Up	Rps12	ribosomal protein S12	0.274573	0.000108799		0.726	0.452
Up	Plpp5	phospholipid phosphatase 5	0.274039	0.00587149		0.659	0.318
Up	Cd9	CD9 antigen	0.273849	0.000794404		0.696	0.392
Up	Gnai1	guanine nucleotide binding protein (G protein), alpha inhibiting 1	0.272234	0.000586349		0.669	0.338
Up	Atp5h	ATP synthase, H+ transporting, mitochondrial F0 complex, subunit D	0.271125	0.00072495		0.697	0.394
Up	Eaf1	ELL associated factor 1	0.27076	0.000560885		0.7	0.4
Up	Cyb5b	cytochrome b5 type B	0.270555	0.00291462		0.653	0.306
Up	Rpl27a	ribosomal protein L27A	0.269126	3.95246e-05		0.74	0.48
Up	Calm2	calmodulin 2	0.268955	0.00117589		0.69	0.38
Up	Lmna	lamin A	0.268213	0.00488719		0.664	0.328
Up	Ccdc117	coiled-coil domain containing 117	0.26616	0.00958168		0.619	0.238
Up	Inpp5a	inositol polyphosphate-5-phosphatase A	0.264949	0.000967223		0.679	0.358
Up	Setd1b	SET domain containing 1B	0.264882	8.79667e-06		0.75	0.5
Up	Yipf3	Yip1 domain family, member 3	0.264851	0.000873476		0.692	0.384
Up	Wdr33	WD repeat domain 33	0.264004	0.00267294		0.669	0.338
Up	Tent5c	terminal nucleotidyltransferase 5C	0.263678	0.00161326		0.666	0.332
Up	Nudt18	nudix (nucleoside diphosphate linked moiety X)-type motif 18	0.263521	0.000620556		0.656	0.312
Up	Vezf1	vascular endothelial zinc finger 1	0.262328	0.00381778		0.669	0.338
Up	Gps2	G protein pathway suppressor 2	0.261374	0.00323438		0.656	0.312
Up	Plekha1	pleckstrin homology domain containing, family A (phosphoinositide binding specific) member 1	0.259845	0.00441382		0.654	0.308
Up	Fam3c	family with sequence similarity 3, member C	0.259097	0.00720537		0.657	0.314
Up	Bet1	Bet1 golgi vesicular membrane trafficking protein	0.258824	9.89773e-07		0.782	0.564
Up	Nfil3	nuclear factor, interleukin 3, regulated	0.258813	0.000651671		0.679	0.358
Up	Ddx46	DEAD box helicase 46	0.25877	0.00602654		0.654	0.308
Up	Kcmf1	potassium channel modulatory factor 1	0.257738	0.00619455		0.658	0.316
Up	Fxyd1	FXYD domain-containing ion transport regulator 1	0.257209	0.000119343		0.725	0.45
Up	Rb1	RB transcriptional corepressor 1	0.255752	0.00184221		0.645	0.29
Up	Bscl2	Berardinelli-Seip congenital lipodystrophy 2 (seipin)	0.255621	0.000183496		0.715	0.43
Up	Ppp2r2a	protein phosphatase 2, regulatory subunit B, alpha	0.255592	0.00271818		0.675	0.35
Up	Nr1d1	nuclear receptor subfamily 1, group D, member 1	0.255189	3.45734e-05		0.724	0.448
Up	Rpl27	ribosomal protein L27	0.254455	0.0014001		0.687	0.374
Up	Dusp7	dual specificity phosphatase 7	0.254294	0.0024257		0.663	0.326
Up	Smap1	small ArfGAP 1	0.253279	0.00547668		0.656	0.312
Up	Trmt112	tRNA methyltransferase 11-2	0.252435	0.00565507		0.66	0.32
Up	Mia2	MIA SH3 domain ER export factor 2	0.251386	5.8477e-05		0.731	0.462
Up	Tpd52	tumor protein D52	0.251246	0.000458291		0.668	0.336
Down	N6amt1	N-6 adenine-specific DNA methyltransferase 1 (putative)	-0.2504	0.00432777		NA	NA
Down	Cavin3	caveolae associated 3	-0.251709	0.00619948		NA	NA
Down	Got2	glutamatic-oxaloacetic transaminase 2, mitochondrial	-0.252858	0.00404385		NA	NA
Down	Prkar2a	protein kinase, cAMP dependent regulatory, type II alpha	-0.254335	0.00939584		NA	NA
Down	Acvrl1	activin A receptor, type II-like 1	-0.257378	3.8576e-08		NA	NA
Down	Nck2	non-catalytic region of tyrosine kinase adaptor protein 2	-0.258171	5.18936e-05		NA	NA
Down	Gkap1	G kinase anchoring protein 1	-0.259976	0.0028832		NA	NA
Down	Hs6st1	heparan sulfate 6-O-sulfotransferase 1	-0.26435	0.00032495		NA	NA
Down	Atp1b1	ATPase, Na+/K+ transporting, beta 1 polypeptide	-0.265526	0.000243044		NA	NA
Down	Sh3rf3	SH3 domain containing ring finger 3	-0.265654	6.34223e-07		NA	NA
Down	Ddhd2	DDHD domain containing 2	-0.266334	0.000716854		NA	NA
Down	Usp25	ubiquitin specific peptidase 25	-0.266959	0.00153866		NA	NA
Down	Tet3	tet methylcytosine dioxygenase 3	-0.269936	0.000543617		NA	NA
Down	Clstn1	calsyntenin 1	-0.271419	0.000328472		NA	NA
Down	Snrnp70	small nuclear ribonucleoprotein 70 (U1)	-0.27263	0.0051162		NA	NA
Down	Nhsl2	NHS-like 2	-0.272837	1.05961e-05		NA	NA
Down	Slc43a3	solute carrier family 43, member 3	-0.272863	1.96727e-07		NA	NA
Down	Dennd2a	DENN/MADD domain containing 2A	-0.273675	2.0271e-09		NA	NA
Down	Cachd1	cache domain containing 1	-0.273894	0.00425986		NA	NA
Down	Hells	helicase, lymphoid specific	-0.275496	0.00029117		NA	NA
Down	Basp1	brain abundant, membrane attached signal protein 1	-0.276197	4.0854e-23		NA	NA
Down	Niban1	niban apoptosis regulator 1	-0.279997	0.00629046		NA	NA
Down	Flot2	flotillin 2	-0.281311	0.00209056		NA	NA
Down	Smim1	small integral membrane protein 1	-0.281747	5.87505e-10		NA	NA
Down	Iqgap2	IQ motif containing GTPase activating protein 2	-0.282174	0.000110819		NA	NA
Down	Emc2	ER membrane protein complex subunit 2	-0.285969	0.00347732		NA	NA
Down	Arid5b	AT rich interactive domain 5B (MRF1-like)	-0.289832	0.00166725		NA	NA
Down	Psap	prosaposin	-0.295866	0.000983395		NA	NA
Down	Gaa	glucosidase, alpha, acid	-0.304743	3.34374e-05		NA	NA
Down	Gulp1	GULP, engulfment adaptor PTB domain containing 1	-0.304984	0.000283874		NA	NA
Down	Il17ra	interleukin 17 receptor A	-0.306696	0.00174204		NA	NA
Down	Stx6	syntaxin 6	-0.307125	0.00475837		NA	NA
Down	Nup155	nucleoporin 155	-0.307405	0.00185662		NA	NA
Down	Lpar4	lysophosphatidic acid receptor 4	-0.308413	0.00809324		NA	NA
Down	Senp1	SUMO1/sentrin specific peptidase 1	-0.309751	0.0036785		NA	NA
Down	Tmod2	tropomodulin 2	-0.311414	3.64679e-08		NA	NA
Down	Taf1d	TATA-box binding protein associated factor, RNA polymerase I, D	-0.311992	0.00235474		NA	NA
Down	Rps3	ribosomal protein S3	-0.313799	2.55023e-05		NA	NA
Down	Selenok	selenoprotein K	-0.31494	0.001811		NA	NA
Down	C1qtnf7	C1q and tumor necrosis factor related protein 7	-0.315239	2.20126e-08		NA	NA
Down	Trim2	tripartite motif-containing 2	-0.319437	6.89725e-06		NA	NA
Down	Castor1	cytosolic arginine sensor for mTORC1 subunit 1	-0.321253	0.00554803		NA	NA
Down	Rrp15	ribosomal RNA processing 15 homolog	-0.322784	0.00976057		NA	NA
Down	Arglu1	arginine and glutamate rich 1	-0.329601	0.000415572		NA	NA
Down	Ncoa7	nuclear receptor coactivator 7	-0.329802	0.000492051		NA	NA
Down	Zbtb20	zinc finger and BTB domain containing 20	-0.330385	0.00300233		NA	NA
Down	Mgst3	microsomal glutathione S-transferase 3	-0.330392	0.00873763		NA	NA
Down	Mcm3	minichromosome maintenance complex component 3	-0.330573	2.3211e-07		NA	NA
Down	Rasgef1b	RasGEF domain family, member 1B	-0.332012	0.00544162		NA	NA
Down	Itpripl1	inositol 1,4,5-triphosphate receptor interacting protein-like 1	-0.33352	7.67268e-05		NA	NA
Down	Cacna1g	calcium channel, voltage-dependent, T type, alpha 1G subunit	-0.338627	1.57618e-08		NA	NA
Down	E2f6	E2F transcription factor 6	-0.338731	8.75034e-05		NA	NA
Down	Gstm1	glutathione S-transferase, mu 1	-0.341136	5.65137e-05		NA	NA
Down	Gxylt1	glucoside xylosyltransferase 1	-0.342082	0.00379505		NA	NA
Down	Slc39a1	solute carrier family 39 (zinc transporter), member 1	-0.343562	0.00190556		NA	NA
Down	Actb	actin, beta	-0.343582	6.60285e-05		NA	NA
Down	Slc25a4	solute carrier family 25 (mitochondrial carrier, adenine nucleotide translocator), member 4	-0.344143	0.00167741		NA	NA
Down	1810037I17Rik	RIKEN cDNA 1810037I17 gene	-0.34505	0.00238687		NA	NA
Down	Lims1	LIM and senescent cell antigen-like domains 1	-0.347607	0.00201963		NA	NA
Down	Rtn3	reticulon 3	-0.348396	0.00104426		NA	NA
Down	Tmx4	thioredoxin-related transmembrane protein 4	-0.34999	0.00587953		NA	NA
Down	Nup98	nucleoporin 98	-0.350592	0.00920791		NA	NA
Down	Suco	SUN domain containing ossification factor	-0.351146	0.00193471		NA	NA
Down	Anpep	alanyl (membrane) aminopeptidase	-0.353834	0.000770685		NA	NA
Down	Tgfbi	transforming growth factor, beta induced	-0.357473	0.00187978		NA	NA
Down	Acaa2	acetyl-Coenzyme A acyltransferase 2 (mitochondrial 3-oxoacyl-Coenzyme A thiolase)	-0.357698	0.00908958		NA	NA
Down	Slc19a2	solute carrier family 19 (thiamine transporter), member 2	-0.359378	0.000348115		NA	NA
Down	Ngfr	nerve growth factor receptor (TNFR superfamily, member 16)	-0.360383	4.23599e-10		NA	NA
Down	Pdgfrb	platelet derived growth factor receptor, beta polypeptide	-0.361957	6.63642e-07		NA	NA
Down	Sdc1	syndecan 1	-0.362996	0.00103707		NA	NA
Down	Clip3	CAP-GLY domain containing linker protein 3	-0.363776	5.23076e-06		NA	NA
Down	Mid1	midline 1	-0.364158	0.000510899		NA	NA
Down	Epha3	Eph receptor A3	-0.36617	0.00052962		NA	NA
Down	Nr2f2	nuclear receptor subfamily 2, group F, member 2	-0.367821	0.000128293		NA	NA
Down	Lrp6	low density lipoprotein receptor-related protein 6	-0.367898	0.00022281		NA	NA
Down	Tnfaip8	tumor necrosis factor, alpha-induced protein 8	-0.369333	1.17865e-05		NA	NA
Down	Hspg2	perlecan (heparan sulfate proteoglycan 2)	-0.369428	0.00146811		NA	NA
Down	Ywhae	tyrosine 3-monooxygenase/tryptophan 5-monooxygenase activation protein, epsilon polypeptide	-0.370038	0.000262308		NA	NA
Down	Ldlr	low density lipoprotein receptor	-0.371494	0.00499359		NA	NA
Down	Clasp2	CLIP associating protein 2	-0.371994	0.000480668		NA	NA
Down	Dpt	dermatopontin	-0.376887	1.49025e-07		NA	NA
Down	Rbm3	RNA binding motif (RNP1, RRM) protein 3	-0.380404	0.00221652		NA	NA
Down	B4galt6	UDP-Gal:betaGlcNAc beta 1,4-galactosyltransferase, polypeptide 6	-0.380693	0.00544592		NA	NA
Down	Ccn3	cellular communication network factor 3	-0.382988	1.69786e-17		NA	NA
Down	Snrpg	small nuclear ribonucleoprotein polypeptide G	-0.384842	2.38608e-07		NA	NA
Down	Diaph2	diaphanous related formin 2	-0.38539	0.00524249		NA	NA
Down	Pfn1	profilin 1	-0.389677	0.00310673		NA	NA
Down	Brip1os	BRCA1 interacting protein C-terminal helicase 1, opposite strand	-0.38996	0.00201777		NA	NA
Down	Notch1	notch 1	-0.390022	0.00277466		NA	NA
Down	Tspan7	tetraspanin 7	-0.392715	2.75095e-07		NA	NA
Down	Trak1	trafficking protein, kinesin binding 1	-0.395069	1.91202e-06		NA	NA
Down	Snu13	SNU13 homolog, small nuclear ribonucleoprotein (U4/U6.U5)	-0.397279	0.00692542		NA	NA
Down	Tmed4	transmembrane p24 trafficking protein 4	-0.400472	0.00634287		NA	NA
Down	Golm1	golgi membrane protein 1	-0.401406	4.35543e-05		NA	NA
Down	Stam	signal transducing adaptor molecule (SH3 domain and ITAM motif) 1	-0.401868	0.000522156		NA	NA
Down	Tnxb	tenascin XB	-0.402615	8.25001e-11		NA	NA
Down	Rbpms	RNA binding protein gene with multiple splicing	-0.402685	0.000163784		NA	NA
Down	Ncapg2	non-SMC condensin II complex, subunit G2	-0.405681	0.000301809		NA	NA
Down	Septin7	septin 7	-0.406768	0.00880607		NA	NA
Down	Tut4	terminal uridylyl transferase 4	-0.407985	0.00230075		NA	NA
Down	Atp7a	ATPase, Cu++ transporting, alpha polypeptide	-0.408759	0.00774209		NA	NA
Down	Col16a1	collagen, type XVI, alpha 1	-0.410142	0.00417707		NA	NA
Down	Cd55	CD55 molecule, decay accelerating factor for complement	-0.414077	4.22039e-05		NA	NA
Down	Bhlhe41	basic helix-loop-helix family, member e41	-0.415394	3.08869e-05		NA	NA
Down	Glce	glucuronyl C5-epimerase	-0.417223	0.000228951		NA	NA
Down	Piezo2	piezo-type mechanosensitive ion channel component 2	-0.417275	1.88567e-07		NA	NA
Down	Ybx3	Y box protein 3	-0.419835	4.62141e-05		NA	NA
Down	Casp4	caspase 4, apoptosis-related cysteine peptidase	-0.41999	1.07625e-06		NA	NA
Down	Dtl	denticleless E3 ubiquitin protein ligase	-0.420028	3.24496e-05		NA	NA
Down	Zfp367	zinc finger protein 367	-0.4201	0.0038806		NA	NA
Down	Erdr1	erythroid differentiation regulator 1	-0.422077	2.44438e-08		NA	NA
Down	Panx1	pannexin 1	-0.422325	1.95329e-07		NA	NA
Down	Lig1	ligase I, DNA, ATP-dependent	-0.424436	2.97957e-06		NA	NA
Down	Rdh10	retinol dehydrogenase 10 (all-trans)	-0.425873	0.00299545		NA	NA
Down	Atp6v1a	ATPase, H+ transporting, lysosomal V1 subunit A	-0.426304	0.00210726		NA	NA
Down	Pik3c2b	phosphatidylinositol-4-phosphate 3-kinase catalytic subunit type 2 beta	-0.428263	5.7578e-06		NA	NA
Down	Ago3	argonaute RISC catalytic subunit 3	-0.428313	0.00789459		NA	NA
Down	Stat5a	signal transducer and activator of transcription 5A	-0.429241	0.00143077		NA	NA
Down	Hspe1	heat shock protein 1 (chaperonin 10)	-0.430024	0.000757663		NA	NA
Down	Pbx1	pre B cell leukemia homeobox 1	-0.430346	5.83344e-05		NA	NA
Down	Poglut3	protein O-glucosyltransferase 3	-0.431026	6.77341e-05		NA	NA
Down	C1ra	complement component 1, r subcomponent A	-0.432296	3.48121e-10		NA	NA
Down	Gnl2	guanine nucleotide binding protein-like 2 (nucleolar)	-0.433314	0.00399949		NA	NA
Down	Arhgap29	Rho GTPase activating protein 29	-0.435239	2.36974e-05		NA	NA
Down	Ccnd3	cyclin D3	-0.435891	0.000764626		NA	NA
Down	Erbin	Erbb2 interacting protein	-0.435921	0.00246092		NA	NA
Down	Hnrnpll	heterogeneous nuclear ribonucleoprotein L-like	-0.436181	0.00573608		NA	NA
Down	Crip1	cysteine-rich protein 1 (intestinal)	-0.438076	0.000503124		NA	NA
Down	Tmem47	transmembrane protein 47	-0.44047	3.63298e-09		NA	NA
Down	Nsmce1	NSE1 homolog, SMC5-SMC6 complex component	-0.444167	0.00722026		NA	NA
Down	Rad18	RAD18 E3 ubiquitin protein ligase	-0.444339	0.00110303		NA	NA
Down	Bnc2	basonuclin 2	-0.444994	1.06435e-14		NA	NA
Down	Dapk1	death associated protein kinase 1	-0.445218	0.00216984		NA	NA
Down	Lgals3bp	lectin, galactoside-binding, soluble, 3 binding protein	-0.448856	4.48888e-06		NA	NA
Down	Sri	sorcin	-0.449519	0.00695444		NA	NA
Down	Sfpq	splicing factor proline/glutamine rich (polypyrimidine tract binding protein associated)	-0.451929	0.000141773		NA	NA
Down	Sema3a	sema domain, immunoglobulin domain (Ig), short basic domain, secreted, (semaphorin) 3A	-0.454384	0.00308648		NA	NA
Down	Dock9	dedicator of cytokinesis 9	-0.456104	9.01567e-06		NA	NA
Down	Tmem100	transmembrane protein 100	-0.457977	2.55817e-05		NA	NA
Down	Phactr2	phosphatase and actin regulator 2	-0.458351	1.51712e-07		NA	NA
Down	Igfbp7	insulin-like growth factor binding protein 7	-0.459816	3.13522e-13		NA	NA
Down	Sh3bgrl3	SH3 domain binding glutamic acid-rich protein-like 3	-0.460941	0.00247418		NA	NA
Down	Cers6	ceramide synthase 6	-0.461254	1.13119e-08		NA	NA
Down	Hnrnpa2b1	heterogeneous nuclear ribonucleoprotein A2/B1	-0.461763	0.00557384		NA	NA
Down	Tpm2	tropomyosin 2, beta	-0.464346	0.000469863		NA	NA
Down	Kdm6b	KDM1 lysine (K)-specific demethylase 6B	-0.466041	7.02004e-07		NA	NA
Down	Pcnp	PEST proteolytic signal containing nuclear protein	-0.467271	0.00473712		NA	NA
Down	Canx	calnexin	-0.467669	0.000901097		NA	NA
Down	Tns2	tensin 2	-0.469312	0.00857014		NA	NA
Down	Nampt	nicotinamide phosphoribosyltransferase	-0.469465	0.00707173		NA	NA
Down	Csnk1a1	casein kinase 1, alpha 1	-0.471856	0.00147316		NA	NA
Down	Hmgb1	high mobility group box 1	-0.471897	0.0094803		NA	NA
Down	P4ha3	procollagen-proline, 2-oxoglutarate 4-dioxygenase (proline 4-hydroxylase), alpha polypeptide III	-0.472532	1.76685e-08		NA	NA
Down	Iqgap1	IQ motif containing GTPase activating protein 1	-0.473709	0.00874792		NA	NA
Down	Wac	WW domain containing adaptor with coiled-coil	-0.474017	0.00701811		NA	NA
Down	Gas7	growth arrest specific 7	-0.474252	6.0207e-07		NA	NA
Down	Gnb1	guanine nucleotide binding protein (G protein), beta 1	-0.474549	3.46911e-05		NA	NA
Down	B2m	beta-2 microglobulin	-0.475369	1.39023e-05		NA	NA
Down	Slc6a6	solute carrier family 6 (neurotransmitter transporter, taurine), member 6	-0.476451	0.00420751		NA	NA
Down	Soat1	sterol O-acyltransferase 1	-0.477764	1.54601e-05		NA	NA
Down	Galnt17	polypeptide N-acetylgalactosaminyltransferase 17	-0.480009	1.0831e-07		NA	NA
Down	Eea1	early endosome antigen 1	-0.480989	0.00423403		NA	NA
Down	Bzw1	basic leucine zipper and W2 domains 1	-0.481042	0.00234963		NA	NA
Down	Tagln2	transgelin 2	-0.483728	0.00907003		NA	NA
Down	Pxdn	peroxidasin	-0.484919	2.35762e-11		NA	NA
Down	Arpc5	actin related protein 2/3 complex, subunit 5	-0.487534	0.00520329		NA	NA
Down	Lrrc17	leucine rich repeat containing 17	-0.487901	0.00770645		NA	NA
Down	Erlin2	ER lipid raft associated 2	-0.487997	3.6195e-05		NA	NA
Down	Eif4e	eukaryotic translation initiation factor 4E	-0.488082	0.00736341		NA	NA
Down	4921524J17Rik	RIKEN cDNA 4921524J17 gene	-0.49004	0.0046769		NA	NA
Down	Cdc42	cell division cycle 42	-0.490472	0.000540562		NA	NA
Down	Fth1	ferritin heavy polypeptide 1	-0.490476	9.81592e-05		NA	NA
Down	Clcn5	chloride channel, voltage-sensitive 5	-0.49137	6.89441e-05		NA	NA
Down	Ppia	peptidylprolyl isomerase A	-0.491975	3.65903e-07		NA	NA
Down	Kctd20	potassium channel tetramerisation domain containing 20	-0.49223	0.00768954		NA	NA
Down	Tns1	tensin 1	-0.492527	0.000767579		NA	NA
Down	Hs6st2	heparan sulfate 6-O-sulfotransferase 2	-0.493345	5.09279e-11		NA	NA
Down	Cyb5a	cytochrome b5 type A (microsomal)	-0.495155	0.000852668		NA	NA
Down	Tfpi2	tissue factor pathway inhibitor 2	-0.495812	0.00104065		NA	NA
Down	Fam76a	family with sequence similarity 76, member A	-0.496725	0.000249962		NA	NA
Down	Cks1b	CDC28 protein kinase 1b	-0.497499	6.60594e-06		NA	NA
Down	B4galt5	UDP-Gal:betaGlcNAc beta 1,4-galactosyltransferase, polypeptide 5	-0.497977	8.08786e-08		NA	NA
Down	Cpxm1	carboxypeptidase X 1 (M14 family)	-0.49864	2.22575e-05		NA	NA
Down	Pdia3	protein disulfide isomerase associated 3	-0.499319	0.000378108		NA	NA
Down	Hsp90aa1	heat shock protein 90, alpha (cytosolic), class A member 1	-0.49988	0.00303198		NA	NA
Down	Eps8	epidermal growth factor receptor pathway substrate 8	-0.499936	0.000913847		NA	NA
Down	Tenm3	teneurin transmembrane protein 3	-0.500657	1.11358e-05		NA	NA
Down	Rell1	RELT-like 1	-0.501626	0.00514497		NA	NA
Down	Osbpl1a	oxysterol binding protein-like 1A	-0.502946	0.000529955		NA	NA
Down	Tyms	thymidylate synthase	-0.503409	2.93067e-08		NA	NA
Down	Srsf5	serine and arginine-rich splicing factor 5	-0.504319	0.000788393		NA	NA
Down	Meis2	Meis homeobox 2	-0.50489	0.00361578		NA	NA
Down	Pold3	polymerase (DNA-directed), delta 3, accessory subunit	-0.506649	0.00103806		NA	NA
Down	Sgce	sarcoglycan, epsilon	-0.507304	0.00559363		NA	NA
Down	Adam22	a disintegrin and metallopeptidase domain 22	-0.507593	9.91543e-12		NA	NA
Down	Spon2	spondin 2, extracellular matrix protein	-0.508261	1.68067e-08		NA	NA
Down	Dnmt1	DNA methyltransferase (cytosine-5) 1	-0.510683	0.00395417		NA	NA
Down	Nedd4	neural precursor cell expressed, developmentally down-regulated 4	-0.513319	0.000686878		NA	NA
Down	Aebp1	AE binding protein 1	-0.515543	2.21896e-07		NA	NA
Down	Ywhaz	tyrosine 3-monooxygenase/tryptophan 5-monooxygenase activation protein, zeta polypeptide	-0.515626	3.04057e-07		NA	NA
Down	Egfr	epidermal growth factor receptor	-0.517088	5.61128e-08		NA	NA
Down	Pole	polymerase (DNA directed), epsilon	-0.518418	1.46222e-05		NA	NA
Down	Mbnl2	muscleblind like splicing factor 2	-0.520636	0.00644323		NA	NA
Down	Hspa14	heat shock protein 14	-0.523859	0.00257177		NA	NA
Down	Prss23	protease, serine 23	-0.523988	3.37087e-07		NA	NA
Down	Ssx2ip	synovial sarcoma, X 2 interacting protein	-0.525308	0.00193359		NA	NA
Down	Pdlim7	PDZ and LIM domain 7	-0.525983	1.948e-06		NA	NA
Down	Ago2	argonaute RISC catalytic subunit 2	-0.527638	0.00484609		NA	NA
Down	Itsn1	intersectin 1 (SH3 domain protein 1A)	-0.528589	0.00122281		NA	NA
Down	Afap1	actin filament associated protein 1	-0.529451	0.000117207		NA	NA
Down	Paics	phosphoribosylaminoimidazole carboxylase, phosphoribosylaminoribosylaminoimidazole, succinocarboxamide synthetase	-0.53183	0.00803748		NA	NA
Down	Arsj	arylsulfatase J	-0.533132	5.2481e-09		NA	NA
Down	Septin2	septin 2	-0.539505	2.52364e-07		NA	NA
Down	Mterf4	mitochondrial transcription termination factor 4	-0.54005	0.000113272		NA	NA
Down	Svil	supervillin	-0.540763	0.000926029		NA	NA
Down	Klf14	Kruppel-like factor 14	-0.542167	2.06567e-08		NA	NA
Down	Ahr	aryl-hydrocarbon receptor	-0.543847	0.000188081		NA	NA
Down	Gfra1	glial cell line derived neurotrophic factor family receptor alpha 1	-0.544288	1.56907e-07		NA	NA
Down	Slf2	SMC5-SMC6 complex localization factor 2	-0.545065	0.000608547		NA	NA
Down	Ppp1r2	protein phosphatase 1, regulatory inhibitor subunit 2	-0.545382	2.76776e-05		NA	NA
Down	B3galnt1	UDP-GalNAc:betaGlcNAc beta 1,3-galactosaminyltransferase, polypeptide 1	-0.545959	6.05386e-06		NA	NA
Down	Socs5	suppressor of cytokine signaling 5	-0.547822	1.27749e-10		NA	NA
Down	Peak1	pseudopodium-enriched atypical kinase 1	-0.55288	0.00172367		NA	NA
Down	Rgl1	ral guanine nucleotide dissociation stimulator,-like 1	-0.554043	0.000374522		NA	NA
Down	Aff4	AF4/FMR2 family, member 4	-0.555992	0.00892572		NA	NA
Down	Actr2	ARP2 actin-related protein 2	-0.556926	7.27461e-06		NA	NA
Down	Cgnl1	cingulin-like 1	-0.558721	0.00177149		NA	NA
Down	Tlr4	toll-like receptor 4	-0.558875	0.00860753		NA	NA
Down	Ddah2	dimethylarginine dimethylaminohydrolase 2	-0.560048	1.53206e-06		NA	NA
Down	Lipa	lysosomal acid lipase A	-0.56034	0.000356443		NA	NA
Down	Stil	Scl/Tal1 interrupting locus	-0.563241	2.34102e-08		NA	NA
Down	Pde3a	phosphodiesterase 3A, cGMP inhibited	-0.565503	5.12701e-11		NA	NA
Down	Cdc7	cell division cycle 7 (S. cerevisiae)	-0.565941	0.00219042		NA	NA
Down	Wipf1	WAS/WASL interacting protein family, member 1	-0.567065	9.29174e-06		NA	NA
Down	Manea	mannosidase, endo-alpha	-0.567328	0.000133457		NA	NA
Down	Atp8b1	ATPase, class I, type 8B, member 1	-0.56838	6.99134e-14		NA	NA
Down	Fnip2	folliculin interacting protein 2	-0.56978	2.79918e-05		NA	NA
Down	Mycbp2	MYC binding protein 2, E3 ubiquitin protein ligase	-0.572225	0.00798633		NA	NA
Down	Dnajb6	DnaJ heat shock protein family (Hsp40) member B6	-0.572443	0.00442261		NA	NA
Down	Lonrf3	LON peptidase N-terminal domain and ring finger 3	-0.573291	1.97253e-05		NA	NA
Down	Pcf11	PCF11 cleavage and polyadenylation factor subunit	-0.574775	0.00196827		NA	NA
Down	Sele	selectin, endothelial cell	-0.57634	2.34102e-08		NA	NA
Down	F3	coagulation factor III	-0.577371	1.3792e-05		NA	NA
Down	Rab8b	RAB8B, member RAS oncogene family	-0.577671	0.0018861		NA	NA
Down	Gpd2	glycerol phosphate dehydrogenase 2, mitochondrial	-0.580135	0.00570486		NA	NA
Down	Tnfrsf12a	tumor necrosis factor receptor superfamily, member 12a	-0.581715	0.00231477		NA	NA
Down	Ctsl	cathepsin L	-0.584153	0.0025107		NA	NA
Down	Set	SET nuclear oncogene	-0.584323	2.20714e-05		NA	NA
Down	Ece1	endothelin converting enzyme 1	-0.584629	0.00406783		NA	NA
Down	Txnrd1	thioredoxin reductase 1	-0.585536	0.00571994		NA	NA
Down	Emilin2	elastin microfibril interfacer 2	-0.586217	8.12728e-11		NA	NA
Down	Lrig1	leucine-rich repeats and immunoglobulin-like domains 1	-0.587149	6.92288e-07		NA	NA
Down	Rtl3	retrotransposon Gag like 3	-0.58977	1.67136e-07		NA	NA
Down	Ehbp1	EH domain binding protein 1	-0.591407	1.07057e-07		NA	NA
Down	Fam110b	family with sequence similarity 110, member B	-0.594127	4.23599e-10		NA	NA
Down	Cast	calpastatin	-0.59416	0.00860438		NA	NA
Down	Parp3	poly (ADP-ribose) polymerase family, member 3	-0.596876	0.00356231		NA	NA
Down	Cdon	cell adhesion molecule-related/down-regulated by oncogenes	-0.597058	9.21995e-11		NA	NA
Down	Khdrbs1	KH domain containing, RNA binding, signal transduction associated 1	-0.598551	0.00415733		NA	NA
Down	Sumo3	small ubiquitin-like modifier 3	-0.598592	0.00692293		NA	NA
Down	Ttc3	tetratricopeptide repeat domain 3	-0.599556	0.000967169		NA	NA
Down	Fxyd6	FXYD domain-containing ion transport regulator 6	-0.601156	0.00345568		NA	NA
Down	Khk	ketohexokinase	-0.601276	1.44272e-05		NA	NA
Down	Fibin	fin bud initiation factor homolog (zebrafish)	-0.601749	6.69349e-05		NA	NA
Down	Csrp2	cysteine and glycine-rich protein 2	-0.602607	6.68372e-09		NA	NA
Down	Tead1	TEA domain family member 1	-0.605011	1.11785e-05		NA	NA
Down	Zfp36l1	zinc finger protein 36, C3H type-like 1	-0.605616	8.62135e-05		NA	NA
Down	Fgd5	FYVE, RhoGEF and PH domain containing 5	-0.607658	2.31832e-08		NA	NA
Down	Dse	dermatan sulfate epimerase	-0.61113	5.02768e-07		NA	NA
Down	Itgb3	integrin beta 3	-0.611516	6.73969e-08		NA	NA
Down	Tnfrsf1a	tumor necrosis factor receptor superfamily, member 1a	-0.613515	7.68434e-05		NA	NA
Down	Sulf2	sulfatase 2	-0.614109	0.00288048		NA	NA
Down	Hmgb2	high mobility group box 2	-0.614394	0.000328511		NA	NA
Down	Ipo9	importin 9	-0.615106	0.00185595		NA	NA
Down	Rbm26	RNA binding motif protein 26	-0.615338	0.000109459		NA	NA
Down	Tcf7l2	transcription factor 7 like 2, T cell specific, HMG box	-0.616027	0.000625266		NA	NA
Down	Cd24a	CD24a antigen	-0.616711	0.00204156		NA	NA
Down	Eps15	epidermal growth factor receptor pathway substrate 15	-0.62118	0.00899856		NA	NA
Down	Man1a	mannosidase 1, alpha	-0.623361	1.53554e-06		NA	NA
Down	Calr	calreticulin	-0.623512	0.00274235		NA	NA
Down	Irgm1	immunity-related GTPase family M member 1	-0.624131	4.38003e-06		NA	NA
Down	Gnb4	guanine nucleotide binding protein (G protein), beta 4	-0.624298	0.000159664		NA	NA
Down	Acsl4	acyl-CoA synthetase long-chain family member 4	-0.624604	0.000220293		NA	NA
Down	Ablim1	actin-binding LIM protein 1	-0.624743	0.00100307		NA	NA
Down	Gfra2	glial cell line derived neurotrophic factor family receptor alpha 2	-0.624747	1.66561e-08		NA	NA
Down	Epha4	Eph receptor A4	-0.625534	0.000261322		NA	NA
Down	Ccdc3	coiled-coil domain containing 3	-0.626125	2.18975e-08		NA	NA
Down	Dpysl3	dihydropyrimidinase-like 3	-0.626622	0.000209727		NA	NA
Down	Trabd2b	TraB domain containing 2B	-0.626643	1.14153e-07		NA	NA
Down	Atp2a2	ATPase, Ca++ transporting, cardiac muscle, slow twitch 2	-0.627164	0.00401936		NA	NA
Down	Lbr	lamin B receptor	-0.627936	0.000602453		NA	NA
Down	Slc41a1	solute carrier family 41, member 1	-0.629541	0.00456102		NA	NA
Down	Zbtb11	zinc finger and BTB domain containing 11	-0.632349	0.004732		NA	NA
Down	Selenow	selenoprotein W	-0.632497	3.75707e-08		NA	NA
Down	Pdzrn3	PDZ domain containing RING finger 3	-0.632593	0.000304348		NA	NA
Down	Ttyh2	tweety family member 2	-0.632998	0.00909744		NA	NA
Down	Ugp2	UDP-glucose pyrophosphorylase 2	-0.633039	0.0090596		NA	NA
Down	Limch1	LIM and calponin homology domains 1	-0.634849	0.00294007		NA	NA
Down	S100a11	S100 calcium binding protein A11	-0.634959	2.39227e-07		NA	NA
Down	Vps29	VPS29 retromer complex component	-0.635226	0.000465865		NA	NA
Down	Sult5a1	sulfotransferase family 5A, member 1	-0.63578	4.42718e-11		NA	NA
Down	Adam9	a disintegrin and metallopeptidase domain 9 (meltrin gamma)	-0.63718	0.000723466		NA	NA
Down	Mcm6	minichromosome maintenance complex component 6	-0.637311	2.56456e-07		NA	NA
Down	Xpo1	exportin 1	-0.637852	0.000962354		NA	NA
Down	Ubtd2	ubiquitin domain containing 2	-0.638098	0.00116787		NA	NA
Down	Crabp1	cellular retinoic acid binding protein I	-0.638724	9.12479e-16		NA	NA
Down	Il6st	interleukin 6 signal transducer	-0.640991	0.00728199		NA	NA
Down	Pgm1	phosphoglucomutase 1	-0.641694	0.000510733		NA	NA
Down	Ech1	enoyl coenzyme A hydratase 1, peroxisomal	-0.643875	0.00305342		NA	NA
Down	Tmed5	transmembrane p24 trafficking protein 5	-0.648507	0.00255854		NA	NA
Down	Jcad	junctional cadherin 5 associated	-0.652913	0.000125217		NA	NA
Down	Adamts4	a disintegrin-like and metallopeptidase (reprolysin type) with thrombospondin type 1 motif, 4	-0.653364	1.47032e-06		NA	NA
Down	Cct6a	chaperonin containing Tcp1, subunit 6a (zeta)	-0.653535	0.00179366		NA	NA
Down	Rarres2	retinoic acid receptor responder (tazarotene induced) 2	-0.654154	3.36021e-16		NA	NA
Down	F2r	coagulation factor II (thrombin) receptor	-0.654537	6.94343e-10		NA	NA
Down	Myd88	myeloid differentiation primary response gene 88	-0.654685	5.65064e-05		NA	NA
Down	Abca8a	ATP-binding cassette, sub-family A (ABC1), member 8a	-0.657023	2.74955e-08		NA	NA
Down	Tubb2a	tubulin, beta 2A class IIA	-0.657124	0.000374577		NA	NA
Down	Cnbp	cellular nucleic acid binding protein	-0.658836	0.000823581		NA	NA
Down	Sub1	SUB1 homolog, transcriptional regulator	-0.660197	6.49726e-07		NA	NA
Down	Add1	adducin 1 (alpha)	-0.660576	0.00595585		NA	NA
Down	Ncstn	nicastrin	-0.663776	0.000428572		NA	NA
Down	Plce1	phospholipase C, epsilon 1	-0.663799	1.09404e-06		NA	NA
Down	Ctsz	cathepsin Z	-0.666974	0.00305001		NA	NA
Down	Cmtm3	CKLF-like MARVEL transmembrane domain containing 3	-0.667526	4.27266e-13		NA	NA
Down	Hdac4	histone deacetylase 4	-0.671712	0.000319817		NA	NA
Down	Cstb	cystatin B	-0.672601	0.000425284		NA	NA
Down	Rbp1	retinol binding protein 1, cellular	-0.674077	5.19207e-18		NA	NA
Down	Cxcl10	chemokine (C-X-C motif) ligand 10	-0.67477	1.01816e-06		NA	NA
Down	Mapre1	microtubule-associated protein, RP/EB family, member 1	-0.674876	0.00379628		NA	NA
Down	Gnas	GNAS (guanine nucleotide binding protein, alpha stimulating) complex locus	-0.676293	8.77021e-06		NA	NA
Down	Syne2	spectrin repeat containing, nuclear envelope 2	-0.677189	1.73122e-06		NA	NA
Down	Ptp4a2	protein tyrosine phosphatase 4a2	-0.679344	1.32021e-07		NA	NA
Down	Qpct	glutaminyl-peptide cyclotransferase (glutaminyl cyclase)	-0.679937	3.64679e-08		NA	NA
Down	Pdlim1	PDZ and LIM domain 1 (elfin)	-0.683025	3.17879e-06		NA	NA
Down	Ednra	endothelin receptor type A	-0.686427	1.92107e-07		NA	NA
Down	Ipo5	importin 5	-0.687382	0.00691487		NA	NA
Down	Nfix	nuclear factor I/X	-0.687956	2.18971e-05		NA	NA
Down	Zfp800	zinc finger protein 800	-0.691825	0.00788348		NA	NA
Down	Zfp516	zinc finger protein 516	-0.692859	0.00176258		NA	NA
Down	Abca9	ATP-binding cassette, sub-family A (ABC1), member 9	-0.693561	7.47186e-05		NA	NA
Down	Pi15	peptidase inhibitor 15	-0.695632	1.12877e-14		NA	NA
Down	Adgrg6	adhesion G protein-coupled receptor G6	-0.69812	5.62934e-09		NA	NA
Down	Sntb2	syntrophin, basic 2	-0.700513	6.2372e-12		NA	NA
Down	Parp8	poly (ADP-ribose) polymerase family, member 8	-0.701749	0.00146988		NA	NA
Down	Ptp4a1	protein tyrosine phosphatase 4a1	-0.701764	0.0016323		NA	NA
Down	Nr4a1	nuclear receptor subfamily 4, group A, member 1	-0.70265	0.000727146		NA	NA
Down	Cish	cytokine inducible SH2-containing protein	-0.703531	0.000119883		NA	NA
Down	Ptges3	prostaglandin E synthase 3	-0.707196	1.57468e-09		NA	NA
Down	Mfge8	milk fat globule-EGF factor 8 protein	-0.709314	0.000527496		NA	NA
Down	Hsp90ab1	heat shock protein 90 alpha (cytosolic), class B member 1	-0.713126	4.06756e-09		NA	NA
Down	Slc16a2	solute carrier family 16 (monocarboxylic acid transporters), member 2	-0.714504	6.58337e-05		NA	NA
Down	Tpm4	tropomyosin 4	-0.716613	0.000117969		NA	NA
Down	Etv6	ets variant 6	-0.718686	8.56639e-05		NA	NA
Down	Gask1b	golgi associated kinase 1B	-0.726402	2.64508e-05		NA	NA
Down	Pam	peptidylglycine alpha-amidating monooxygenase	-0.726815	1.7054e-10		NA	NA
Down	Flnc	filamin C, gamma	-0.727004	1.73238e-08		NA	NA
Down	Pamr1	peptidase domain containing associated with muscle regeneration 1	-0.727204	0.00195859		NA	NA
Down	Add3	adducin 3 (gamma)	-0.727511	5.19524e-06		NA	NA
Down	Fam107b	family with sequence similarity 107, member B	-0.730356	2.05837e-07		NA	NA
Down	Map4	microtubule-associated protein 4	-0.730483	0.00232726		NA	NA
Down	Ltbp4	latent transforming growth factor beta binding protein 4	-0.733106	7.08966e-08		NA	NA
Down	Rbms1	RNA binding motif, single stranded interacting protein 1	-0.73389	5.54266e-06		NA	NA
Down	Ssc5d	scavenger receptor cysteine rich family, 5 domains	-0.736399	2.87915e-13		NA	NA
Down	Antxr1	anthrax toxin receptor 1	-0.741422	0.00166165		NA	NA
Down	Cd81	CD81 antigen	-0.743795	1.05561e-05		NA	NA
Down	G530011O06Rik	RIKEN cDNA G530011O06 gene	-0.746037	0.000235703		NA	NA
Down	Ghr	growth hormone receptor	-0.747442	0.00261987		NA	NA
Down	Myadm	myeloid-associated differentiation marker	-0.750794	0.000208361		NA	NA
Down	Itgav	integrin alpha V	-0.751433	0.000161714		NA	NA
Down	Cntln	centlein, centrosomal protein	-0.752522	1.23363e-06		NA	NA
Down	Lgals9	lectin, galactose binding, soluble 9	-0.752861	1.65255e-06		NA	NA
Down	Pcdh19	protocadherin 19	-0.753158	1.83708e-08		NA	NA
Down	Oaf	out at first homolog	-0.754285	2.55804e-09		NA	NA
Down	Zfp57	zinc finger protein 57	-0.754821	1.46622e-05		NA	NA
Down	Tug1	taurine upregulated gene 1	-0.756489	0.000496079		NA	NA
Down	Dnaja1	DnaJ heat shock protein family (Hsp40) member A1	-0.757133	0.000120521		NA	NA
Down	Cct4	chaperonin containing Tcp1, subunit 4 (delta)	-0.757823	5.65193e-05		NA	NA
Down	Casp8ap2	caspase 8 associated protein 2	-0.759411	0.00357116		NA	NA
Down	Rbbp7	retinoblastoma binding protein 7, chromatin remodeling factor	-0.761325	1.18395e-06		NA	NA
Down	Fat4	FAT atypical cadherin 4	-0.763258	0.00035112		NA	NA
Down	Ctsb	cathepsin B	-0.765113	6.19609e-05		NA	NA
Down	Jmjd1c	jumonji domain containing 1C	-0.765607	0.00376505		NA	NA
Down	Hspa8	heat shock protein 8	-0.76618	2.06771e-08		NA	NA
Down	Ddah1	dimethylarginine dimethylaminohydrolase 1	-0.767611	0.000650816		NA	NA
Down	Dst	dystonin	-0.771815	5.21155e-05		NA	NA
Down	Gjc1	gap junction protein, gamma 1	-0.772407	1.42023e-06		NA	NA
Down	Myl12a	myosin, light chain 12A, regulatory, non-sarcomeric	-0.773822	1.35648e-08		NA	NA
Down	Hspa5	heat shock protein 5	-0.77408	1.03171e-07		NA	NA
Down	Gm2a	GM2 ganglioside activator protein	-0.774397	1.00786e-06		NA	NA
Down	Zfp512b	zinc finger protein 512B	-0.778168	0.00037105		NA	NA
Down	Acly	ATP citrate lyase	-0.778406	0.000841424		NA	NA
Down	Mlf1	myeloid leukemia factor 1	-0.778507	6.2297e-07		NA	NA
Down	Man2a1	mannosidase 2, alpha 1	-0.778845	8.88231e-15		NA	NA
Down	Glul	glutamate-ammonia ligase (glutamine synthetase)	-0.780317	0.000257401		NA	NA
Down	Slc44a2	solute carrier family 44, member 2	-0.786119	0.000159415		NA	NA
Down	Irak3	interleukin-1 receptor-associated kinase 3	-0.786449	0.000773908		NA	NA
Down	Dkk2	dickkopf WNT signaling pathway inhibitor 2	-0.788183	7.78911e-14		NA	NA
Down	Fgl2	fibrinogen-like protein 2	-0.794265	4.5129e-10		NA	NA
Down	Adamtsl1	ADAMTS-like 1	-0.795725	7.74781e-08		NA	NA
Down	Prnp	prion protein	-0.796068	2.70308e-05		NA	NA
Down	Tet2	tet methylcytosine dioxygenase 2	-0.796373	0.00311774		NA	NA
Down	Tspan6	tetraspanin 6	-0.797557	5.04988e-05		NA	NA
Down	Tac1	tachykinin 1	-0.800263	2.99878e-09		NA	NA
Down	Tmpo	thymopoietin	-0.800546	8.97879e-06		NA	NA
Down	Zyx	zyxin	-0.804068	0.00643296		NA	NA
Down	Pak3	p21 (RAC1) activated kinase 3	-0.81979	0.000226175		NA	NA
Down	M6pr	mannose-6-phosphate receptor, cation dependent	-0.824038	0.001367		NA	NA
Down	Ifitm3	interferon induced transmembrane protein 3	-0.826912	5.15529e-07		NA	NA
Down	Brd3	bromodomain containing 3	-0.829059	0.00687858		NA	NA
Down	Calcrl	calcitonin receptor-like	-0.830684	1.34123e-08		NA	NA
Down	Mpdz	multiple PDZ domain crumbs cell polarity complex component	-0.831429	3.53421e-08		NA	NA
Down	Cald1	caldesmon 1	-0.834808	1.93977e-05		NA	NA
Down	Arhgap21	Rho GTPase activating protein 21	-0.835523	0.000102243		NA	NA
Down	Apbb2	amyloid beta (A4) precursor protein-binding, family B, member 2	-0.841801	2.52979e-06		NA	NA
Down	Spry2	sprouty RTK signaling antagonist 2	-0.842666	8.0255e-10		NA	NA
Down	Tmeff2	transmembrane protein with EGF-like and two follistatin-like domains 2	-0.85093	4.56207e-10		NA	NA
Down	Pitpnc1	phosphatidylinositol transfer protein, cytoplasmic 1	-0.853555	0.0002934		NA	NA
Down	Lpp	LIM domain containing preferred translocation partner in lipoma	-0.854984	0.000149698		NA	NA
Down	Tro	trophinin	-0.855398	6.69334e-07		NA	NA
Down	Ndst1	N-deacetylase/N-sulfotransferase (heparan glucosaminyl) 1	-0.856551	0.00090065		NA	NA
Down	Emb	embigin	-0.859004	2.31832e-08		NA	NA
Down	Dlk1	delta like non-canonical Notch ligand 1	-0.868501	3.53211e-22		NA	NA
Down	Frmd4a	FERM domain containing 4A	-0.871183	0.00334333		NA	NA
Down	Zim1	zinc finger, imprinted 1	-0.874074	3.99342e-14		NA	NA
Down	Slc39a6	solute carrier family 39 (metal ion transporter), member 6	-0.876123	0.00269416		NA	NA
Down	Dpp4	dipeptidylpeptidase 4	-0.878466	1.57323e-07		NA	NA
Down	Col18a1	collagen, type XVIII, alpha 1	-0.878689	1.66561e-08		NA	NA
Down	Adgrl2	adhesion G protein-coupled receptor L2	-0.881692	0.00443614		NA	NA
Down	Nap1l1	nucleosome assembly protein 1-like 1	-0.885855	0.000108464		NA	NA
Down	Kitl	kit ligand	-0.886804	9.50384e-07		NA	NA
Down	Nfkbia	nuclear factor of kappa light polypeptide gene enhancer in B cells inhibitor, alpha	-0.891042	2.50395e-08		NA	NA
Down	Il13ra1	interleukin 13 receptor, alpha 1	-0.892551	0.00012462		NA	NA
Down	Fermt2	fermitin family member 2	-0.89256	0.000910336		NA	NA
Down	Entpd2	ectonucleoside triphosphate diphosphohydrolase 2	-0.892759	1.43912e-17		NA	NA
Down	Efnb2	ephrin B2	-0.893599	1.91096e-05		NA	NA
Down	Plekho2	pleckstrin homology domain containing, family O member 2	-0.894267	4.40856e-13		NA	NA
Down	Has2	hyaluronan synthase 2	-0.895839	8.57219e-15		NA	NA
Down	Ly6e	lymphocyte antigen 6 complex, locus E	-0.897168	7.91811e-10		NA	NA
Down	Srsf7	serine and arginine-rich splicing factor 7	-0.899006	1.00451e-07		NA	NA
Down	Dcn	decorin	-0.90396	2.06771e-08		NA	NA
Down	Tgfb2	transforming growth factor, beta 2	-0.905304	0.000169598		NA	NA
Down	Runx1t1	RUNX1 translocation partner 1	-0.907144	6.59972e-05		NA	NA
Down	Svep1	sushi, von Willebrand factor type A, EGF and pentraxin domain containing 1	-0.912941	2.42058e-15		NA	NA
Down	Gpc6	glypican 6	-0.913543	0.000332523		NA	NA
Down	Top1	topoisomerase (DNA) I	-0.916193	2.14379e-09		NA	NA
Down	Gstm2	glutathione S-transferase, mu 2	-0.918929	0.00030182		NA	NA
Down	Cd302	CD302 antigen	-0.919339	3.22028e-07		NA	NA
Down	Rrm2	ribonucleotide reductase M2	-0.919599	0.000202458		NA	NA
Down	Elovl5	ELOVL family member 5, elongation of long chain fatty acids (yeast)	-0.925143	0.000232962		NA	NA
Down	Bicc1	BicC family RNA binding protein 1	-0.930043	1.96902e-07		NA	NA
Down	Jag1	jagged 1	-0.930297	9.83135e-08		NA	NA
Down	Hipk3	homeodomain interacting protein kinase 3	-0.932566	0.00136477		NA	NA
Down	Cyp1b1	cytochrome P450, family 1, subfamily b, polypeptide 1	-0.932696	2.38245e-10		NA	NA
Down	Aldh1a2	aldehyde dehydrogenase family 1, subfamily A2	-0.933484	1.05861e-13		NA	NA
Down	Atad2	ATPase family, AAA domain containing 2	-0.934696	2.50063e-06		NA	NA
Down	Arhgdib	Rho, GDP dissociation inhibitor (GDI) beta	-0.935466	2.31109e-05		NA	NA
Down	Tpm3	tropomyosin 3, gamma	-0.936347	9.86353e-10		NA	NA
Down	Zfp950	zinc finger protein 950	-0.937502	1.9316e-05		NA	NA
Down	Col5a3	collagen, type V, alpha 3	-0.944233	8.98478e-19		NA	NA
Down	Crem	cAMP responsive element modulator	-0.94805	0.000103382		NA	NA
Down	Impact	impact, RWD domain protein	-0.949777	6.31391e-06		NA	NA
Down	Foxp2	forkhead box P2	-0.952413	4.10588e-07		NA	NA
Down	Fst	follistatin	-0.952787	1.06435e-14		NA	NA
Down	Myl9	myosin, light polypeptide 9, regulatory	-0.957004	8.2234e-17		NA	NA
Down	Stmn1	stathmin 1	-0.960444	7.53196e-07		NA	NA
Down	Hsph1	heat shock 105kDa/110kDa protein 1	-0.962253	0.000601433		NA	NA
Down	Slc5a3	solute carrier family 5 (inositol transporters), member 3	-0.962419	0.00015733		NA	NA
Down	Loxl1	lysyl oxidase-like 1	-0.96927	7.20398e-20		NA	NA
Down	Procr	protein C receptor, endothelial	-0.970309	4.23599e-10		NA	NA
Down	Ehd2	EH-domain containing 2	-0.972775	1.2299e-08		NA	NA
Down	Ntrk2	neurotrophic tyrosine kinase, receptor, type 2	-0.973575	1.06435e-14		NA	NA
Down	Nrp1	neuropilin 1	-0.978	1.73395e-07		NA	NA
Down	Celf2	CUGBP, Elav-like family member 2	-0.981024	3.43159e-10		NA	NA
Down	Slc2a1	solute carrier family 2 (facilitated glucose transporter), member 1	-0.981409	1.37826e-06		NA	NA
Down	Mier3	MIER family member 3	-0.983611	0.00051556		NA	NA
Down	Steap4	STEAP family member 4	-0.989223	7.72511e-07		NA	NA
Down	Lama4	laminin, alpha 4	-0.993084	5.92282e-08		NA	NA
Down	Ecrg4	ECRG4 augurin precursor	-0.993887	0.000412257		NA	NA
Down	C1qtnf2	C1q and tumor necrosis factor related protein 2	-1.00068	5.47121e-14		NA	NA
Down	Mcm4	minichromosome maintenance complex component 4	-1.0024	1.7519e-09		NA	NA
Down	Serpinb6a	serine (or cysteine) peptidase inhibitor, clade B, member 6a	-1.00496	1.47092e-06		NA	NA
Down	Dab2	disabled 2, mitogen-responsive phosphoprotein	-1.01097	1.18807e-05		NA	NA
Down	Thbs3	thrombospondin 3	-1.01162	1.15618e-06		NA	NA
Down	Cemip2	cell migration inducing hyaluronidase 2	-1.01493	1.99016e-09		NA	NA
Down	Foxp1	forkhead box P1	-1.02076	7.82244e-06		NA	NA
Down	Maged2	MAGE family member D2	-1.02355	5.79687e-07		NA	NA
Down	Spcs3	signal peptidase complex subunit 3 homolog (S. cerevisiae)	-1.02394	0.00533865		NA	NA
Down	Myh10	myosin, heavy polypeptide 10, non-muscle	-1.02865	3.78621e-06		NA	NA
Down	Ly6a	lymphocyte antigen 6 complex, locus A	-1.03118	4.51544e-06		NA	NA
Down	Zwint	ZW10 interactor	-1.03253	1.74375e-05		NA	NA
Down	Gpm6b	glycoprotein m6b	-1.03337	1.06435e-14		NA	NA
Down	Fam111a	family with sequence similarity 111, member A	-1.03352	2.52472e-16		NA	NA
Down	Pdia6	protein disulfide isomerase associated 6	-1.03416	5.19411e-09		NA	NA
Down	Ifitm2	interferon induced transmembrane protein 2	-1.03482	3.66618e-13		NA	NA
Down	Ubfd1	ubiquitin family domain containing 1	-1.03716	0.000275753		NA	NA
Down	Prrc2c	proline-rich coiled-coil 2C	-1.03945	2.26752e-07		NA	NA
Down	Sparcl1	SPARC-like 1	-1.03987	8.32072e-10		NA	NA
Down	Adam19	a disintegrin and metallopeptidase domain 19 (meltrin beta)	-1.04596	4.36762e-09		NA	NA
Down	Gem	GTP binding protein (gene overexpressed in skeletal muscle)	-1.04855	4.6851e-07		NA	NA
Down	Csf1	colony stimulating factor 1 (macrophage)	-1.04945	5.88054e-11		NA	NA
Down	Mcc	mutated in colorectal cancers	-1.06208	3.23088e-09		NA	NA
Down	Lima1	LIM domain and actin binding 1	-1.06362	1.22442e-06		NA	NA
Down	Ifi27	interferon, alpha-inducible protein 27	-1.06829	5.45342e-10		NA	NA
Down	Efemp1	epidermal growth factor-containing fibulin-like extracellular matrix protein 1	-1.0687	1.66584e-07		NA	NA
Down	Gap43	growth associated protein 43	-1.06891	8.16832e-18		NA	NA
Down	Flnb	filamin, beta	-1.07945	1.30098e-07		NA	NA
Down	Eln	elastin	-1.08042	1.86909e-15		NA	NA
Down	Gng12	guanine nucleotide binding protein (G protein), gamma 12	-1.08273	5.56632e-06		NA	NA
Down	Angpt1	angiopoietin 1	-1.08893	6.64412e-07		NA	NA
Down	Hmgn2	high mobility group nucleosomal binding domain 2	-1.09024	4.2765e-11		NA	NA
Down	Efna5	ephrin A5	-1.09026	0.000112336		NA	NA
Down	Fmo1	flavin containing monooxygenase 1	-1.0916	2.75107e-11		NA	NA
Down	Ncs1	neuronal calcium sensor 1	-1.09668	0.00111631		NA	NA
Down	Timp3	tissue inhibitor of metalloproteinase 3	-1.09695	5.10085e-06		NA	NA
Down	Nfia	nuclear factor I/A	-1.09907	3.72375e-12		NA	NA
Down	Pros1	protein S (alpha)	-1.09981	3.69611e-05		NA	NA
Down	Noct	nocturnin	-1.10572	0.000142278		NA	NA
Down	Prelp	proline arginine-rich end leucine-rich repeat	-1.10704	1.08669e-09		NA	NA
Down	Col8a2	collagen, type VIII, alpha 2	-1.11654	4.54921e-14		NA	NA
Down	Plk2	polo like kinase 2	-1.11826	0.000287802		NA	NA
Down	Igfbp6	insulin-like growth factor binding protein 6	-1.12879	8.89171e-09		NA	NA
Down	Cyth3	cytohesin 3	-1.13627	1.43271e-06		NA	NA
Down	Plxdc2	plexin domain containing 2	-1.13933	4.04442e-16		NA	NA
Down	Fgf7	fibroblast growth factor 7	-1.15235	4.57475e-09		NA	NA
Down	Ebf1	early B cell factor 1	-1.15505	8.86007e-07		NA	NA
Down	AW551984	expressed sequence AW551984	-1.15648	6.3156e-16		NA	NA
Down	Ank2	ankyrin 2, brain	-1.15734	6.01364e-11		NA	NA
Down	Cbx5	chromobox 5	-1.15739	0.00117333		NA	NA
Down	Hmox1	heme oxygenase 1	-1.15824	0.000120139		NA	NA
Down	Scpep1	serine carboxypeptidase 1	-1.17482	7.41625e-08		NA	NA
Down	C1s1	complement component 1, s subcomponent 1	-1.17666	1.74448e-11		NA	NA
Down	Icam1	intercellular adhesion molecule 1	-1.18321	4.872e-09		NA	NA
Down	Adamtsl3	ADAMTS-like 3	-1.18523	5.95975e-13		NA	NA
Down	Kctd12	potassium channel tetramerisation domain containing 12	-1.20074	1.13662e-12		NA	NA
Down	Nfkb1	nuclear factor of kappa light polypeptide gene enhancer in B cells 1, p105	-1.2025	2.23547e-08		NA	NA
Down	Fbln1	fibulin 1	-1.21334	9.82838e-16		NA	NA
Down	Thbd	thrombomodulin	-1.2277	6.0207e-07		NA	NA
Down	Enc1	ectodermal-neural cortex 1	-1.22862	0.000502187		NA	NA
Down	Cavin1	caveolae associated 1	-1.23368	1.41628e-08		NA	NA
Down	Selenop	selenoprotein P	-1.24327	3.69275e-07		NA	NA
Down	Col8a1	collagen, type VIII, alpha 1	-1.25452	0.000134474		NA	NA
Down	Rrm1	ribonucleotide reductase M1	-1.25713	8.68857e-06		NA	NA
Down	Rian	RNA imprinted and accumulated in nucleus	-1.25775	4.35333e-24		NA	NA
Down	Pea15a	phosphoprotein enriched in astrocytes 15A	-1.26101	1.8487e-11		NA	NA
Down	Col6a3	collagen, type VI, alpha 3	-1.26621	1.09294e-08		NA	NA
Down	Medag	mesenteric estrogen dependent adipogenesis	-1.27194	2.57822e-14		NA	NA
Down	Mat2a	methionine adenosyltransferase II, alpha	-1.2747	2.21121e-05		NA	NA
Down	S100a6	S100 calcium binding protein A6 (calcyclin)	-1.28757	1.36367e-14		NA	NA
Down	Il11ra1	interleukin 11 receptor, alpha chain 1	-1.28862	3.07554e-13		NA	NA
Down	Ccdc80	coiled-coil domain containing 80	-1.30089	2.08259e-07		NA	NA
Down	Ndn	necdin	-1.3024	8.09938e-13		NA	NA
Down	Tnfaip6	tumor necrosis factor alpha induced protein 6	-1.30702	3.46653e-05		NA	NA
Down	Thbs1	thrombospondin 1	-1.3139	5.22264e-06		NA	NA
Down	Glipr2	GLI pathogenesis-related 2	-1.31574	1.74819e-13		NA	NA
Down	Sulf1	sulfatase 1	-1.32366	9.06913e-18		NA	NA
Down	Apod	apolipoprotein D	-1.33751	8.34179e-17		NA	NA
Down	Tgfbr3	transforming growth factor, beta receptor III	-1.34458	2.4136e-10		NA	NA
Down	Rhoj	ras homolog family member J	-1.35398	9.21964e-21		NA	NA
Down	Sfrp1	secreted frizzled-related protein 1	-1.36099	1.03212e-10		NA	NA
Down	Abi3bp	ABI gene family, member 3 (NESH) binding protein	-1.36789	2.37532e-23		NA	NA
Down	Itga5	integrin alpha 5 (fibronectin receptor alpha)	-1.37473	7.08823e-05		NA	NA
Down	Sptbn1	spectrin beta, non-erythrocytic 1	-1.37935	7.16346e-10		NA	NA
Down	Mdk	midkine	-1.37968	8.87953e-22		NA	NA
Down	Cnn3	calponin 3, acidic	-1.38511	4.40746e-13		NA	NA
Down	Nid2	nidogen 2	-1.38521	7.33567e-13		NA	NA
Down	Igsf10	immunoglobulin superfamily, member 10	-1.39311	5.57289e-08		NA	NA
Down	Rbms3	RNA binding motif, single stranded interacting protein	-1.43263	2.72834e-15		NA	NA
Down	Osmr	oncostatin M receptor	-1.45492	0.000207552		NA	NA
Down	Angptl2	angiopoietin-like 2	-1.45757	1.79037e-14		NA	NA
Down	Cav1	caveolin 1, caveolae protein	-1.46841	3.97863e-06		NA	NA
Down	Mfap2	microfibrillar-associated protein 2	-1.47789	2.1299e-13		NA	NA
Down	Axl	AXL receptor tyrosine kinase	-1.48066	1.25393e-13		NA	NA
Down	Ebf2	early B cell factor 2	-1.48337	8.16832e-18		NA	NA
Down	Thbs4	thrombospondin 4	-1.49606	2.04515e-11		NA	NA
Down	Lamb1	laminin B1	-1.502	5.63964e-19		NA	NA
Down	Lama2	laminin, alpha 2	-1.50642	6.89285e-24		NA	NA
Down	Ptx3	pentraxin related gene	-1.50685	4.83633e-19		NA	NA
Down	Dclk1	doublecortin-like kinase 1	-1.51508	3.6461e-12		NA	NA
Down	Lamc1	laminin, gamma 1	-1.52232	7.00966e-11		NA	NA
Down	Thbs2	thrombospondin 2	-1.52451	2.7289e-08		NA	NA
Down	Islr	immunoglobulin superfamily containing leucine-rich repeat	-1.53675	9.9152e-20		NA	NA
Down	Akap12	A kinase (PRKA) anchor protein (gravin) 12	-1.54242	7.88815e-14		NA	NA
Down	Peg3	paternally expressed 3	-1.55381	6.93129e-07		NA	NA
Down	Acta1	actin, alpha 1, skeletal muscle	-1.57125	6.80767e-06		NA	NA
Down	Plagl1	pleiomorphic adenoma gene-like 1	-1.5744	4.43081e-10		NA	NA
Down	Map1b	microtubule-associated protein 1B	-1.61396	4.51125e-12		NA	NA
Down	Cxcl12	chemokine (C-X-C motif) ligand 12	-1.62295	1.68691e-17		NA	NA
Down	Sox11	SRY (sex determining region Y)-box 11	-1.63152	3.77596e-13		NA	NA
Down	Sema3c	sema domain, immunoglobulin domain (Ig), short basic domain, secreted, (semaphorin) 3C	-1.63788	4.2989e-16		NA	NA
Down	Chrdl1	chordin-like 1	-1.65558	2.26665e-12		NA	NA
Down	Serpine2	serine (or cysteine) peptidase inhibitor, clade E, member 2	-1.6559	1.66569e-08		NA	NA
Down	Mn1	meningioma 1	-1.65646	1.17396e-06		NA	NA
Down	Col12a1	collagen, type XII, alpha 1	-1.65746	7.87779e-14		NA	NA
Down	Vcam1	vascular cell adhesion molecule 1	-1.65876	3.21466e-11		NA	NA
Down	Igfbp3	insulin-like growth factor binding protein 3	-1.68999	6.19923e-17		NA	NA
Down	Ets1	E26 avian leukemia oncogene 1, 5' domain	-1.69425	2.97651e-08		NA	NA
Down	Plpp3	phospholipid phosphatase 3	-1.70017	1.40692e-21		NA	NA
Down	Marcks	myristoylated alanine rich protein kinase C substrate	-1.70381	6.59859e-11		NA	NA
Down	Il6	interleukin 6	-1.7055	7.99352e-07		NA	NA
Down	Nfib	nuclear factor I/B	-1.74021	1.02566e-12		NA	NA
Down	Col6a2	collagen, type VI, alpha 2	-1.7403	4.00751e-15		NA	NA
Down	Matn2	matrilin 2	-1.75091	7.50243e-13		NA	NA
Down	Col4a2	collagen, type IV, alpha 2	-1.76901	4.37489e-25		NA	NA
Down	Mgp	matrix Gla protein	-1.78135	9.57393e-15		NA	NA
Down	Col6a1	collagen, type VI, alpha 1	-1.80708	1.16771e-13		NA	NA
Down	Cdkn1c	cyclin-dependent kinase inhibitor 1C (P57)	-1.83823	1.19901e-12		NA	NA
Down	Angptl1	angiopoietin-like 1	-1.8432	1.37204e-12		NA	NA
Down	Sfrp2	secreted frizzled-related protein 2	-1.86656	1.42813e-14		NA	NA
Down	Akap13	A kinase (PRKA) anchor protein 13	-1.87394	9.46734e-11		NA	NA
Down	C1qtnf3	C1q and tumor necrosis factor related protein 3	-1.88159	0.00327221		NA	NA
Down	Gpc3	glypican 3	-1.89549	1.28729e-13		NA	NA
Down	Igfbp4	insulin-like growth factor binding protein 4	-1.90765	1.42512e-23		NA	NA
Down	Cxcl1	chemokine (C-X-C motif) ligand 1	-1.91289	1.41443e-14		NA	NA
Down	Ccl2	chemokine (C-C motif) ligand 2	-1.92322	0.00392217		NA	NA
Down	Fbln5	fibulin 5	-1.93103	7.77132e-17		NA	NA
Down	Itih5	inter-alpha (globulin) inhibitor H5	-1.93987	1.71901e-23		NA	NA
Down	Tnc	tenascin C	-1.95931	2.02869e-16		NA	NA
Down	Nrep	neuronal regeneration related protein	-1.98965	1.21594e-13		NA	NA
Down	Penk	preproenkephalin	-2.01641	8.78118e-16		NA	NA
Down	Fndc1	fibronectin type III domain containing 1	-2.04074	2.28239e-24		NA	NA
Down	Egfl6	EGF-like-domain, multiple 6	-2.07542	5.89366e-19		NA	NA
Down	Fbn2	fibrillin 2	-2.09399	4.24274e-10		NA	NA
Down	Pde4b	phosphodiesterase 4B, cAMP specific	-2.09811	8.32859e-15		NA	NA
Down	Col4a1	collagen, type IV, alpha 1	-2.09945	7.84866e-23		NA	NA
Down	Fbln2	fibulin 2	-2.13338	2.9971e-15		NA	NA
Down	Agtr2	angiotensin II receptor, type 2	-2.13781	4.27466e-15		NA	NA
Down	Cd34	CD34 antigen	-2.14782	7.78124e-21		NA	NA
Down	Serping1	serine (or cysteine) peptidase inhibitor, clade G, member 1	-2.16018	2.17931e-16		NA	NA
Down	Igf2	insulin-like growth factor 2	-2.18036	2.92512e-16		NA	NA
Down	Mfap4	microfibrillar-associated protein 4	-2.18203	9.96644e-22		NA	NA
Down	Gfpt2	glutamine fructose-6-phosphate transaminase 2	-2.18209	4.2941e-10		NA	NA
Down	Lpl	lipoprotein lipase	-2.18788	2.89076e-18		NA	NA
Down	Meg3	maternally expressed 3	-2.20299	4.13335e-23		NA	NA
Down	Ccl7	chemokine (C-C motif) ligand 7	-2.2094	2.71373e-06		NA	NA
Down	Ptn	pleiotrophin	-2.27028	1.96569e-22		NA	NA
Down	Smoc2	SPARC related modular calcium binding 2	-2.31751	3.3335e-19		NA	NA
Down	Capn6	calpain 6	-2.35997	1.48493e-14		NA	NA
Down	Mest	mesoderm specific transcript	-2.44649	3.39201e-20		NA	NA
Down	Vcan	versican	-2.47056	5.73356e-14		NA	NA
Down	Col6a6	collagen, type VI, alpha 6	-2.50886	6.56974e-13		NA	NA
Down	Fbn1	fibrillin 1	-2.5615	3.19699e-20		NA	NA
Down	Col14a1	collagen, type XIV, alpha 1	-2.56544	2.84296e-20		NA	NA
Down	Igfbp5	insulin-like growth factor binding protein 5	-2.5979	1.58266e-13		NA	NA
Down	Nrk	Nik related kinase	-2.6078	4.41404e-21		NA	NA
Down	Postn	periostin, osteoblast specific factor	-2.66428	6.18462e-14		NA	NA
Down	Col3a1	collagen, type III, alpha 1	-2.68705	9.83264e-16		NA	NA
Down	Mfap5	microfibrillar associated protein 5	-2.68912	1.46039e-16		NA	NA
Down	Nid1	nidogen 1	-2.90984	1.64756e-20		NA	NA
Down	Aspn	asporin	-3.01801	3.6283e-20		NA	NA
Down	Fstl1	follistatin-like 1	-3.19368	2.71652e-17		NA	NA
Down	H19	H19, imprinted maternally expressed transcript	-3.21712	8.84617e-19		NA	NA
Down	Ogn	osteoglycin	-3.36041	2.13313e-17		NA	NA
Down	Igf1	insulin-like growth factor 1	-3.95656	3.98305e-19		NA	NA
Down	Itm2a	integral membrane protein 2A	-4.1476	4.74595e-18		NA	NA
NA, not applicable
