# Supplementary material for: Single‐Cell RNA‐Sequencing Reveals the Breadth of Osteoblast Heterogeneity
Source: JBMR Plus. 2021 May 17;5(6):e10496. doi: 10.1002/jbm4.10496 (PMC8216137; doi:10.1002/jbm4.10496)
Supplement: Supplementary file 14 — Supplemental Table S11. Differentially Expressed Genes Between Clusters 2 and 3 [file JBM4-5-e10496-s004.xlsx]

## Sheet: Table_S11
Table S11. Differentially expressed genes between cluster 2 and 3
Category	Symbol	Full Name	Cluster 2 vs. Cluster 3			ROC curve analysis
			log fold-change	p-value		AUC	Power
Up	Omd	osteomodulin	1.82201	2.85421e-15		0.929	0.858
Up	Thbs1	thrombospondin 1	1.59272	1.17843e-11		0.869	0.738
Up	Car3	carbonic anhydrase 3	1.58094	4.17703e-14		0.911	0.822
Up	Smpd3	sphingomyelin phosphodiesterase 3, neutral	1.49309	2.74055e-14		0.914	0.828
Up	Mmp16	matrix metallopeptidase 16	1.3843	4.30737e-13		0.894	0.788
Up	Ano6	anoctamin 6	1.33625	2.02934e-13		0.9	0.8
Up	Tnfrsf19	tumor necrosis factor receptor superfamily, member 19	1.32183	1.90629e-12		0.874	0.748
Up	Lum	lumican	1.31582	1.36991e-12		0.886	0.772
Up	Ptprd	protein tyrosine phosphatase, receptor type, D	1.23376	5.93544e-14		0.907	0.814
Up	Fign	fidgetin	1.22213	1.90233e-08		0.791	0.582
Up	Tmem119	transmembrane protein 119	1.17715	9.40244e-11		0.852	0.704
Up	S1pr3	sphingosine-1-phosphate receptor 3	1.13183	1.73836e-10		0.832	0.664
Up	Lifr	LIF receptor alpha	1.12939	1.32908e-09		0.83	0.66
Up	Mxra8	matrix-remodelling associated 8	1.12581	2.65806e-10		0.83	0.66
Up	Irs1	insulin receptor substrate 1	1.11952	2.18454e-06		0.755	0.51
Up	Cyfip2	cytoplasmic FMR1 interacting protein 2	1.09619	2.69883e-07		0.762	0.524
Up	Rasa3	RAS p21 protein activator 3	1.06603	2.92145e-09		0.822	0.644
Up	Cdh11	cadherin 11	1.04272	1.67145e-08		0.807	0.614
Up	Cnn2	calponin 2	1.02713	1.55476e-08		0.808	0.616
Up	Me2	malic enzyme 2, NAD(+)-dependent, mitochondrial	0.995373	4.46365e-10		0.839	0.678
Up	Colec12	collectin sub-family member 12	0.978683	3.76549e-09		0.817	0.634
Up	Nfib	nuclear factor I/B	0.972826	5.07448e-09		0.813	0.626
Up	Marcks	myristoylated alanine rich protein kinase C substrate	0.965416	1.5215e-09		0.828	0.656
Up	Nrp2	neuropilin 2	0.96009	1.20385e-09		0.831	0.662
Up	Mfap2	microfibrillar-associated protein 2	0.949524	8.66592e-08		0.789	0.578
Up	Gsn	gelsolin	0.947553	2.15191e-09		0.826	0.652
Up	Dapk2	death-associated protein kinase 2	0.939828	3.93225e-11		0.855	0.71
Up	Prex1	phosphatidylinositol-3,4,5-trisphosphate-dependent Rac exchange factor 1	0.862994	1.54193e-05		0.734	0.468
Up	Alpl	alkaline phosphatase, liver/bone/kidney	0.860211	3.54454e-06		0.752	0.504
Up	Bglap	bone gamma carboxyglutamate protein	0.842824	2.45289e-08		0.804	0.608
Up	Cdh2	cadherin 2	0.837771	9.26639e-11		0.853	0.706
Up	Ccnd2	cyclin D2	0.830957	1.07102e-05		0.74	0.48
Up	Fap	fibroblast activation protein	0.829101	2.73048e-06		0.753	0.506
Up	Insc	INSC spindle orientation adaptor protein	0.822285	2.46125e-07		0.775	0.55
Up	Bglap2	bone gamma-carboxyglutamate protein 2	0.821514	3.72334e-08		0.8	0.6
Up	Cadm1	cell adhesion molecule 1	0.820325	3.82708e-08		0.799	0.598
Up	Rin2	Ras and Rab interactor 2	0.814441	0.000280327		0.689	0.378
Up	Pdzd2	PDZ domain containing 2	0.813863	4.01023e-07		0.774	0.548
Up	Chn1	chimerin 1	0.798749	2.55654e-05		0.701	0.402
Up	Disp1	dispatched RND transporter family member 1	0.798421	0.000875383		0.678	0.356
Up	Bcat1	branched chain aminotransferase 1, cytosolic	0.792712	0.000148618		0.699	0.398
Up	Sgms2	sphingomyelin synthase 2	0.786171	2.31921e-08		0.804	0.608
Up	Prrx1	paired related homeobox 1	0.772079	8.18554e-08		0.791	0.582
Up	Ptpn13	protein tyrosine phosphatase, non-receptor type 13	0.770851	5.0482e-07		0.754	0.508
Up	Slc8a3	solute carrier family 8 (sodium/calcium exchanger), member 3	0.765879	1.13088e-06		0.762	0.524
Up	Aak1	AP2 associated kinase 1	0.747875	7.95676e-07		0.768	0.536
Up	Pxylp1	2-phosphoxylose phosphatase 1	0.746497	4.40109e-07		0.755	0.51
Up	Ugdh	UDP-glucose dehydrogenase	0.735108	8.74182e-06		0.742	0.484
Up	Lgmn	legumain	0.730286	5.178e-06		0.748	0.496
Up	Tent5a	terminal nucleotidyltransferase 5A	0.726013	4.39342e-08		0.798	0.596
Up	Adamts5	a disintegrin-like and metallopeptidase (reprolysin type) with thrombospondin type 1 motif, 5 (aggrecanase-2)	0.723295	0.00168505		0.67	0.34
Up	Vstm4	V-set and transmembrane domain containing 4	0.712971	8.36531e-06		0.729	0.458
Up	Sdc4	syndecan 4	0.711515	0.000108298		0.711	0.422
Up	Gli3	GLI-Kruppel family member GLI3	0.711406	5.05544e-07		0.758	0.516
Up	Nedd9	neural precursor cell expressed, developmentally down-regulated gene 9	0.710177	0.000326074		0.691	0.382
Up	Srm	spermidine synthase	0.708145	1.06108e-08		0.807	0.614
Up	Lrrc17	leucine rich repeat containing 17	0.706072	8.64359e-06		0.704	0.408
Up	Dcn	decorin	0.701296	1.24559e-07		0.788	0.576
Up	Slc36a2	solute carrier family 36 (proton/amino acid symporter), member 2	0.700065	1.52849e-05		0.735	0.47
Up	Sec22a	SEC22 homolog A, vesicle trafficking protein	0.688306	0.000277401		0.692	0.384
Up	Dpysl3	dihydropyrimidinase-like 3	0.677629	3.78393e-07		0.774	0.548
Up	Zfp354c	zinc finger protein 354C	0.674082	0.00120466		0.671	0.342
Up	Flrt2	fibronectin leucine rich transmembrane protein 2	0.666321	0.00014368		0.695	0.39
Up	Coro1c	coronin, actin binding protein 1C	0.661608	2.16171e-05		0.726	0.452
Up	Mme	membrane metallo endopeptidase	0.660251	0.000207261		0.695	0.39
Up	Herc1	HECT and RLD domain containing E3 ubiquitin protein ligase family member 1	0.654811	0.0012025		0.676	0.352
Up	P4ha2	procollagen-proline, 2-oxoglutarate 4-dioxygenase (proline 4-hydroxylase), alpha II polypeptide	0.653623	1.84401e-05		0.733	0.466
Up	Klhl22	kelch-like 22	0.643763	0.000909537		0.663	0.326
Up	Tars	threonyl-tRNA synthetase	0.63964	0.00141995		0.674	0.348
Up	Creb3l1	cAMP responsive element binding protein 3-like 1	0.635245	2.546e-06		0.756	0.512
Up	Hsp90b1	heat shock protein 90, beta (Grp94), member 1	0.625386	0.000291535		0.697	0.394
Up	Mtss1	MTSS I-BAR domain containing 1	0.624541	2.93264e-07		0.778	0.556
Up	Cdo1	cysteine dioxygenase 1, cytosolic	0.624387	0.000517412		0.688	0.376
Up	Ro60	Ro60, Y RNA binding protein	0.623948	3.7866e-05		0.722	0.444
Up	Iars	isoleucine-tRNA synthetase	0.618963	0.000856594		0.681	0.362
Up	Plat	plasminogen activator, tissue	0.618219	0.00581397		0.623	0.246
Up	Scamp4	secretory carrier membrane protein 4	0.617405	0.00567784		0.649	0.298
Up	Nhsl1	NHS-like 1	0.61713	1.64964e-05		0.733	0.466
Up	Gpr153	G protein-coupled receptor 153	0.614915	0.000242214		0.699	0.398
Up	Arrdc3	arrestin domain containing 3	0.601481	0.000769364		0.682	0.364
Up	Satb2	special AT-rich sequence binding protein 2	0.600988	5.64627e-05		0.719	0.438
Up	Ifitm5	interferon induced transmembrane protein 5	0.600609	4.90361e-08		0.797	0.594
Up	Stt3a	STT3, subunit of the oligosaccharyltransferase complex, homolog A (S. cerevisiae)	0.588661	0.000199083		0.703	0.406
Up	Tcf7	transcription factor 7, T cell specific	0.58813	5.55482e-08		0.791	0.582
Up	Fgfr2	fibroblast growth factor receptor 2	0.584863	0.00330721		0.637	0.274
Up	Zfp871	zinc finger protein 871	0.582252	0.00172812		0.667	0.334
Up	Snx5	sorting nexin 5	0.582097	1.75249e-05		0.731	0.462
Up	Tmem97	transmembrane protein 97	0.58077	0.000274137		0.696	0.392
Up	Epb41l2	erythrocyte membrane protein band 4.1 like 2	0.578881	1.80292e-05		0.733	0.466
Up	Zeb2	zinc finger E-box binding homeobox 2	0.57634	4.14931e-09		0.808	0.616
Up	Dusp10	dual specificity phosphatase 10	0.57442	2.73595e-05		0.694	0.388
Up	Pard6g	par-6 family cell polarity regulator gamma	0.573657	0.000888967		0.681	0.362
Up	Rpn1	ribophorin I	0.573004	0.0033215		0.66	0.32
Up	Tmem45a	transmembrane protein 45a	0.572563	1.51006e-05		0.732	0.464
Up	Dstn	destrin	0.570209	8.16716e-05		0.714	0.428
Up	Serpinf1	serine (or cysteine) peptidase inhibitor, clade F, member 1	0.569009	8.569e-09		0.813	0.626
Up	Rdh13	retinol dehydrogenase 13 (all-trans and 9-cis)	0.558045	0.00132844		0.666	0.332
Up	Tlr2	toll-like receptor 2	0.55727	0.00497974		0.622	0.244
Up	Ctsk	cathepsin K	0.557062	7.12107e-06		0.744	0.488
Up	Prdx3	peroxiredoxin 3	0.552543	5.10691e-05		0.703	0.406
Up	S1pr1	sphingosine-1-phosphate receptor 1	0.54966	5.20802e-05		0.712	0.424
Up	Bccip	BRCA2 and CDKN1A interacting protein	0.546467	6.37117e-06		0.741	0.482
Up	Raph1	Ras association (RalGDS/AF-6) and pleckstrin homology domains 1	0.543717	2.34343e-05		0.729	0.458
Up	Cwc22	CWC22 spliceosome-associated protein	0.543138	0.0052729		0.623	0.246
Up	Nav1	neuron navigator 1	0.541625	0.00028193		0.698	0.396
Up	Nfkb2	nuclear factor of kappa light polypeptide gene enhancer in B cells 2, p49/p100	0.541129	0.00169726		0.659	0.318
Up	Prcp	prolylcarboxypeptidase (angiotensinase C)	0.541114	1.86943e-05		0.727	0.454
Up	Snd1	staphylococcal nuclease and tudor domain containing 1	0.539941	0.00106832		0.678	0.356
Up	Limd1	LIM domains containing 1	0.534248	1.91214e-05		0.731	0.462
Up	Pdia6	protein disulfide isomerase associated 6	0.532877	0.00264015		0.663	0.326
Up	Cfh	complement component factor h	0.530832	1.03593e-06		0.766	0.532
Up	Angptl4	angiopoietin-like 4	0.529592	0.0023534		0.623	0.246
Up	Shc2	SHC (Src homology 2 domain containing) transforming protein 2	0.528626	0.000111053		0.699	0.398
Up	Tcof1	treacle ribosome biogenesis factor 1	0.528107	0.000690795		0.674	0.348
Up	Ap2a2	adaptor-related protein complex 2, alpha 2 subunit	0.526661	0.000631847		0.685	0.37
Up	Fstl1	follistatin-like 1	0.526073	0.000565901		0.688	0.376
Up	Ppfibp2	PTPRF interacting protein, binding protein 2 (liprin beta 2)	0.525007	1.46564e-05		0.712	0.424
Up	Cops7a	COP9 signalosome subunit 7A	0.52465	0.00535337		0.649	0.298
Up	Dlx5	distal-less homeobox 5	0.523847	2.084e-08		0.789	0.578
Up	Sf3b3	splicing factor 3b, subunit 3	0.517522	0.000878082		0.671	0.342
Up	Chac1	ChaC, cation transport regulator 1	0.516681	0.00825482		0.643	0.286
Up	Hspd1	heat shock protein 1 (chaperonin)	0.516635	0.00859242		0.64	0.28
Up	Eif3a	eukaryotic translation initiation factor 3, subunit A	0.513278	0.00135667		0.674	0.348
Up	Atp5b	ATP synthase, H+ transporting mitochondrial F1 complex, beta subunit	0.508886	0.000837345		0.682	0.364
Up	Cct5	chaperonin containing Tcp1, subunit 5 (epsilon)	0.500398	0.00277099		0.662	0.324
Up	Copg1	coatomer protein complex, subunit gamma 1	0.496724	0.000560819		0.688	0.376
Up	Stk17b	serine/threonine kinase 17b (apoptosis-inducing)	0.496477	9.69177e-05		0.707	0.414
Up	Myo1d	myosin ID	0.49622	0.000283541		0.697	0.394
Up	Erp44	endoplasmic reticulum protein 44	0.494347	0.00221524		0.664	0.328
Up	Cd59a	CD59a antigen	0.491788	3.62434e-05		0.696	0.392
Up	Sh3pxd2a	SH3 and PX domains 2A	0.491706	0.000269248		0.698	0.396
Up	Sinhcaf	SIN3-HDAC complex associated factor	0.491678	0.000476577		0.685	0.37
Up	Rictor	RPTOR independent companion of MTOR, complex 2	0.491676	0.0049761		0.646	0.292
Up	Robo1	roundabout guidance receptor 1	0.490292	2.05058e-10		0.827	0.654
Up	Phgdh	3-phosphoglycerate dehydrogenase	0.487711	0.00122774		0.661	0.322
Up	Rpl3	ribosomal protein L3	0.486068	4.64056e-07		0.774	0.548
Up	Vkorc1	vitamin K epoxide reductase complex, subunit 1	0.485888	8.28465e-07		0.768	0.536
Up	Copz1	coatomer protein complex, subunit zeta 1	0.483358	0.000631735		0.686	0.372
Up	Prss35	protease, serine 35	0.482912	0.000207975		0.701	0.402
Up	Galnt1	polypeptide N-acetylgalactosaminyltransferase 1	0.482512	0.00115279		0.677	0.354
Up	Tnfaip2	tumor necrosis factor, alpha-induced protein 2	0.479201	0.00254002		0.664	0.328
Up	Fhod3	formin homology 2 domain containing 3	0.478807	4.22383e-05		0.711	0.422
Up	Pth1r	parathyroid hormone 1 receptor	0.478036	0.00161975		0.672	0.344
Up	Prdx6	peroxiredoxin 6	0.476678	0.00029334		0.694	0.388
Up	Nifk	nucleolar protein interacting with the FHA domain of MKI67	0.474279	0.0067468		0.64	0.28
Up	Pck2	phosphoenolpyruvate carboxykinase 2 (mitochondrial)	0.473466	0.0059177		0.649	0.298
Up	Nop56	NOP56 ribonucleoprotein	0.472343	0.00160471		0.671	0.342
Up	Nars	asparaginyl-tRNA synthetase	0.470443	0.00669695		0.648	0.296
Up	St3gal1	ST3 beta-galactoside alpha-2,3-sialyltransferase 1	0.469922	0.00391924		0.657	0.314
Up	Abhd14a	abhydrolase domain containing 14A	0.469106	0.00287989		0.645	0.29
Up	Optn	optineurin	0.465474	8.48798e-05		0.698	0.396
Up	Copb1	coatomer protein complex, subunit beta 1	0.465003	0.00302747		0.661	0.322
Up	Angpt2	angiopoietin 2	0.463735	1.05684e-06		0.733	0.466
Up	Dda1	DET1 and DDB1 associated 1	0.463247	0.00890157		0.622	0.244
Up	Gcn1	GCN1 activator of EIF2AK4	0.461684	0.00135187		0.665	0.33
Up	Cpz	carboxypeptidase Z	0.458589	0.000430665		0.692	0.384
Up	Mlip	muscular LMNA-interacting protein	0.45848	0.00261405		0.664	0.328
Up	4930487H11Rik	RIKEN cDNA 4930487H11 gene	0.456434	0.000306618		0.687	0.374
Up	Dkc1	dyskeratosis congenita 1, dyskerin	0.454823	0.000332805		0.675	0.35
Up	Kifap3	kinesin-associated protein 3	0.453867	0.000508462		0.67	0.34
Up	Nucks1	nuclear casein kinase and cyclin-dependent kinase substrate 1	0.45376	0.00817966		0.644	0.288
Up	Rpl8	ribosomal protein L8	0.449954	7.13051e-07		0.77	0.54
Up	Ltv1	LTV1 ribosome biogenesis factor	0.449735	0.000279658		0.667	0.334
Up	Tbrg1	transforming growth factor beta regulated gene 1	0.447752	0.000132116		0.708	0.416
Up	Slc3a2	solute carrier family 3 (activators of dibasic and neutral amino acid transport), member 2	0.446377	0.000653439		0.686	0.372
Up	Tacc1	transforming, acidic coiled-coil containing protein 1	0.444851	0.0021865		0.666	0.332
Up	Tmtc2	transmembrane and tetratricopeptide repeat containing 2	0.44484	0.000109309		0.699	0.398
Up	Sorbs2	sorbin and SH3 domain containing 2	0.44278	4.81665e-07		0.745	0.49
Up	Igdcc4	immunoglobulin superfamily, DCC subclass, member 4	0.441194	0.00191109		0.652	0.304
Up	Plod2	procollagen lysine, 2-oxoglutarate 5-dioxygenase 2	0.440805	0.00471772		0.653	0.306
Up	Polr2e	polymerase (RNA) II (DNA directed) polypeptide E	0.439688	5.43845e-05		0.715	0.43
Up	Eprs	glutamyl-prolyl-tRNA synthetase	0.438686	0.00195835		0.669	0.338
Up	Asph	aspartate-beta-hydroxylase	0.438656	2.76469e-05		0.702	0.404
Up	Bace1	beta-site APP cleaving enzyme 1	0.438472	0.0060289		0.648	0.296
Up	Ghitm	growth hormone inducible transmembrane protein	0.437797	0.00283984		0.662	0.324
Up	Dnm3os	dynamin 3, opposite strand	0.435365	0.00314397		0.658	0.316
Up	Myo10	myosin X	0.434537	0.000245817		0.7	0.4
Up	Ssr3	signal sequence receptor, gamma	0.434423	5.65915e-06		0.747	0.494
Up	Lclat1	lysocardiolipin acyltransferase 1	0.432885	0.00782972		0.622	0.244
Up	Arid2	AT rich interactive domain 2 (ARID, RFX-like)	0.432199	0.00963185		0.637	0.274
Up	Svil	supervillin	0.430421	4.94406e-05		0.696	0.392
Up	Ddx39b	DEAD box helicase 39b	0.429653	0.00174622		0.668	0.336
Up	Fkbp9	FK506 binding protein 9	0.427469	0.00234326		0.666	0.332
Up	Golt1b	golgi transport 1B	0.427302	0.000132116		0.708	0.416
Up	Ssr1	signal sequence receptor, alpha	0.425827	1.81845e-06		0.76	0.52
Up	Sem1	SEM1, 26S proteasome complex subunit	0.422111	3.02067e-10		0.843	0.686
Up	Bmp2k	BMP2 inducible kinase	0.422003	0.00415871		0.637	0.274
Up	Spin1	spindlin 1	0.420627	0.00104749		0.678	0.356
Up	Gpsm1	G-protein signalling modulator 1 (AGS3-like, C. elegans)	0.42029	0.000230223		0.667	0.334
Up	Elp3	elongator acetyltransferase complex subunit 3	0.420125	0.000477609		0.678	0.356
Up	Flnb	filamin, beta	0.418949	0.00215562		0.659	0.318
Up	Arl1	ADP-ribosylation factor-like 1	0.418825	0.000269735		0.698	0.396
Up	Map4k3	mitogen-activated protein kinase kinase kinase kinase 3	0.418164	0.00130703		0.669	0.338
Up	Zfp275	zinc finger protein 275	0.417691	0.000663331		0.664	0.328
Up	Rbm3	RNA binding motif (RNP1, RRM) protein 3	0.417546	0.000108254		0.711	0.422
Up	Slc7a1	solute carrier family 7 (cationic amino acid transporter, y+ system), member 1	0.415186	0.00121535		0.676	0.352
Up	Sec24d	Sec24 related gene family, member D (S. cerevisiae)	0.414875	0.0050453		0.653	0.306
Up	Ica1	islet cell autoantigen 1	0.414504	0.000245286		0.658	0.316
Up	Id3	inhibitor of DNA binding 3	0.413457	0.00388825		0.657	0.314
Up	Nfia	nuclear factor I/A	0.412067	4.97109e-05		0.721	0.442
Up	Sfxn1	sideroflexin 1	0.411968	0.00080308		0.672	0.344
Up	Norad	non-coding RNA activated by DNA damage	0.410484	0.00467682		0.654	0.308
Up	Dhrs1	dehydrogenase/reductase (SDR family) member 1	0.407845	0.00841538		0.625	0.25
Up	Yipf5	Yip1 domain family, member 5	0.407006	0.000576429		0.687	0.374
Up	Rrbp1	ribosome binding protein 1	0.405817	0.000556096		0.688	0.376
Up	Cad	carbamoyl-phosphate synthetase 2, aspartate transcarbamylase, and dihydroorotase	0.4047	0.00268782		0.637	0.274
Up	Rer1	retention in endoplasmic reticulum sorting receptor 1	0.403736	0.00335096		0.66	0.32
Up	Pycr1	pyrroline-5-carboxylate reductase 1	0.403437	0.0066097		0.647	0.294
Up	Tmem214	transmembrane protein 214	0.403049	0.000441755		0.687	0.374
Up	Igfbp5	insulin-like growth factor binding protein 5	0.402721	0.00370209		0.634	0.268
Up	Me1	malic enzyme 1, NADP(+)-dependent, cytosolic	0.399987	0.0084329		0.637	0.274
Up	Tep1	telomerase associated protein 1	0.398444	0.000117931		0.673	0.346
Up	Fam167a	family with sequence similarity 167, member A	0.398183	0.000611867		0.638	0.276
Up	Runx2	runt related transcription factor 2	0.396005	0.00457061		0.654	0.308
Up	Gng10	guanine nucleotide binding protein (G protein), gamma 10	0.395866	0.000134946		0.696	0.392
Up	Sp7	Sp7 transcription factor 7	0.394406	0.00115506		0.675	0.35
Up	Npm1	nucleophosmin 1	0.393762	0.00120464		0.676	0.352
Up	Slc35b2	solute carrier family 35, member B2	0.393466	0.00551077		0.648	0.296
Up	Ddx18	DEAD box helicase 18	0.393438	7.11833e-05		0.709	0.418
Up	Mical3	microtubule associated monooxygenase, calponin and LIM domain containing 3	0.393321	0.00528103		0.652	0.304
Up	Uqcrc1	ubiquinol-cytochrome c reductase core protein 1	0.393123	0.00479864		0.653	0.306
Up	Gas1	growth arrest specific 1	0.392997	1.95523e-06		0.744	0.488
Up	Mdh2	malate dehydrogenase 2, NAD (mitochondrial)	0.392206	0.000928893		0.68	0.36
Up	Impact	impact, RWD domain protein	0.391701	0.000128697		0.706	0.412
Up	Psmb4	proteasome (prosome, macropain) subunit, beta type 4	0.391364	0.00433025		0.655	0.31
Up	Unc5c	unc-5 netrin receptor C	0.389202	0.000416621		0.69	0.38
Up	Rps2	ribosomal protein S2	0.388505	0.00042307		0.692	0.384
Up	Sh3glb2	SH3-domain GRB2-like endophilin B2	0.388096	0.00103487		0.66	0.32
Up	Ddr2	discoidin domain receptor family, member 2	0.386827	0.00526604		0.652	0.304
Up	Prrc1	proline-rich coiled-coil 1	0.383786	0.00317247		0.661	0.322
Up	Arhgap42	Rho GTPase activating protein 42	0.383275	4.20475e-05		0.687	0.374
Up	Mrtfb	myocardin related transcription factor B	0.380506	0.000699077		0.68	0.36
Up	Robo2	roundabout guidance receptor 2	0.379954	0.00194627		0.668	0.336
Up	Tmem59	transmembrane protein 59	0.379153	4.39638e-05		0.722	0.444
Up	Rab1a	RAB1A, member RAS oncogene family	0.377314	0.00512207		0.652	0.304
Up	Cd302	CD302 antigen	0.376567	0.00453864		0.649	0.298
Up	Sgce	sarcoglycan, epsilon	0.375262	0.00330827		0.647	0.294
Up	Tmem263	transmembrane protein 263	0.373261	0.000385787		0.693	0.386
Up	Taldo1	transaldolase 1	0.371507	0.000612824		0.681	0.362
Up	Selenom	selenoprotein M	0.370344	8.33515e-05		0.714	0.428
Up	Ddx1	DEAD box helicase 1	0.369533	0.00219899		0.666	0.332
Up	Plcd1	phospholipase C, delta 1	0.369435	0.00865505		0.641	0.282
Up	Rtf2	replication termination factor 2	0.364395	0.00447339		0.635	0.27
Up	Pom121	nuclear pore membrane protein 121	0.364358	0.00409497		0.645	0.29
Up	Etl4	enhancer trap locus 4	0.362684	2.77205e-05		0.72	0.44
Up	Ackr4	atypical chemokine receptor 4	0.362121	0.000346138		0.641	0.282
Up	Cep43	centrosomal protein 43	0.361927	0.00165152		0.642	0.284
Up	Rnf144b	ring finger protein 144B	0.361612	4.17186e-06		0.738	0.476
Up	Creb3l3	cAMP responsive element binding protein 3-like 3	0.360952	7.5433e-05		0.706	0.412
Up	Antxr2	anthrax toxin receptor 2	0.36013	0.00590931		0.65	0.3
Up	Fstl4	follistatin-like 4	0.358902	0.000790873		0.647	0.294
Up	Ctnnb1	catenin (cadherin associated protein), beta 1	0.358563	0.00988026		0.641	0.282
Up	Mrps28	mitochondrial ribosomal protein S28	0.356753	3.23026e-05		0.725	0.45
Up	Dipk2a	divergent protein kinase domain 2A	0.35533	3.17079e-06		0.728	0.456
Up	Park7	Parkinson disease (autosomal recessive, early onset) 7	0.354912	0.00184358		0.669	0.338
Up	Rcn1	reticulocalbin 1	0.351369	0.00920297		0.642	0.284
Up	Zfp207	zinc finger protein 207	0.351195	0.00466676		0.654	0.308
Up	Gstp1	glutathione S-transferase, pi 1	0.348314	0.00047209		0.69	0.38
Up	Rabgap1l	RAB GTPase activating protein 1-like	0.347942	0.00498334		0.65	0.3
Up	Orc3	origin recognition complex, subunit 3	0.346107	0.00308759		0.647	0.294
Up	Hnrnpab	heterogeneous nuclear ribonucleoprotein A/B	0.3439	0.00756943		0.645	0.29
Up	Scfd1	Sec1 family domain containing 1	0.343292	0.000645188		0.686	0.372
Up	Kdelr2	KDEL (Lys-Asp-Glu-Leu) endoplasmic reticulum protein retention receptor 2	0.342002	3.07981e-06		0.754	0.508
Up	D230025D16Rik	RIKEN cDNA D230025D16 gene	0.340316	0.00539925		0.609	0.218
Up	Scara3	scavenger receptor class A, member 3	0.340197	7.78713e-05		0.677	0.354
Up	Tceal9	transcription elongation factor A like 9	0.339241	0.000291514		0.697	0.394
Up	Fam171a1	family with sequence similarity 171, member A1	0.338828	0.00888166		0.626	0.252
Up	Fxyd6	FXYD domain-containing ion transport regulator 6	0.338125	0.00867614		0.6	0.2
Up	Copz2	coatomer protein complex, subunit zeta 2	0.337263	0.00617421		0.649	0.298
Up	Hspa5	heat shock protein 5	0.336892	0.00988026		0.641	0.282
Up	Sesn1	sestrin 1	0.335524	0.00210657		0.627	0.254
Up	Sra1	steroid receptor RNA activator 1	0.334952	0.0043301		0.655	0.31
Up	Nolc1	nucleolar and coiled-body phosphoprotein 1	0.333131	0.00956441		0.634	0.268
Up	Idh3a	isocitrate dehydrogenase 3 (NAD+) alpha	0.332735	0.00629072		0.629	0.258
Up	Dhx40	DEAH (Asp-Glu-Ala-His) box polypeptide 40	0.332197	0.00155397		0.668	0.336
Up	Fzd1	frizzled class receptor 1	0.332195	0.00284367		0.616	0.232
Up	Grb10	growth factor receptor bound protein 10	0.331369	0.00165472		0.671	0.342
Up	Sec61b	Sec61 beta subunit	0.330937	6.65916e-05		0.717	0.434
Up	Dock1	dedicator of cytokinesis 1	0.330779	0.00180719		0.67	0.34
Up	G3bp1	GTPase activating protein (SH3 domain) binding protein 1	0.33064	0.00152457		0.67	0.34
Up	Ube4a	ubiquitination factor E4A	0.330308	0.00487947		0.636	0.272
Up	Fads1	fatty acid desaturase 1	0.328773	6.52676e-05		0.686	0.372
Up	Mmp2	matrix metallopeptidase 2	0.326094	0.00467682		0.654	0.308
Up	Lman1	lectin, mannose-binding, 1	0.325917	0.00752728		0.646	0.292
Up	Cthrc1	collagen triple helix repeat containing 1	0.324168	0.00371289		0.658	0.316
Up	Kcnma1	potassium large conductance calcium-activated channel, subfamily M, alpha member 1	0.323568	0.000299715		0.697	0.394
Up	Manf	mesencephalic astrocyte-derived neurotrophic factor	0.321144	0.00671441		0.648	0.296
Up	Vit	vitrin	0.321001	1.62916e-05		0.726	0.452
Up	Rxylt1	ribitol xylosyltransferase 1	0.319372	0.000214311		0.693	0.386
Up	Mical2	microtubule associated monooxygenase, calponin and LIM domain containing 2	0.318749	0.000733122		0.68	0.36
Up	Ctdspl	CTD (carboxy-terminal domain, RNA polymerase II, polypeptide A) small phosphatase-like	0.318505	0.0036547		0.643	0.286
Up	Yif1a	Yip1 interacting factor homolog A (S. cerevisiae)	0.313992	0.0026212		0.664	0.328
Up	Pcsk5	proprotein convertase subtilisin/kexin type 5	0.311566	0.00223065		0.661	0.322
Up	Lars	leucyl-tRNA synthetase	0.311115	0.00490716		0.651	0.302
Up	Rps18	ribosomal protein S18	0.310073	7.62695e-06		0.744	0.488
Up	Ssr2	signal sequence receptor, beta	0.309636	0.00254002		0.664	0.328
Up	Sf3a3	splicing factor 3a, subunit 3	0.30433	0.00672004		0.638	0.276
Up	Pcolce	procollagen C-endopeptidase enhancer protein	0.303806	0.000137437		0.708	0.416
Up	Psat1	phosphoserine aminotransferase 1	0.302957	0.00844578		0.643	0.286
Up	Ptges3	prostaglandin E synthase 3	0.301486	0.00140351		0.674	0.348
Up	Hikeshi	heat shock protein nuclear import factor	0.300942	0.000571233		0.67	0.34
Up	Rcn3	reticulocalbin 3, EF-hand calcium binding domain	0.29782	0.00307592		0.661	0.322
Up	Eef1g	eukaryotic translation elongation factor 1 gamma	0.297765	0.008092		0.644	0.288
Up	Hmgb1	high mobility group box 1	0.297629	0.0025813		0.664	0.328
Up	Rps6	ribosomal protein S6	0.297609	0.000215032		0.701	0.402
Up	Mamdc2	MAM domain containing 2	0.297342	0.00601555		0.65	0.3
Up	Cdh15	cadherin 15	0.297168	0.00105227		0.624	0.248
Up	H2-K1	histocompatibility 2, K1, K region	0.29231	0.00037984		0.683	0.366
Up	Ftsj3	FtsJ RNA methyltransferase homolog 3 (E. coli)	0.292011	0.00367509		0.63	0.26
Up	Rps4l	ribosomal protein S4-like	0.292004	0.00358889		0.656	0.312
Up	Dnm1	dynamin 1	0.291127	0.00593713		0.634	0.268
Up	Tcf4	transcription factor 4	0.289766	0.00679533		0.647	0.294
Up	Atpsckmt	ATP synthase C subunit lysine N-methyltransferase	0.289099	0.000551803		0.641	0.282
Up	Hmgn3	high mobility group nucleosomal binding domain 3	0.286261	0.00238513		0.662	0.324
Up	Atxn7l3b	ataxin 7-like 3B	0.284683	0.00216255		0.666	0.332
Up	Ctps	cytidine 5'-triphosphate synthase	0.284219	0.00330654		0.624	0.248
Up	Cct8	chaperonin containing Tcp1, subunit 8 (theta)	0.284137	0.00392989		0.657	0.314
Up	Pik3ip1	phosphoinositide-3-kinase interacting protein 1	0.281958	0.00917356		0.641	0.282
Up	Canx	calnexin	0.281458	0.0050453		0.653	0.306
Up	Rack1	receptor for activated C kinase 1	0.278848	0.0019264		0.669	0.338
Up	Naa25	N(alpha)-acetyltransferase 25, NatB auxiliary subunit	0.278713	0.000279033		0.655	0.31
Up	Timm17a	translocase of inner mitochondrial membrane 17a	0.278325	0.00711501		0.646	0.292
Up	Rpl17	ribosomal protein L17	0.276952	0.00460612		0.654	0.308
Up	Pten	phosphatase and tensin homolog	0.276641	0.00286113		0.662	0.324
Up	Mbd2	methyl-CpG binding domain protein 2	0.2766	0.00401444		0.656	0.312
Up	Mybbp1a	MYB binding protein (P160) 1a	0.27639	0.00639932		0.627	0.254
Up	Gorab	golgin, RAB6-interacting	0.27513	0.00419613		0.639	0.278
Up	Tsku	tsukushi, small leucine rich proteoglycan	0.274394	0.00281523		0.659	0.318
Up	Nipsnap2	nipsnap homolog 2	0.273198	0.000822456		0.682	0.364
Up	Golim4	golgi integral membrane protein 4	0.272332	0.0095534		0.641	0.282
Up	Jarid2	jumonji, AT rich interactive domain 2	0.271248	0.00379295		0.654	0.308
Up	Hnrnpf	heterogeneous nuclear ribonucleoprotein F	0.270429	0.00723714		0.646	0.292
Up	Cybrd1	cytochrome b reductase 1	0.270192	0.00617896		0.634	0.268
Up	Rpl29	ribosomal protein L29	0.270121	0.000689551		0.685	0.37
Up	Rhno1	RAD9-HUS1-RAD1 interacting nuclear orphan 1	0.269604	0.00389001		0.637	0.274
Up	Rere	arginine glutamic acid dipeptide (RE) repeats	0.269213	0.0013062		0.661	0.322
Up	Ssb	Sjogren syndrome antigen B	0.268807	0.00617421		0.649	0.298
Up	Tceal8	transcription elongation factor A (SII)-like 8	0.268108	0.0041559		0.656	0.312
Up	Nufip1	nuclear fragile X mental retardation protein interacting protein 1	0.267832	0.00555917		0.619	0.238
Up	Twist1	twist basic helix-loop-helix transcription factor 1	0.267829	0.000144554		0.705	0.41
Up	Gypc	glycophorin C	0.266171	0.00082745		0.641	0.282
Up	Umps	uridine monophosphate synthetase	0.265213	0.00942111		0.606	0.212
Up	Sqle	squalene epoxidase	0.263511	0.00924438		0.606	0.212
Up	Zfpl1	zinc finger like protein 1	0.262558	0.00958618		0.632	0.264
Up	Dpysl2	dihydropyrimidinase-like 2	0.26134	0.00512094		0.652	0.304
Up	Rps16	ribosomal protein S16	0.260857	0.000245835		0.7	0.4
Up	Ywhae	tyrosine 3-monooxygenase/tryptophan 5-monooxygenase activation protein, epsilon polypeptide	0.260766	0.000794452		0.683	0.366
Up	Itgb5	integrin beta 5	0.260765	0.0087636		0.621	0.242
Up	Chst12	carbohydrate sulfotransferase 12	0.259766	0.000484378		0.644	0.288
Up	Trip4	thyroid hormone receptor interactor 4	0.259758	0.00766454		0.628	0.256
Up	Eef1d	eukaryotic translation elongation factor 1 delta (guanine nucleotide exchange protein)	0.259723	0.0089319		0.642	0.284
Up	Rpl18	ribosomal protein L18	0.259601	0.00245964		0.665	0.33
Up	Auts2	autism susceptibility candidate 2	0.257619	3.74609e-05		0.703	0.406
Up	Hint1	histidine triad nucleotide binding protein 1	0.256952	0.000608437		0.687	0.374
Up	Ndufs4	NADH:ubiquinone oxidoreductase core subunit S4	0.254957	0.00477299		0.65	0.3
Up	Eif6	eukaryotic translation initiation factor 6	0.254131	0.00295113		0.657	0.314
Up	Stard3nl	STARD3 N-terminal like	0.251979	0.00484792		0.65	0.3
Up	Rpp14	ribonuclease P 14 subunit	0.250042	0.0015458		0.626	0.252
Down	Ptpn21	protein tyrosine phosphatase, non-receptor type 21	-0.252697	0.00135655		NA	NA
Down	Trim47	tripartite motif-containing 47	-0.254152	0.000321781		NA	NA
Down	Adamts6	a disintegrin-like and metallopeptidase (reprolysin type) with thrombospondin type 1 motif, 6	-0.254236	0.00585974		NA	NA
Down	Lax1	lymphocyte transmembrane adaptor 1	-0.25428	3.48671e-05		NA	NA
Down	Cpm	carboxypeptidase M	-0.254437	0.00024921		NA	NA
Down	Aktip	thymoma viral proto-oncogene 1 interacting protein	-0.25545	0.00932319		NA	NA
Down	Galnt10	polypeptide N-acetylgalactosaminyltransferase 10	-0.255904	0.00387159		NA	NA
Down	Usp28	ubiquitin specific peptidase 28	-0.258144	0.000549437		NA	NA
Down	Gcnt1	glucosaminyl (N-acetyl) transferase 1, core 2	-0.258335	0.000734752		NA	NA
Down	Pxn	paxillin	-0.258573	0.00436606		NA	NA
Down	Plekhm2	pleckstrin homology domain containing, family M (with RUN domain) member 2	-0.259503	0.000247178		NA	NA
Down	Rom1	rod outer segment membrane protein 1	-0.259584	0.00186687		NA	NA
Down	Ehbp1l1	EH domain binding protein 1-like 1	-0.262248	0.000225821		NA	NA
Down	Hars2	histidyl-tRNA synthetase 2	-0.263403	0.00740809		NA	NA
Down	Galt	galactose-1-phosphate uridyl transferase	-0.264581	0.000921595		NA	NA
Down	Rabgef1	RAB guanine nucleotide exchange factor (GEF) 1	-0.264648	0.00858925		NA	NA
Down	Tmc6	transmembrane channel-like gene family 6	-0.268065	0.000641306		NA	NA
Down	Irx5	Iroquois homeobox 5	-0.271885	0.000888071		NA	NA
Down	Map2k1	mitogen-activated protein kinase kinase 1	-0.272011	0.00664542		NA	NA
Down	Ift57	intraflagellar transport 57	-0.272208	0.00018745		NA	NA
Down	Epha2	Eph receptor A2	-0.272683	8.7777e-05		NA	NA
Down	Tpbg	trophoblast glycoprotein	-0.273474	0.000106162		NA	NA
Down	Ppic	peptidylprolyl isomerase C	-0.273492	0.00101439		NA	NA
Down	Fkbp3	FK506 binding protein 3	-0.273567	0.0053387		NA	NA
Down	Elf4	E74-like factor 4 (ets domain transcription factor)	-0.274998	0.00198531		NA	NA
Down	Cystm1	cysteine-rich transmembrane module containing 1	-0.27639	2.00129e-07		NA	NA
Down	Tes	testis derived transcript	-0.278875	9.92203e-09		NA	NA
Down	Phldb1	pleckstrin homology like domain, family B, member 1	-0.279245	0.00403036		NA	NA
Down	Smg1	SMG1 homolog, phosphatidylinositol 3-kinase-related kinase (C. elegans)	-0.280452	0.00673851		NA	NA
Down	Ldlrad4	low density lipoprotein receptor class A domain containing 4	-0.282927	0.00348533		NA	NA
Down	Shisa4	shisa family member 4	-0.28435	1.04671e-05		NA	NA
Down	Galnt6	polypeptide N-acetylgalactosaminyltransferase 6	-0.28526	1.41794e-06		NA	NA
Down	Tmsb4x	thymosin, beta 4, X chromosome	-0.285279	0.00155245		NA	NA
Down	Ezr	ezrin	-0.285532	0.0020334		NA	NA
Down	Fam89b	family with sequence similarity 89, member B	-0.286546	0.00359155		NA	NA
Down	Chsy1	chondroitin sulfate synthase 1	-0.286844	0.00622076		NA	NA
Down	Klf13	Kruppel-like factor 13	-0.289944	0.0034883		NA	NA
Down	Ophn1	oligophrenin 1	-0.290647	1.90195e-06		NA	NA
Down	Socs3	suppressor of cytokine signaling 3	-0.292981	0.00781865		NA	NA
Down	Eif3h	eukaryotic translation initiation factor 3, subunit H	-0.294712	0.00155225		NA	NA
Down	Vamp8	vesicle-associated membrane protein 8	-0.294876	0.00847246		NA	NA
Down	Slc25a25	solute carrier family 25 (mitochondrial carrier, phosphate carrier), member 25	-0.295703	0.000511767		NA	NA
Down	Prdx1	peroxiredoxin 1	-0.297088	0.00114436		NA	NA
Down	Twsg1	twisted gastrulation BMP signaling modulator 1	-0.297694	0.00269683		NA	NA
Down	Adamts9	a disintegrin-like and metallopeptidase (reprolysin type) with thrombospondin type 1 motif, 9	-0.29785	0.00307919		NA	NA
Down	Nr4a3	nuclear receptor subfamily 4, group A, member 3	-0.301065	0.0056321		NA	NA
Down	Prkag1	protein kinase, AMP-activated, gamma 1 non-catalytic subunit	-0.301331	9.44885e-05		NA	NA
Down	Osbpl3	oxysterol binding protein-like 3	-0.302104	0.000546932		NA	NA
Down	Dst	dystonin	-0.302604	0.000328494		NA	NA
Down	Lox	lysyl oxidase	-0.304895	0.00535876		NA	NA
Down	Dusp3	dual specificity phosphatase 3 (vaccinia virus phosphatase VH1-related)	-0.305226	0.00785648		NA	NA
Down	Fam214b	family with sequence similarity 214, member B	-0.307815	5.13594e-05		NA	NA
Down	Pitpnc1	phosphatidylinositol transfer protein, cytoplasmic 1	-0.308527	0.000242459		NA	NA
Down	Fndc3a	fibronectin type III domain containing 3A	-0.308746	0.0076253		NA	NA
Down	Bok	BCL2-related ovarian killer	-0.310247	7.65122e-05		NA	NA
Down	Hdac9	histone deacetylase 9	-0.311534	0.00828033		NA	NA
Down	Gpx1	glutathione peroxidase 1	-0.320474	0.00284091		NA	NA
Down	1810030O07Rik	RIKEN cDNA 1810030O07 gene	-0.321902	0.00804905		NA	NA
Down	Csrnp1	cysteine-serine-rich nuclear protein 1	-0.324858	1.24995e-06		NA	NA
Down	Ahnak	AHNAK nucleoprotein (desmoyokin)	-0.325153	0.00946985		NA	NA
Down	Sppl2a	signal peptide peptidase like 2A	-0.330973	0.00946985		NA	NA
Down	Mafk	v-maf musculoaponeurotic fibrosarcoma oncogene family, protein K (avian)	-0.332872	0.000348242		NA	NA
Down	Prkca	protein kinase C, alpha	-0.336799	0.00828141		NA	NA
Down	Ppp2cb	protein phosphatase 2 (formerly 2A), catalytic subunit, beta isoform	-0.337099	0.00531604		NA	NA
Down	Clta	clathrin, light polypeptide (Lca)	-0.338033	7.94279e-05		NA	NA
Down	Plp2	proteolipid protein 2	-0.341084	0.00538246		NA	NA
Down	Ryk	receptor-like tyrosine kinase	-0.342375	0.00151703		NA	NA
Down	Sfn	stratifin	-0.34287	1.10522e-07		NA	NA
Down	Trib1	tribbles pseudokinase 1	-0.343087	0.00268322		NA	NA
Down	R3hcc1l	R3H domain and coiled-coil containing 1 like	-0.348012	0.000330487		NA	NA
Down	Cdkn1a	cyclin-dependent kinase inhibitor 1A (P21)	-0.348382	0.000314301		NA	NA
Down	Plppr4	phospholipid phosphatase related 4	-0.349164	6.70009e-09		NA	NA
Down	Iqgap1	IQ motif containing GTPase activating protein 1	-0.351557	0.00223193		NA	NA
Down	Pdlim7	PDZ and LIM domain 7	-0.355078	0.000148356		NA	NA
Down	Rassf1	Ras association (RalGDS/AF-6) domain family member 1	-0.35954	0.00585985		NA	NA
Down	Arid5a	AT rich interactive domain 5A (MRF1-like)	-0.361129	0.000994739		NA	NA
Down	Bach1	BTB and CNC homology 1, basic leucine zipper transcription factor 1	-0.36196	0.000685416		NA	NA
Down	Trim8	tripartite motif-containing 8	-0.362225	3.92372e-05		NA	NA
Down	Ubl3	ubiquitin-like 3	-0.36361	0.00743764		NA	NA
Down	Dok5	docking protein 5	-0.365403	0.0041525		NA	NA
Down	Gpc3	glypican 3	-0.365816	0.00226837		NA	NA
Down	Atp2b4	ATPase, Ca++ transporting, plasma membrane 4	-0.367636	0.00075341		NA	NA
Down	Trps1	transcriptional repressor GATA binding 1	-0.368071	0.0067901		NA	NA
Down	Igf2r	insulin-like growth factor 2 receptor	-0.368793	0.000714496		NA	NA
Down	Shroom3	shroom family member 3	-0.369065	0.000120089		NA	NA
Down	Lrrtm2	leucine rich repeat transmembrane neuronal 2	-0.369605	0.00106104		NA	NA
Down	Slc35f5	solute carrier family 35, member F5	-0.370476	0.00125525		NA	NA
Down	Fhod1	formin homology 2 domain containing 1	-0.370954	0.00568762		NA	NA
Down	Glrx	glutaredoxin	-0.371889	0.00320879		NA	NA
Down	Kdm1a	lysine (K)-specific demethylase 1A	-0.376389	0.00601964		NA	NA
Down	Klf10	Kruppel-like factor 10	-0.377472	0.0011621		NA	NA
Down	Wwp2	WW domain containing E3 ubiquitin protein ligase 2	-0.37788	0.00596394		NA	NA
Down	Pls3	plastin 3 (T-isoform)	-0.378	0.00155247		NA	NA
Down	Rab11fip1	RAB11 family interacting protein 1 (class I)	-0.381698	7.10315e-08		NA	NA
Down	Abtb2	ankyrin repeat and BTB (POZ) domain containing 2	-0.382749	0.000192953		NA	NA
Down	Rnf19b	ring finger protein 19B	-0.384837	0.000115254		NA	NA
Down	Rab8b	RAB8B, member RAS oncogene family	-0.385294	1.13517e-06		NA	NA
Down	H3f3b	H3.3 histone B	-0.386277	5.62254e-08		NA	NA
Down	Plekhg1	pleckstrin homology domain containing, family G (with RhoGef domain) member 1	-0.387319	0.000646917		NA	NA
Down	Egr2	early growth response 2	-0.388601	0.00024532		NA	NA
Down	Plekha1	pleckstrin homology domain containing, family A (phosphoinositide binding specific) member 1	-0.389994	0.00351828		NA	NA
Down	Ctnna1	catenin (cadherin associated protein), alpha 1	-0.392673	0.00402178		NA	NA
Down	Eln	elastin	-0.393097	0.000768707		NA	NA
Down	Ankrd6	ankyrin repeat domain 6	-0.393166	0.00967901		NA	NA
Down	6430548M08Rik	RIKEN cDNA 6430548M08 gene	-0.393669	2.54806e-06		NA	NA
Down	Rilpl2	Rab interacting lysosomal protein-like 2	-0.393779	0.00658493		NA	NA
Down	Rnf115	ring finger protein 115	-0.396289	0.00029176		NA	NA
Down	Mcl1	myeloid cell leukemia sequence 1	-0.396781	0.000250835		NA	NA
Down	Abtb1	ankyrin repeat and BTB (POZ) domain containing 1	-0.399791	0.00137792		NA	NA
Down	Anxa2	annexin A2	-0.401374	0.00131165		NA	NA
Down	Slco3a1	solute carrier organic anion transporter family, member 3a1	-0.406377	8.79604e-05		NA	NA
Down	Clic4	chloride intracellular channel 4 (mitochondrial)	-0.409585	0.000101963		NA	NA
Down	Fgf1	fibroblast growth factor 1	-0.409857	3.48435e-05		NA	NA
Down	Gsk3b	glycogen synthase kinase 3 beta	-0.411705	0.000489792		NA	NA
Down	Abca1	ATP-binding cassette, sub-family A (ABC1), member 1	-0.412449	0.00680824		NA	NA
Down	Zfp180	zinc finger protein 180	-0.413757	0.00742425		NA	NA
Down	Zfp326	zinc finger protein 326	-0.415519	0.00258995		NA	NA
Down	Tacc2	transforming, acidic coiled-coil containing protein 2	-0.415539	5.24831e-09		NA	NA
Down	Rap1b	RAS related protein 1b	-0.419413	0.00512151		NA	NA
Down	Rnf11	ring finger protein 11	-0.419845	6.43873e-05		NA	NA
Down	Atg3	autophagy related 3	-0.421397	0.0065487		NA	NA
Down	Gchfr	GTP cyclohydrolase I feedback regulator	-0.422351	3.37319e-09		NA	NA
Down	Ube2d3	ubiquitin-conjugating enzyme E2D 3	-0.424198	0.00907382		NA	NA
Down	Sfrp4	secreted frizzled-related protein 4	-0.430574	0.000419021		NA	NA
Down	Arc	activity regulated cytoskeletal-associated protein	-0.431742	0.00617224		NA	NA
Down	Insig1	insulin induced gene 1	-0.43372	0.00669304		NA	NA
Down	Pmepa1	prostate transmembrane protein, androgen induced 1	-0.436012	0.000369917		NA	NA
Down	Rhoc	ras homolog family member C	-0.437027	0.000126147		NA	NA
Down	Btg1	BTG anti-proliferation factor 1	-0.437505	0.00021094		NA	NA
Down	Kcnn4	potassium intermediate/small conductance calcium-activated channel, subfamily N, member 4	-0.437869	7.48477e-05		NA	NA
Down	Slc1a2	solute carrier family 1 (glial high affinity glutamate transporter), member 2	-0.441841	0.000300956		NA	NA
Down	Mboat1	membrane bound O-acyltransferase domain containing 1	-0.444496	4.51408e-06		NA	NA
Down	Ncoa3	nuclear receptor coactivator 3	-0.446102	0.000160045		NA	NA
Down	Eml3	echinoderm microtubule associated protein like 3	-0.448317	4.22088e-06		NA	NA
Down	Dclk1	doublecortin-like kinase 1	-0.455098	0.000665817		NA	NA
Down	Epb41l3	erythrocyte membrane protein band 4.1 like 3	-0.455212	0.000102935		NA	NA
Down	Scarb1	scavenger receptor class B, member 1	-0.460133	0.000346257		NA	NA
Down	Ripor1	RHO family interacting cell polarization regulator 1	-0.460475	4.57961e-05		NA	NA
Down	Dcun1d4	DCN1, defective in cullin neddylation 1, domain containing 4 (S. cerevisiae)	-0.460559	0.00464972		NA	NA
Down	Fat1	FAT atypical cadherin 1	-0.464497	0.000358071		NA	NA
Down	Glg1	golgi apparatus protein 1	-0.466985	0.000240947		NA	NA
Down	Nes	nestin	-0.467495	5.06584e-06		NA	NA
Down	Slc35e4	solute carrier family 35, member E4	-0.467882	2.17645e-05		NA	NA
Down	Ptpn1	protein tyrosine phosphatase, non-receptor type 1	-0.472662	6.47247e-05		NA	NA
Down	Ubc	ubiquitin C	-0.473561	9.14687e-06		NA	NA
Down	Col6a1	collagen, type VI, alpha 1	-0.474266	0.00445241		NA	NA
Down	Col24a1	collagen, type XXIV, alpha 1	-0.477277	0.000581643		NA	NA
Down	Nr4a1	nuclear receptor subfamily 4, group A, member 1	-0.47776	0.00259432		NA	NA
Down	Sh3kbp1	SH3-domain kinase binding protein 1	-0.47842	5.67408e-07		NA	NA
Down	Tanc2	tetratricopeptide repeat, ankyrin repeat and coiled-coil containing 2	-0.480184	0.00152214		NA	NA
Down	Kalrn	kalirin, RhoGEF kinase	-0.481208	0.0035858		NA	NA
Down	Metrnl	meteorin, glial cell differentiation regulator-like	-0.481597	0.00108632		NA	NA
Down	Spsb1	splA/ryanodine receptor domain and SOCS box containing 1	-0.481728	0.00145594		NA	NA
Down	Myo1e	myosin IE	-0.484302	0.000176036		NA	NA
Down	Ppfibp1	PTPRF interacting protein, binding protein 1 (liprin beta 1)	-0.48488	0.00612153		NA	NA
Down	Pcdh7	protocadherin 7	-0.486751	0.000883212		NA	NA
Down	Jak1	Janus kinase 1	-0.488822	0.000291514		NA	NA
Down	Stk38l	serine/threonine kinase 38 like	-0.491003	0.00247683		NA	NA
Down	9330133O14Rik	RIKEN cDNA 9330133O14 gene	-0.491696	0.00195624		NA	NA
Down	Ramp1	receptor (calcitonin) activity modifying protein 1	-0.492604	1.24891e-05		NA	NA
Down	Jmjd1c	jumonji domain containing 1C	-0.492707	0.00103024		NA	NA
Down	Afap1l2	actin filament associated protein 1-like 2	-0.494214	3.86315e-07		NA	NA
Down	Npnt	nephronectin	-0.495234	5.54019e-07		NA	NA
Down	Ralgds	ral guanine nucleotide dissociation stimulator	-0.497086	0.000151053		NA	NA
Down	Lyst	lysosomal trafficking regulator	-0.497399	0.00321754		NA	NA
Down	Rragd	Ras-related GTP binding D	-0.499538	9.76502e-05		NA	NA
Down	Nckap1	NCK-associated protein 1	-0.501688	0.00293139		NA	NA
Down	Ptgis	prostaglandin I2 (prostacyclin) synthase	-0.501906	7.98254e-06		NA	NA
Down	Egr3	early growth response 3	-0.508596	0.000100413		NA	NA
Down	Map2k3	mitogen-activated protein kinase kinase 3	-0.515645	0.000114261		NA	NA
Down	Efhd2	EF hand domain containing 2	-0.530701	8.67335e-09		NA	NA
Down	Rbms1	RNA binding motif, single stranded interacting protein 1	-0.532365	5.14347e-06		NA	NA
Down	Wdr45	WD repeat domain 45	-0.533264	0.00726817		NA	NA
Down	Cdk14	cyclin-dependent kinase 14	-0.533731	0.00208018		NA	NA
Down	Magi1	membrane associated guanylate kinase, WW and PDZ domain containing 1	-0.535235	3.63521e-18		NA	NA
Down	Crabp2	cellular retinoic acid binding protein II	-0.535449	2.406e-06		NA	NA
Down	Btg2	BTG anti-proliferation factor 2	-0.536736	0.00478021		NA	NA
Down	Cbfa2t2	CBFA2/RUNX1 translocation partner 2	-0.537555	0.00884125		NA	NA
Down	Dynll1	dynein light chain LC8-type 1	-0.537732	1.90854e-06		NA	NA
Down	Spns2	spinster homolog 2	-0.538577	3.0134e-05		NA	NA
Down	Trp53bp2	transformation related protein 53 binding protein 2	-0.540488	9.53911e-05		NA	NA
Down	Neat1	nuclear paraspeckle assembly transcript 1 (non-protein coding)	-0.546078	0.00920475		NA	NA
Down	S100a10	S100 calcium binding protein A10 (calpactin)	-0.547355	1.80292e-05		NA	NA
Down	Rtn4	reticulon 4	-0.548611	6.71578e-05		NA	NA
Down	Clic1	chloride intracellular channel 1	-0.552314	2.88447e-07		NA	NA
Down	Efna1	ephrin A1	-0.560441	0.00102272		NA	NA
Down	Baiap2	brain-specific angiogenesis inhibitor 1-associated protein 2	-0.561787	0.000127059		NA	NA
Down	Fosb	FBJ osteosarcoma oncogene B	-0.562571	0.000137113		NA	NA
Down	Lrrfip1	leucine rich repeat (in FLII) interacting protein 1	-0.56574	0.00149507		NA	NA
Down	Ypel5	yippee like 5	-0.566371	0.00199025		NA	NA
Down	Nr4a2	nuclear receptor subfamily 4, group A, member 2	-0.572162	3.03441e-06		NA	NA
Down	Hmgcr	3-hydroxy-3-methylglutaryl-Coenzyme A reductase	-0.575432	6.77086e-05		NA	NA
Down	Bmp2	bone morphogenetic protein 2	-0.578235	0.00135602		NA	NA
Down	Ehd4	EH-domain containing 4	-0.582994	0.00147304		NA	NA
Down	Tgfb3	transforming growth factor, beta 3	-0.585154	0.0073236		NA	NA
Down	Rnh1	ribonuclease/angiogenin inhibitor 1	-0.58579	0.000118966		NA	NA
Down	Jam2	junction adhesion molecule 2	-0.587411	0.00562335		NA	NA
Down	Efr3b	EFR3 homolog B	-0.588449	7.71186e-09		NA	NA
Down	S100a6	S100 calcium binding protein A6 (calcyclin)	-0.592056	1.2785e-05		NA	NA
Down	Sqstm1	sequestosome 1	-0.595222	0.000296892		NA	NA
Down	Atf3	activating transcription factor 3	-0.595565	0.00015447		NA	NA
Down	Adgrg6	adhesion G protein-coupled receptor G6	-0.59854	1.19348e-05		NA	NA
Down	Gimap6	GTPase, IMAP family member 6	-0.598692	6.14148e-06		NA	NA
Down	Map3k1	mitogen-activated protein kinase kinase kinase 1	-0.599878	6.73135e-05		NA	NA
Down	Map1lc3b	microtubule-associated protein 1 light chain 3 beta	-0.613242	0.000126901		NA	NA
Down	Bmp4	bone morphogenetic protein 4	-0.614882	7.28361e-09		NA	NA
Down	Daam2	dishevelled associated activator of morphogenesis 2	-0.616189	0.000246485		NA	NA
Down	Ube2ql1	ubiquitin-conjugating enzyme E2Q family-like 1	-0.620936	0.000433367		NA	NA
Down	Ets1	E26 avian leukemia oncogene 1, 5' domain	-0.623696	2.24428e-05		NA	NA
Down	Pcsk6	proprotein convertase subtilisin/kexin type 6	-0.626135	5.08917e-05		NA	NA
Down	Fmnl2	formin-like 2	-0.630914	4.40254e-08		NA	NA
Down	Ier3	immediate early response 3	-0.631887	0.00120037		NA	NA
Down	Srxn1	sulfiredoxin 1 homolog (S. cerevisiae)	-0.641672	0.00118678		NA	NA
Down	Tob1	transducer of ErbB-2.1	-0.641909	2.79391e-06		NA	NA
Down	Mmp14	matrix metallopeptidase 14 (membrane-inserted)	-0.647871	0.000230011		NA	NA
Down	Gask1b	golgi associated kinase 1B	-0.653734	4.67173e-08		NA	NA
Down	Tspan2	tetraspanin 2	-0.659157	0.0027496		NA	NA
Down	Gja1	gap junction protein, alpha 1	-0.663074	7.63358e-09		NA	NA
Down	Efemp2	epidermal growth factor-containing fibulin-like extracellular matrix protein 2	-0.671577	1.11993e-05		NA	NA
Down	4930523C07Rik	RIKEN cDNA 4930523C07 gene	-0.675209	8.23323e-08		NA	NA
Down	Tmtc1	transmembrane and tetratricopeptide repeat containing 1	-0.682157	7.90366e-07		NA	NA
Down	Tsc22d1	TSC22 domain family, member 1	-0.684128	0.000219118		NA	NA
Down	Tmbim1	transmembrane BAX inhibitor motif containing 1	-0.686028	0.000111633		NA	NA
Down	Dot1l	DOT1-like, histone H3 methyltransferase (S. cerevisiae)	-0.688093	1.15601e-05		NA	NA
Down	Ptk2	PTK2 protein tyrosine kinase 2	-0.694428	2.3782e-05		NA	NA
Down	Hbegf	heparin-binding EGF-like growth factor	-0.695738	7.86508e-06		NA	NA
Down	Cspg4	chondroitin sulfate proteoglycan 4	-0.717141	7.00142e-07		NA	NA
Down	Ank3	ankyrin 3, epithelial	-0.718284	2.99557e-05		NA	NA
Down	Rab31	RAB31, member RAS oncogene family	-0.718491	0.00510537		NA	NA
Down	Cldnd1	claudin domain containing 1	-0.72219	0.00122392		NA	NA
Down	Arhgap24	Rho GTPase activating protein 24	-0.742646	1.2771e-06		NA	NA
Down	Gadd45b	growth arrest and DNA-damage-inducible 45 beta	-0.753587	1.41991e-07		NA	NA
Down	Gsg1	germ cell associated 1	-0.755171	1.25998e-10		NA	NA
Down	Dnajb4	DnaJ heat shock protein family (Hsp40) member B4	-0.757004	0.00398829		NA	NA
Down	Mustn1	musculoskeletal, embryonic nuclear protein 1	-0.767568	8.67156e-05		NA	NA
Down	Mxd1	MAX dimerization protein 1	-0.767785	0.00990232		NA	NA
Down	Bmp8a	bone morphogenetic protein 8a	-0.770451	1.72503e-08		NA	NA
Down	Fbxo32	F-box protein 32	-0.770535	4.96711e-05		NA	NA
Down	Sema3d	sema domain, immunoglobulin domain (Ig), short basic domain, secreted, (semaphorin) 3D	-0.802378	0.000170486		NA	NA
Down	Dnajb1	DnaJ heat shock protein family (Hsp40) member B1	-0.804642	0.000443587		NA	NA
Down	Hsd3b7	hydroxy-delta-5-steroid dehydrogenase, 3 beta- and steroid delta-isomerase 7	-0.813742	9.67285e-08		NA	NA
Down	Ece1	endothelin converting enzyme 1	-0.822401	0.00639619		NA	NA
Down	Loxl4	lysyl oxidase-like 4	-0.826535	3.60194e-07		NA	NA
Down	Mn1	meningioma 1	-0.828265	3.56254e-05		NA	NA
Down	Bhlhe40	basic helix-loop-helix family, member e40	-0.845805	1.2907e-06		NA	NA
Down	Gadd45g	growth arrest and DNA-damage-inducible 45 gamma	-0.858848	1.0095e-06		NA	NA
Down	Tcim	transcriptional and immune response regulator	-0.85959	0.000288061		NA	NA
Down	Anxa7	annexin A7	-0.865464	4.08719e-06		NA	NA
Down	Tcf7l2	transcription factor 7 like 2, T cell specific, HMG box	-0.872271	1.00793e-06		NA	NA
Down	Pdgfa	platelet derived growth factor, alpha	-0.87421	9.08848e-09		NA	NA
Down	Prnp	prion protein	-0.876597	1.53041e-09		NA	NA
Down	Ifrd1	interferon-related developmental regulator 1	-0.878849	1.70302e-05		NA	NA
Down	Ibsp	integrin binding sialoprotein	-0.882304	7.22263e-12		NA	NA
Down	Tgm2	transglutaminase 2, C polypeptide	-0.88502	1.80622e-10		NA	NA
Down	Lgals3	lectin, galactose binding, soluble 3	-0.893606	5.86458e-08		NA	NA
Down	Tuba1c	tubulin, alpha 1C	-0.903566	1.69881e-05		NA	NA
Down	Retreg1	reticulophagy regulator 1	-0.90746	3.10962e-05		NA	NA
Down	Plaur	plasminogen activator, urokinase receptor	-0.917672	0.00159556		NA	NA
Down	Tnfrsf12a	tumor necrosis factor receptor superfamily, member 12a	-0.920829	3.61142e-09		NA	NA
Down	Septin11	septin 11	-0.939288	1.88043e-10		NA	NA
Down	Dock9	dedicator of cytokinesis 9	-0.944302	3.58567e-11		NA	NA
Down	Cd9	CD9 antigen	-0.951134	2.57144e-12		NA	NA
Down	Usp53	ubiquitin specific peptidase 53	-0.973474	2.94073e-09		NA	NA
Down	Uap1	UDP-N-acetylglucosamine pyrophosphorylase 1	-0.980432	0.00931069		NA	NA
Down	Enpp1	ectonucleotide pyrophosphatase/phosphodiesterase 1	-0.99877	0.00086002		NA	NA
Down	Klhl21	kelch-like 21	-1.00155	1.3694e-08		NA	NA
Down	Mt2	metallothionein 2	-1.02987	5.20109e-08		NA	NA
Down	Cnnm4	cyclin M4	-1.04369	9.77998e-06		NA	NA
Down	Adamts14	a disintegrin-like and metallopeptidase (reprolysin type) with thrombospondin type 1 motif, 14	-1.05644	4.63809e-12		NA	NA
Down	Cdkn1c	cyclin-dependent kinase inhibitor 1C (P57)	-1.06007	4.55452e-10		NA	NA
Down	Itpr1	inositol 1,4,5-trisphosphate receptor 1	-1.07049	1.17368e-10		NA	NA
Down	Nnmt	nicotinamide N-methyltransferase	-1.08312	2.7055e-09		NA	NA
Down	Emp1	epithelial membrane protein 1	-1.09425	8.56527e-09		NA	NA
Down	Sox9	SRY (sex determining region Y)-box 9	-1.108	7.84607e-12		NA	NA
Down	Endod1	endonuclease domain containing 1	-1.13469	7.1317e-12		NA	NA
Down	Sema5a	sema domain, seven thrombospondin repeats (type 1 and type 1-like), transmembrane domain (TM) and short cytoplasmic domain, (semaphorin) 5A	-1.15453	7.23566e-09		NA	NA
Down	Ptgs2	prostaglandin-endoperoxide synthase 2	-1.16879	0.000272925		NA	NA
Down	Mdm2	transformed mouse 3T3 cell double minute 2	-1.18592	1.67954e-05		NA	NA
Down	Fxyd5	FXYD domain-containing ion transport regulator 5	-1.19515	3.63587e-14		NA	NA
Down	Mt1	metallothionein 1	-1.20432	1.90813e-09		NA	NA
Down	Cryab	crystallin, alpha B	-1.21228	2.3234e-05		NA	NA
Down	Cd44	CD44 antigen	-1.26509	9.97057e-13		NA	NA
Down	Ackr3	atypical chemokine receptor 3	-1.30774	7.91466e-12		NA	NA
Down	Gprc5a	G protein-coupled receptor, family C, group 5, member A	-1.30851	4.69154e-08		NA	NA
Down	Hmox1	heme oxygenase 1	-1.32309	0.00129336		NA	NA
Down	Anxa8	annexin A8	-1.33112	2.17052e-10		NA	NA
Down	Fbln7	fibulin 7	-1.36438	8.27507e-17		NA	NA
Down	Dmp1	dentin matrix protein 1	-1.47166	5.07421e-09		NA	NA
Down	Cd109	CD109 antigen	-1.47482	5.41603e-16		NA	NA
Down	Phex	phosphate regulating endopeptidase homolog, X-linked	-1.62754	8.44079e-17		NA	NA
Down	Tnfaip6	tumor necrosis factor alpha induced protein 6	-1.64763	2.37933e-07		NA	NA
Down	Nt5e	5' nucleotidase, ecto	-1.67013	1.96921e-09		NA	NA
Down	Pdpn	podoplanin	-1.72996	9.246e-18		NA	NA
Down	Rcan1	regulator of calcineurin 1	-1.77769	1.76826e-09		NA	NA
Down	Plpp1	phospholipid phosphatase 1	-2.01255	2.52219e-21		NA	NA
Down	Ptprz1	protein tyrosine phosphatase, receptor type Z, polypeptide 1	-2.26056	1.22979e-18		NA	NA
NA, not applicable
