# Supplementary material for: Single‐Cell RNA‐Sequencing Reveals the Breadth of Osteoblast Heterogeneity
Source: JBMR Plus. 2021 May 17;5(6):e10496. doi: 10.1002/jbm4.10496 (PMC8216137; doi:10.1002/jbm4.10496)
Supplement: Supplementary file 15 — Supplemental Table S12. Differentially Expressed Genes Between Clusters 2 and 4 [file JBM4-5-e10496-s003.xlsx]

## Sheet: Table_S12
Table S12. Differentially expressed genes between cluster 2 and 4
Category	Symbol	Full Name	Cluster 2 vs. Cluster 4			ROC curve analysis
			log fold-change	p-value		AUC	Power
Up	Ibsp	integrin binding sialoprotein	4.15011	1.09172e-16		0.994	0.988
Up	Bglap	bone gamma carboxyglutamate protein	3.41946	7.07615e-17		0.997	0.994
Up	Bglap2	bone gamma-carboxyglutamate protein 2	3.36722	9.91219e-17		0.994	0.988
Up	Cfh	complement component factor h	2.89534	7.06829e-17		0.997	0.994
Up	Sgms2	sphingomyelin synthase 2	2.75539	4.12877e-16		0.984	0.968
Up	Ifitm5	interferon induced transmembrane protein 5	2.64737	2.54541e-16		0.987	0.974
Up	Smpd3	sphingomyelin phosphodiesterase 3, neutral	2.61019	5.21712e-17		0.998	0.996
Up	Car3	carbonic anhydrase 3	2.59437	1.00695e-15		0.977	0.954
Up	Spp1	secreted phosphoprotein 1	2.52654	1.03615e-14		0.96	0.92
Up	Cgref1	cell growth regulator with EF hand domain 1	2.4697	4.49042e-17		1	1
Up	Sdc4	syndecan 4	2.30316	1.50851e-13		0.94	0.88
Up	Nupr1	nuclear protein transcription regulator 1	2.16514	1.08369e-14		0.96	0.92
Up	Wif1	Wnt inhibitory factor 1	2.16139	5.5351e-16		0.982	0.964
Up	Satb2	special AT-rich sequence binding protein 2	2.11668	5.81108e-17		0.997	0.994
Up	Omd	osteomodulin	2.09128	8.82463e-15		0.961	0.922
Up	Serpinf1	serine (or cysteine) peptidase inhibitor, clade F, member 1	2.07663	3.11651e-16		0.986	0.972
Up	Col1a1	collagen, type I, alpha 1	2.05578	4.80238e-17		0.999	0.998
Up	Slc36a2	solute carrier family 36 (proton/amino acid symporter), member 2	1.96812	9.53893e-15		0.96	0.92
Up	Col11a1	collagen, type XI, alpha 1	1.92791	1.35559e-14		0.958	0.916
Up	Panx3	pannexin 3	1.85888	3.18899e-08		0.821	0.642
Up	Kazald1	Kazal-type serine peptidase inhibitor domain 1	1.81653	2.6839e-15		0.97	0.94
Up	Ptgis	prostaglandin I2 (prostacyclin) synthase	1.78908	1.98288e-14		0.955	0.91
Up	Col1a2	collagen, type I, alpha 2	1.75009	4.80238e-17		0.999	0.998
Up	Col22a1	collagen, type XXII, alpha 1	1.72295	9.21147e-17		0.994	0.988
Up	Mef2c	myocyte enhancer factor 2C	1.68682	9.91249e-14		0.943	0.886
Up	Dmp1	dentin matrix protein 1	1.64937	4.2836e-08		0.826	0.652
Up	Phex	phosphate regulating endopeptidase homolog, X-linked	1.61556	9.20501e-12		0.905	0.81
Up	Alpl	alkaline phosphatase, liver/bone/kidney	1.59756	1.10981e-11		0.903	0.806
Up	Cpe	carboxypeptidase E	1.59058	4.88622e-14		0.948	0.896
Up	Ctsh	cathepsin H	1.58472	5.68284e-15		0.964	0.928
Up	Cd200	CD200 antigen	1.54622	5.03409e-13		0.929	0.858
Up	Sparc	secreted acidic cysteine rich glycoprotein	1.54213	4.57458e-17		1	1
Up	Loxl4	lysyl oxidase-like 4	1.53976	1.34931e-10		0.877	0.754
Up	Golph3	golgi phosphoprotein 3	1.50261	1.21621e-10		0.883	0.766
Up	Nrp2	neuropilin 2	1.50045	1.52745e-13		0.939	0.878
Up	Mamdc2	MAM domain containing 2	1.49987	2.95452e-14		0.95	0.9
Up	Enpp6	ectonucleotide pyrophosphatase/phosphodiesterase 6	1.46874	1.20959e-11		0.896	0.792
Up	Pcsk6	proprotein convertase subtilisin/kexin type 6	1.44918	4.82662e-13		0.93	0.86
Up	Tmem119	transmembrane protein 119	1.43332	1.73165e-12		0.919	0.838
Up	Vdr	vitamin D (1,25-dihydroxyvitamin D3) receptor	1.42186	1.26319e-14		0.955	0.91
Up	Chac1	ChaC, cation transport regulator 1	1.39771	7.66639e-11		0.879	0.758
Up	Me2	malic enzyme 2, NAD(+)-dependent, mitochondrial	1.39299	1.40265e-13		0.938	0.876
Up	Hpgd	hydroxyprostaglandin dehydrogenase 15 (NAD)	1.37996	7.54753e-10		0.855	0.71
Up	Cadm1	cell adhesion molecule 1	1.37482	1.63519e-13		0.938	0.876
Up	Sppl2a	signal peptide peptidase like 2A	1.33859	6.92143e-12		0.908	0.816
Up	Creb3l1	cAMP responsive element binding protein 3-like 1	1.33255	2.48001e-12		0.917	0.834
Up	Fign	fidgetin	1.32013	1.45846e-08		0.821	0.642
Up	Insig2	insulin induced gene 2	1.29966	2.50523e-12		0.914	0.828
Up	Ranbp3l	RAN binding protein 3-like	1.29909	1.15924e-14		0.955	0.91
Up	Cdh2	cadherin 2	1.27299	1.97861e-15		0.972	0.944
Up	Rasa3	RAS p21 protein activator 3	1.24917	3.13994e-12		0.913	0.826
Up	Mlip	muscular LMNA-interacting protein	1.24384	1.72484e-13		0.933	0.866
Up	Cd109	CD109 antigen	1.23836	1.08633e-08		0.84	0.68
Up	Lgmn	legumain	1.23472	1.71135e-11		0.899	0.798
Up	Prex1	phosphatidylinositol-3,4,5-trisphosphate-dependent Rac exchange factor 1	1.22676	1.93434e-11		0.894	0.788
Up	Asns	asparagine synthetase	1.21647	5.06504e-10		0.867	0.734
Up	Col24a1	collagen, type XXIV, alpha 1	1.21499	2.84395e-15		0.968	0.936
Up	Lipc	lipase, hepatic	1.2124	1.14945e-10		0.874	0.748
Up	Ramp1	receptor (calcitonin) activity modifying protein 1	1.18895	4.49621e-11		0.89	0.78
Up	Runx2	runt related transcription factor 2	1.17852	9.15783e-11		0.885	0.77
Up	Myo10	myosin X	1.16809	9.7634e-12		0.905	0.81
Up	Cyfip2	cytoplasmic FMR1 interacting protein 2	1.16706	3.7055e-08		0.805	0.61
Up	Neat1	nuclear paraspeckle assembly transcript 1 (non-protein coding)	1.16702	3.19274e-08		0.829	0.658
Up	Myo1b	myosin IB	1.16554	1.03803e-10		0.884	0.768
Up	Rerg	RAS-like, estrogen-regulated, growth-inhibitor	1.14924	1.36164e-12		0.918	0.836
Up	Cpq	carboxypeptidase Q	1.14588	2.20132e-09		0.85	0.7
Up	Mtss1	MTSS I-BAR domain containing 1	1.14546	2.60353e-15		0.967	0.934
Up	Gprc5c	G protein-coupled receptor, family C, group 5, member C	1.14371	2.5631e-13		0.932	0.864
Up	H2bc4	H2B clustered histone 4	1.12952	2.10692e-09		0.856	0.712
Up	Bmp3	bone morphogenetic protein 3	1.12792	2.24651e-14		0.95	0.9
Up	Tnfaip2	tumor necrosis factor, alpha-induced protein 2	1.12124	3.79357e-08		0.827	0.654
Up	Cd1d1	CD1d1 antigen	1.11615	1.93434e-11		0.894	0.788
Up	Col11a2	collagen, type XI, alpha 2	1.11551	3.24342e-17		1	1
Up	Fkbp11	FK506 binding protein 11	1.11138	5.41513e-12		0.91	0.82
Up	Mical3	microtubule associated monooxygenase, calponin and LIM domain containing 3	1.10854	1.12686e-11		0.899	0.798
Up	Tnfrsf19	tumor necrosis factor receptor superfamily, member 19	1.10767	3.86217e-09		0.845	0.69
Up	P4ha1	procollagen-proline, 2-oxoglutarate 4-dioxygenase (proline 4-hydroxylase), alpha 1 polypeptide	1.107	3.67677e-10		0.873	0.746
Up	Aldh1l2	aldehyde dehydrogenase 1 family, member L2	1.10404	8.8756e-10		0.86	0.72
Up	Fkbp10	FK506 binding protein 10	1.10135	1.08307e-09		0.863	0.726
Up	Tent5a	terminal nucleotidyltransferase 5A	1.09909	7.86707e-10		0.866	0.732
Up	Ccn1	cellular communication network factor 1	1.09551	1.22282e-06		0.789	0.578
Up	Pth1r	parathyroid hormone 1 receptor	1.094	4.56892e-13		0.927	0.854
Up	Pard6g	par-6 family cell polarity regulator gamma	1.08786	7.93847e-11		0.884	0.768
Up	Gpc1	glypican 1	1.08693	5.68819e-10		0.869	0.738
Up	Slc13a5	solute carrier family 13 (sodium-dependent citrate transporter), member 5	1.07401	1.44489e-15		0.97	0.94
Up	Cdkn1a	cyclin-dependent kinase inhibitor 1A (P21)	1.07357	6.32868e-11		0.889	0.778
Up	Cpz	carboxypeptidase Z	1.06255	3.88541e-10		0.872	0.744
Up	Snhg18	small nucleolar RNA host gene 18	1.03272	1.07134e-14		0.96	0.92
Up	Sema3d	sema domain, immunoglobulin domain (Ig), short basic domain, secreted, (semaphorin) 3D	1.03006	2.34415e-11		0.897	0.794
Up	Pls3	plastin 3 (T-isoform)	1.02606	4.0554e-08		0.827	0.654
Up	Slc8a3	solute carrier family 8 (sodium/calcium exchanger), member 3	1.01708	3.01357e-11		0.888	0.776
Up	Nav1	neuron navigator 1	1.01666	1.06908e-10		0.882	0.764
Up	Fam214a	family with sequence similarity 214, member A	1.00863	3.73009e-09		0.846	0.692
Up	Tnfrsf11b	tumor necrosis factor receptor superfamily, member 11b (osteoprotegerin)	1.00199	0.00997046		0.642	0.284
Up	Pde4dip	phosphodiesterase 4D interacting protein (myomegalin)	0.997362	1.28925e-08		0.829	0.658
Up	Lrrc59	leucine rich repeat containing 59	0.986504	5.31813e-07		0.797	0.594
Up	Fkbp7	FK506 binding protein 7	0.980513	7.11387e-12		0.908	0.816
Up	Cd2ap	CD2-associated protein	0.971778	1.07729e-08		0.838	0.676
Up	S1pr3	sphingosine-1-phosphate receptor 3	0.963792	6.78377e-06		0.762	0.524
Up	Sec24d	Sec24 related gene family, member D (S. cerevisiae)	0.962961	1.07116e-08		0.84	0.68
Up	Pdgfrl	platelet-derived growth factor receptor-like	0.954468	1.3037e-09		0.861	0.722
Up	Nedd9	neural precursor cell expressed, developmentally down-regulated gene 9	0.954419	2.2382e-05		0.746	0.492
Up	Mmp16	matrix metallopeptidase 16	0.95341	8.62579e-08		0.818	0.636
Up	Dap	death-associated protein	0.953073	3.64327e-09		0.851	0.702
Up	Dapk2	death-associated protein kinase 2	0.945941	2.45399e-12		0.909	0.818
Up	Etv5	ets variant 5	0.942518	1.85224e-10		0.875	0.75
Up	Ckb	creatine kinase, brain	0.94233	5.95541e-09		0.845	0.69
Up	Chst11	carbohydrate sulfotransferase 11	0.941321	5.4592e-07		0.793	0.586
Up	Farp2	FERM, RhoGEF and pleckstrin domain protein 2	0.9411	6.12614e-11		0.877	0.754
Up	Myo1d	myosin ID	0.936984	5.5585e-13		0.921	0.842
Up	P4ha2	procollagen-proline, 2-oxoglutarate 4-dioxygenase (proline 4-hydroxylase), alpha II polypeptide	0.936388	9.7315e-08		0.817	0.634
Up	Col5a2	collagen, type V, alpha 2	0.936371	1.02377e-13		0.943	0.886
Up	Adgrd1	adhesion G protein-coupled receptor D1	0.933719	1.23146e-07		0.814	0.628
Up	Fos	FBJ osteosarcoma oncogene	0.931607	1.56278e-07		0.812	0.624
Up	Ostc	oligosaccharyltransferase complex subunit (non-catalytic)	0.930942	1.83871e-11		0.9	0.8
Up	Rin2	Ras and Rab interactor 2	0.928205	1.97996e-05		0.741	0.482
Up	Rab27b	RAB27B, member RAS oncogene family	0.922511	5.04036e-10		0.855	0.71
Up	Insc	INSC spindle orientation adaptor protein	0.921204	4.64509e-10		0.86	0.72
Up	Snd1	staphylococcal nuclease and tudor domain containing 1	0.915702	1.75111e-09		0.858	0.716
Up	Ano1	anoctamin 1, calcium activated chloride channel	0.914469	3.5512e-12		0.908	0.816
Up	Pcdh18	protocadherin 18	0.913766	7.15226e-09		0.84	0.68
Up	Ap3m1	adaptor-related protein complex 3, mu 1 subunit	0.91301	5.70865e-08		0.82	0.64
Up	Tmem176a	transmembrane protein 176A	0.902337	2.77172e-07		0.799	0.598
Up	Ppfia2	protein tyrosine phosphatase, receptor type, f polypeptide (PTPRF), interacting protein (liprin), alpha 2	0.897207	9.53916e-13		0.916	0.832
Up	Sec22a	SEC22 homolog A, vesicle trafficking protein	0.889544	1.87475e-06		0.772	0.544
Up	Gars	glycyl-tRNA synthetase	0.88567	5.77393e-10		0.869	0.738
Up	Carmil1	capping protein regulator and myosin 1 linker 1	0.879174	1.4978e-12		0.914	0.828
Up	Ubr2	ubiquitin protein ligase E3 component n-recognin 2	0.878708	3.42291e-08		0.826	0.652
Up	Bmp1	bone morphogenetic protein 1	0.86885	4.13944e-07		0.801	0.602
Up	Unc5b	unc-5 netrin receptor B	0.86806	2.78157e-11		0.89	0.78
Up	Cope	coatomer protein complex, subunit epsilon	0.867541	2.37832e-08		0.832	0.664
Up	Ykt6	YKT6 v-SNARE homolog (S. cerevisiae)	0.867106	7.08867e-05		0.733	0.466
Up	Smad3	SMAD family member 3	0.866648	5.23927e-06		0.769	0.538
Up	Plcd1	phospholipase C, delta 1	0.863983	1.31576e-06		0.782	0.564
Up	Slc25a5	solute carrier family 25 (mitochondrial carrier, adenine nucleotide translocator), member 5	0.861736	6.23482e-09		0.846	0.692
Up	Nhsl1	NHS-like 1	0.861633	4.11308e-10		0.869	0.738
Up	Lmo7	LIM domain only 7	0.860635	5.89523e-11		0.883	0.766
Up	Kcnk1	potassium channel, subfamily K, member 1	0.854205	4.81206e-10		0.854	0.708
Up	Rbm5	RNA binding motif protein 5	0.849431	1.33749e-05		0.755	0.51
Up	Frmd4b	FERM domain containing 4B	0.847052	1.22268e-07		0.802	0.604
Up	Sec61a1	Sec61 alpha 1 subunit (S. cerevisiae)	0.845582	1.14616e-08		0.84	0.68
Up	Lifr	LIF receptor alpha	0.840586	9.13715e-07		0.792	0.584
Up	Smim14	small integral membrane protein 14	0.839544	3.97842e-09		0.85	0.7
Up	Sdc3	syndecan 3	0.839257	3.85395e-07		0.799	0.598
Up	Magi2	membrane associated guanylate kinase, WW and PDZ domain containing 2	0.83662	1.6924e-11		0.893	0.786
Up	Pcolce	procollagen C-endopeptidase enhancer protein	0.836354	4.05407e-12		0.913	0.826
Up	Ssr4	signal sequence receptor, delta	0.828501	1.51088e-11		0.901	0.802
Up	Pck2	phosphoenolpyruvate carboxykinase 2 (mitochondrial)	0.828062	2.76473e-09		0.849	0.698
Up	Rhbdl2	rhomboid like 2	0.827158	1.95991e-11		0.889	0.778
Up	Tbrg1	transforming growth factor beta regulated gene 1	0.82549	1.39939e-08		0.838	0.676
Up	Serpinh1	serine (or cysteine) peptidase inhibitor, clade H, member 1	0.820995	3.99992e-11		0.893	0.786
Up	Scfd1	Sec1 family domain containing 1	0.820919	4.95568e-08		0.823	0.646
Up	Kank1	KN motif and ankyrin repeat domains 1	0.81996	7.94145e-08		0.815	0.63
Up	Lman1	lectin, mannose-binding, 1	0.817452	1.21746e-07		0.815	0.63
Up	Adk	adenosine kinase	0.816118	9.40287e-08		0.817	0.634
Up	Tcp11l2	t-complex 11 (mouse) like 2	0.815498	9.45749e-06		0.759	0.518
Up	Unc5c	unc-5 netrin receptor C	0.811059	4.97723e-09		0.841	0.682
Up	Gorasp2	golgi reassembly stacking protein 2	0.810801	7.90999e-07		0.794	0.588
Up	Adam12	a disintegrin and metallopeptidase domain 12 (meltrin alpha)	0.809003	3.05107e-05		0.747	0.494
Up	Cercam	cerebral endothelial cell adhesion molecule	0.806566	2.35293e-09		0.855	0.71
Up	Tcf7	transcription factor 7, T cell specific	0.805095	5.12447e-11		0.883	0.766
Up	Iars	isoleucine-tRNA synthetase	0.803712	5.45071e-07		0.797	0.594
Up	Ano10	anoctamin 10	0.803674	0.000407542		0.694	0.388
Up	2310022B05Rik	RIKEN cDNA 2310022B05 gene	0.794865	5.67746e-11		0.886	0.772
Up	Sra1	steroid receptor RNA activator 1	0.794671	3.98241e-08		0.827	0.654
Up	Itm2b	integral membrane protein 2B	0.794058	7.07601e-10		0.867	0.734
Up	Ost4	oligosaccharyltransferase complex subunit 4 (non-catalytic)	0.787666	3.59085e-12		0.914	0.828
Up	Hdlbp	high density lipoprotein (HDL) binding protein	0.787327	7.39133e-09		0.844	0.688
Up	Chn1	chimerin 1	0.785117	0.000104751		0.704	0.408
Up	Ak1	adenylate kinase 1	0.781189	3.56083e-07		0.789	0.578
Up	Pdgfc	platelet-derived growth factor, C polypeptide	0.781128	1.07942e-07		0.807	0.614
Up	Gpcpd1	glycerophosphocholine phosphodiesterase 1	0.781046	2.80454e-06		0.779	0.558
Up	Spata13	spermatogenesis associated 13	0.778003	6.16308e-08		0.811	0.622
Up	Scamp4	secretory carrier membrane protein 4	0.774203	1.17725e-05		0.755	0.51
Up	Sp7	Sp7 transcription factor 7	0.771427	4.33472e-11		0.883	0.766
Up	Sec23a	SEC23 homolog A, COPII coat complex component	0.768903	1.87389e-07		0.81	0.62
Up	Nfatc1	nuclear factor of activated T cells, cytoplasmic, calcineurin dependent 1	0.765887	0.000377923		0.712	0.424
Up	Heatr5a	HEAT repeat containing 5A	0.765186	7.10304e-06		0.764	0.528
Up	Prcp	prolylcarboxypeptidase (angiotensinase C)	0.760703	3.2637e-08		0.819	0.638
Up	Kdelr3	KDEL (Lys-Asp-Glu-Leu) endoplasmic reticulum protein retention receptor 3	0.759412	4.72753e-07		0.799	0.598
Up	Ro60	Ro60, Y RNA binding protein	0.759376	2.70059e-07		0.803	0.606
Up	Pltp	phospholipid transfer protein	0.758873	3.88658e-08		0.822	0.644
Up	Pdzd2	PDZ domain containing 2	0.756842	1.96026e-06		0.78	0.56
Up	Ptprs	protein tyrosine phosphatase, receptor type, S	0.755586	4.22112e-12		0.912	0.824
Up	Inpp4a	inositol polyphosphate-4-phosphatase, type I	0.755248	4.76696e-09		0.848	0.696
Up	Surf4	surfeit gene 4	0.754591	4.66901e-07		0.8	0.6
Up	Rab2a	RAB2A, member RAS oncogene family	0.754129	3.62087e-08		0.828	0.656
Up	Tfg	Trk-fused gene	0.753852	7.33399e-06		0.766	0.532
Up	Entpd3	ectonucleoside triphosphate diphosphohydrolase 3	0.753764	6.52894e-08		0.798	0.596
Up	Slc35b1	solute carrier family 35, member B1	0.750846	3.18389e-08		0.827	0.654
Up	Cdc42ep3	CDC42 effector protein (Rho GTPase binding) 3	0.748979	1.72925e-10		0.87	0.74
Up	Sec61b	Sec61 beta subunit	0.74891	8.57927e-11		0.886	0.772
Up	Efna1	ephrin A1	0.745412	5.90982e-05		0.719	0.438
Up	Resf1	retroelement silencing factor 1	0.743252	0.00017214		0.724	0.448
Up	Chsy1	chondroitin sulfate synthase 1	0.742875	5.418e-07		0.798	0.596
Up	Ccn4	cellular communication network factor 4	0.742554	6.66302e-07		0.796	0.592
Up	Abi2	abl-interactor 2	0.742153	0.000795748		0.699	0.398
Up	Metrnl	meteorin, glial cell differentiation regulator-like	0.738752	2.89562e-06		0.778	0.556
Up	Dcaf4	DDB1 and CUL4 associated factor 4	0.738432	7.53953e-06		0.747	0.494
Up	Cox6a1	cytochrome c oxidase subunit 6A1	0.733232	3.35684e-09		0.852	0.704
Up	Prdx2	peroxiredoxin 2	0.731895	1.20642e-07		0.815	0.63
Up	Lgalsl	lectin, galactoside binding-like	0.73125	1.37977e-09		0.854	0.708
Up	Nme1	NME/NM23 nucleoside diphosphate kinase 1	0.728021	6.25195e-07		0.797	0.594
Up	Pkm	pyruvate kinase, muscle	0.725907	1.60156e-05		0.757	0.514
Up	Mef2a	myocyte enhancer factor 2A	0.721328	9.96965e-06		0.763	0.526
Up	Selenos	selenoprotein S	0.720218	1.93955e-07		0.81	0.62
Up	Sh3pxd2b	SH3 and PX domains 2B	0.718369	7.00068e-07		0.795	0.59
Up	St3gal1	ST3 beta-galactoside alpha-2,3-sialyltransferase 1	0.71652	7.59498e-07		0.793	0.586
Up	Sytl2	synaptotagmin-like 2	0.714827	1.69606e-09		0.85	0.7
Up	Ttc37	tetratricopeptide repeat domain 37	0.714506	9.52588e-05		0.712	0.424
Up	Pdk4	pyruvate dehydrogenase kinase, isoenzyme 4	0.713879	1.66373e-05		0.722	0.444
Up	Kcnma1	potassium large conductance calcium-activated channel, subfamily M, alpha member 1	0.712534	3.36517e-10		0.873	0.746
Up	Xpot	exportin, tRNA (nuclear export receptor for tRNAs)	0.711119	2.64323e-06		0.776	0.552
Up	Mical2	microtubule associated monooxygenase, calponin and LIM domain containing 2	0.710716	2.75955e-09		0.843	0.686
Up	Tmem263	transmembrane protein 263	0.709377	2.22744e-08		0.833	0.666
Up	Ctsk	cathepsin K	0.70609	2.1711e-06		0.782	0.564
Up	H13	histocompatibility 13	0.705522	0.00022528		0.719	0.438
Up	Ndufa1	NADH:ubiquinone oxidoreductase subunit A1	0.705311	8.01303e-12		0.907	0.814
Up	Tiam2	T cell lymphoma invasion and metastasis 2	0.700247	9.79928e-08		0.817	0.634
Up	Krtcap2	keratinocyte associated protein 2	0.694929	7.33544e-10		0.867	0.734
Up	Gosr2	golgi SNAP receptor complex member 2	0.6914	0.00717132		0.653	0.306
Up	Crip2	cysteine rich protein 2	0.689975	2.22936e-06		0.781	0.562
Up	Pycr1	pyrroline-5-carboxylate reductase 1	0.689912	5.29702e-07		0.794	0.588
Up	Serp1	stress-associated endoplasmic reticulum protein 1	0.686971	1.43929e-06		0.787	0.574
Up	Cnn2	calponin 2	0.685686	4.01099e-05		0.744	0.488
Up	Tmem176b	transmembrane protein 176B	0.684358	3.63454e-07		0.802	0.604
Up	Rcn3	reticulocalbin 3, EF-hand calcium binding domain	0.683486	1.33805e-07		0.814	0.628
Up	Flrt2	fibronectin leucine rich transmembrane protein 2	0.679452	0.00145865		0.681	0.362
Up	Derl1	Der1-like domain family, member 1	0.678977	6.87143e-05		0.735	0.47
Up	Ppm1e	protein phosphatase 1E (PP2C domain containing)	0.677546	2.22507e-08		0.824	0.648
Up	Ctnnb1	catenin (cadherin associated protein), beta 1	0.674212	4.13016e-05		0.744	0.488
Up	St3gal6	ST3 beta-galactoside alpha-2,3-sialyltransferase 6	0.674066	1.49928e-05		0.733	0.466
Up	Msn	moesin	0.672648	2.05205e-06		0.783	0.566
Up	Yif1a	Yip1 interacting factor homolog A (S. cerevisiae)	0.6719	1.00053e-06		0.791	0.582
Up	Tmem59	transmembrane protein 59	0.671719	9.48253e-08		0.818	0.636
Up	Sema3b	sema domain, immunoglobulin domain (Ig), short basic domain, secreted, (semaphorin) 3B	0.671716	2.12982e-08		0.824	0.648
Up	Stim2	stromal interaction molecule 2	0.665962	0.000497071		0.7	0.4
Up	Vkorc1	vitamin K epoxide reductase complex, subunit 1	0.662735	2.9907e-08		0.83	0.66
Up	Dnm3os	dynamin 3, opposite strand	0.660684	0.000214527		0.717	0.434
Up	Shc2	SHC (Src homology 2 domain containing) transforming protein 2	0.660066	2.73787e-06		0.76	0.52
Up	Srp72	signal recognition particle 72	0.659828	0.000226268		0.719	0.438
Up	Fat3	FAT atypical cadherin 3	0.659252	1.53704e-07		0.801	0.602
Up	Gnb5	guanine nucleotide binding protein (G protein), beta 5	0.657218	1.59862e-05		0.742	0.484
Up	Kdelr2	KDEL (Lys-Asp-Glu-Leu) endoplasmic reticulum protein retention receptor 2	0.651024	5.87137e-11		0.89	0.78
Up	Slc35b2	solute carrier family 35, member B2	0.649597	4.57367e-06		0.764	0.528
Up	Disp1	dispatched RND transporter family member 1	0.646587	1.5942e-05		0.748	0.496
Up	Rrbp1	ribosome binding protein 1	0.64273	1.64367e-05		0.756	0.512
Up	Slc25a10	solute carrier family 25 (mitochondrial carrier, dicarboxylate transporter), member 10	0.642212	0.00109242		0.663	0.326
Up	Myo6	myosin VI	0.642004	8.73873e-06		0.75	0.5
Up	Ndrg4	N-myc downstream regulated gene 4	0.640979	0.00266039		0.669	0.338
Up	Cops7a	COP9 signalosome subunit 7A	0.637235	2.48354e-05		0.745	0.49
Up	Tmem97	transmembrane protein 97	0.635555	0.000107219		0.729	0.458
Up	P3h1	prolyl 3-hydroxylase 1	0.63504	1.78317e-05		0.755	0.51
Up	Ccpg1	cell cycle progression 1	0.633795	2.65421e-05		0.748	0.496
Up	Pik3ip1	phosphoinositide-3-kinase interacting protein 1	0.630292	1.21248e-11		0.897	0.794
Up	Gstz1	glutathione transferase zeta 1 (maleylacetoacetate isomerase)	0.630187	4.21126e-05		0.732	0.464
Up	Slc17a9	solute carrier family 17, member 9	0.626662	0.00365671		0.636	0.272
Up	Wbp1l	WW domain binding protein 1 like	0.623709	0.00023438		0.704	0.408
Up	Slc38a10	solute carrier family 38, member 10	0.622253	1.15745e-06		0.789	0.578
Up	Sec13	SEC13 homolog, nuclear pore and COPII coat complex component	0.619389	0.000141174		0.727	0.454
Up	Optn	optineurin	0.615895	0.000258539		0.705	0.41
Up	Gna11	guanine nucleotide binding protein, alpha 11	0.614412	0.000217272		0.719	0.438
Up	Sec16a	SEC16 homolog A, endoplasmic reticulum export factor	0.609262	6.42685e-06		0.767	0.534
Up	Sh3pxd2a	SH3 and PX domains 2A	0.609196	3.76998e-07		0.802	0.604
Up	Tdrp	testis development related protein	0.609139	3.09417e-05		0.708	0.416
Up	Avpi1	arginine vasopressin-induced 1	0.609077	2.99836e-07		0.793	0.586
Up	Gnai2	guanine nucleotide binding protein (G protein), alpha inhibiting 2	0.609015	2.77152e-08		0.831	0.662
Up	Idh1	isocitrate dehydrogenase 1 (NADP+), soluble	0.608592	4.05842e-06		0.768	0.536
Up	Ttc7	tetratricopeptide repeat domain 7	0.60723	5.51018e-08		0.815	0.63
Up	Abr	active BCR-related gene	0.604459	7.78281e-07		0.774	0.548
Up	Stx5a	syntaxin 5A	0.604239	1.82811e-05		0.751	0.502
Up	Irs1	insulin receptor substrate 1	0.603797	0.000119277		0.726	0.452
Up	Fam78b	family with sequence similarity 78, member B	0.603636	3.25099e-08		0.803	0.606
Up	Ndufa4l2	Ndufa4, mitochondrial complex associated like 2	0.601654	7.82839e-08		0.816	0.632
Up	Fam20c	family with sequence similarity 20, member C	0.600881	0.00109493		0.681	0.362
Up	Slc39a13	solute carrier family 39 (metal ion transporter), member 13	0.59962	4.06555e-06		0.774	0.548
Up	Sbno2	strawberry notch 2	0.592799	0.000117278		0.726	0.452
Up	Vstm4	V-set and transmembrane domain containing 4	0.592537	0.000202675		0.711	0.422
Up	Ptpn13	protein tyrosine phosphatase, non-receptor type 13	0.591457	0.00498474		0.66	0.32
Up	Elp3	elongator acetyltransferase complex subunit 3	0.59058	2.63387e-05		0.734	0.468
Up	Naga	N-acetyl galactosaminidase, alpha	0.590464	3.38233e-05		0.741	0.482
Up	Rai14	retinoic acid induced 14	0.588991	0.00164605		0.687	0.374
Up	Rftn2	raftlin family member 2	0.588368	1.01825e-07		0.793	0.586
Up	Sinhcaf	SIN3-HDAC complex associated factor	0.583347	7.94621e-06		0.756	0.512
Up	Creb3l3	cAMP responsive element binding protein 3-like 3	0.58262	8.9355e-09		0.824	0.648
Up	Ppfibp2	PTPRF interacting protein, binding protein 2 (liprin beta 2)	0.582143	4.70173e-06		0.746	0.492
Up	Ube2ql1	ubiquitin-conjugating enzyme E2Q family-like 1	0.581729	3.7642e-08		0.812	0.624
Up	Scarb1	scavenger receptor class B, member 1	0.580288	0.000100549		0.689	0.378
Up	Gtf2e2	general transcription factor II E, polypeptide 2 (beta subunit)	0.58001	1.21808e-05		0.752	0.504
Up	Xbp1	X-box binding protein 1	0.577992	0.000128694		0.728	0.456
Up	Nrbf2	nuclear receptor binding factor 2	0.576554	1.58546e-09		0.846	0.692
Up	Serf2	small EDRK-rich factor 2	0.576244	9.99473e-11		0.885	0.77
Up	Klhl24	kelch-like 24	0.575098	1.09445e-08		0.836	0.672
Up	Tia1	cytotoxic granule-associated RNA binding protein 1	0.5735	0.00907295		0.636	0.272
Up	Ints6l	integrator complex subunit 6 like	0.572857	1.66702e-05		0.725	0.45
Up	Ift20	intraflagellar transport 20	0.572546	4.33996e-08		0.826	0.652
Up	Copb1	coatomer protein complex, subunit beta 1	0.571867	0.000346807		0.713	0.426
Up	Mthfd2	methylenetetrahydrofolate dehydrogenase (NAD+ dependent), methenyltetrahydrofolate cyclohydrolase	0.570578	2.61657e-05		0.75	0.5
Up	Mrps28	mitochondrial ribosomal protein S28	0.570442	5.22365e-10		0.867	0.734
Up	Lpar3	lysophosphatidic acid receptor 3	0.568572	2.81796e-07		0.775	0.55
Up	Hrc	histidine rich calcium binding protein	0.567772	1.28132e-06		0.766	0.532
Up	Slc41a2	solute carrier family 41, member 2	0.567189	0.000203408		0.711	0.422
Up	Galnt5	polypeptide N-acetylgalactosaminyltransferase 5	0.566705	8.1716e-09		0.828	0.656
Up	Galk1	galactokinase 1	0.564738	7.48596e-07		0.782	0.564
Up	Tmco1	transmembrane and coiled-coil domains 1	0.562093	3.48122e-06		0.776	0.552
Up	Arl14ep	ADP-ribosylation factor-like 14 effector protein	0.561302	2.17736e-05		0.75	0.5
Up	Gpr153	G protein-coupled receptor 153	0.559701	9.22654e-05		0.732	0.464
Up	Rps6kb1	ribosomal protein S6 kinase, polypeptide 1	0.559411	6.64248e-05		0.737	0.474
Up	Stam2	signal transducing adaptor molecule (SH3 domain and ITAM motif) 2	0.559312	2.10507e-05		0.713	0.426
Up	4930487H11Rik	RIKEN cDNA 4930487H11 gene	0.559132	1.38185e-06		0.77	0.54
Up	Arhgap12	Rho GTPase activating protein 12	0.55584	0.000273744		0.71	0.42
Up	Srpr	signal recognition particle receptor ('docking protein')	0.553921	8.2e-06		0.765	0.53
Up	Robo2	roundabout guidance receptor 2	0.550561	7.61364e-07		0.792	0.584
Up	Cthrc1	collagen triple helix repeat containing 1	0.550365	3.69503e-05		0.746	0.492
Up	Smpdl3a	sphingomyelin phosphodiesterase, acid-like 3A	0.547671	8.45107e-05		0.691	0.382
Up	Gal	galanin and GMAP prepropeptide	0.547487	1.59493e-05		0.734	0.468
Up	Specc1	sperm antigen with calponin homology and coiled-coil domains 1	0.547001	1.10309e-09		0.858	0.716
Up	Gnai1	guanine nucleotide binding protein (G protein), alpha inhibiting 1	0.546909	5.95435e-07		0.776	0.552
Up	Rgs3	regulator of G-protein signaling 3	0.546355	3.23527e-09		0.844	0.688
Up	Spcs2	signal peptidase complex subunit 2 homolog (S. cerevisiae)	0.544626	8.60468e-06		0.765	0.53
Up	Dusp14	dual specificity phosphatase 14	0.542164	0.00280074		0.648	0.296
Up	Pxylp1	2-phosphoxylose phosphatase 1	0.541818	0.00100132		0.687	0.374
Up	Aopep	aminopeptidase O	0.540601	3.80433e-05		0.743	0.486
Up	Copz1	coatomer protein complex, subunit zeta 1	0.540559	0.00112837		0.694	0.388
Up	Inafm2	InaF motif containing 2	0.539896	0.000128337		0.715	0.43
Up	Myo19	myosin XIX	0.538269	0.000616859		0.666	0.332
Up	Lclat1	lysocardiolipin acyltransferase 1	0.537108	8.2085e-05		0.691	0.382
Up	Me1	malic enzyme 1, NADP(+)-dependent, cytosolic	0.536347	0.00298255		0.668	0.336
Up	Bgn	biglycan	0.533053	8.46434e-09		0.843	0.686
Up	Myo1e	myosin IE	0.533014	1.62329e-05		0.755	0.51
Up	Lrrfip2	leucine rich repeat (in FLII) interacting protein 2	0.53246	0.000164013		0.717	0.434
Up	C130050O18Rik	RIKEN cDNA C130050O18 gene	0.531529	0.00176457		0.649	0.298
Up	Ankrd6	ankyrin repeat domain 6	0.530428	5.67225e-05		0.697	0.394
Up	Frzb	frizzled-related protein	0.530418	0.00189755		0.651	0.302
Up	Prss35	protease, serine 35	0.530359	4.77422e-05		0.741	0.482
Up	4933434E20Rik	RIKEN cDNA 4933434E20 gene	0.53	0.00144696		0.688	0.376
Up	Ankrd28	ankyrin repeat domain 28	0.528666	0.000107852		0.73	0.46
Up	Slc2a13	solute carrier family 2 (facilitated glucose transporter), member 13	0.528112	5.84181e-05		0.697	0.394
Up	Antxr2	anthrax toxin receptor 2	0.526867	3.18663e-07		0.802	0.604
Up	Uqcrc1	ubiquinol-cytochrome c reductase core protein 1	0.526445	0.000724347		0.701	0.402
Up	Alkbh3	alkB homolog 3, alpha-ketoglutarate-dependent dioxygenase	0.52566	0.00096336		0.67	0.34
Up	Ubl4a	ubiquitin-like 4A	0.524443	0.000519855		0.672	0.344
Up	Tcf25	transcription factor 25 (basic helix-loop-helix)	0.523927	0.00132887		0.691	0.382
Up	Ibtk	inhibitor of Bruton agammaglobulinemia tyrosine kinase	0.522086	6.77276e-06		0.765	0.53
Up	Rassf4	Ras association (RalGDS/AF-6) domain family member 4	0.521107	9.7722e-05		0.7	0.4
Up	Copz2	coatomer protein complex, subunit zeta 2	0.520804	9.13614e-06		0.764	0.528
Up	Sec16b	SEC16 homolog B (S. cerevisiae)	0.517416	6.21996e-07		0.78	0.56
Up	Ddit3	DNA-damage inducible transcript 3	0.515431	0.000349058		0.71	0.42
Up	Hypk	huntingtin interacting protein K	0.514081	2.79471e-07		0.806	0.612
Up	Fndc3b	fibronectin type III domain containing 3B	0.511458	0.000169694		0.724	0.448
Up	Paip2	polyadenylate-binding protein-interacting protein 2	0.510294	6.69854e-06		0.768	0.536
Up	Eif4ebp1	eukaryotic translation initiation factor 4E binding protein 1	0.506348	6.84775e-07		0.796	0.592
Up	Abca1	ATP-binding cassette, sub-family A (ABC1), member 1	0.505085	3.14657e-05		0.74	0.48
Up	Timp1	tissue inhibitor of metalloproteinase 1	0.50494	0.000297351		0.715	0.43
Up	Shmt2	serine hydroxymethyltransferase 2 (mitochondrial)	0.503898	3.08527e-06		0.759	0.518
Up	Bscl2	Berardinelli-Seip congenital lipodystrophy 2 (seipin)	0.503734	3.39286e-05		0.744	0.488
Up	Rgcc	regulator of cell cycle	0.503512	5.8113e-05		0.739	0.478
Up	Rer1	retention in endoplasmic reticulum sorting receptor 1	0.503137	0.000914745		0.697	0.394
Up	Cdr2l	cerebellar degeneration-related protein 2-like	0.502361	4.31913e-05		0.743	0.486
Up	Fam20b	family with sequence similarity 20, member B	0.502209	3.9555e-06		0.752	0.504
Up	Tmtc2	transmembrane and tetratricopeptide repeat containing 2	0.500556	0.000128337		0.715	0.43
Up	Srprb	signal recognition particle receptor, B subunit	0.499658	0.000634859		0.703	0.406
Up	Hax1	HCLS1 associated X-1	0.498947	1.15405e-05		0.751	0.502
Up	Ube2h	ubiquitin-conjugating enzyme E2H	0.498877	0.00026029		0.717	0.434
Up	Yif1b	Yip1 interacting factor homolog B (S. cerevisiae)	0.497706	5.07934e-05		0.74	0.48
Up	Rnf144b	ring finger protein 144B	0.495591	2.21671e-08		0.814	0.628
Up	Ap1b1	adaptor protein complex AP-1, beta 1 subunit	0.494247	0.000998725		0.661	0.322
Up	P3h4	prolyl 3-hydroxylase family member 4 (non-enzymatic)	0.49415	4.96692e-06		0.77	0.54
Up	Trpv4	transient receptor potential cation channel, subfamily V, member 4	0.493165	0.00263138		0.636	0.272
Up	Arf1	ADP-ribosylation factor 1	0.49223	0.000810596		0.699	0.398
Up	S1pr1	sphingosine-1-phosphate receptor 1	0.491676	1.20796e-06		0.775	0.55
Up	Smarca4	SWI/SNF related, matrix associated, actin dependent regulator of chromatin, subfamily a, member 4	0.49128	0.00261717		0.674	0.348
Up	Glt28d2	glycosyltransferase 28 domain containing 2	0.49083	0.000429758		0.684	0.368
Up	Uso1	USO1 vesicle docking factor	0.490815	7.10382e-05		0.735	0.47
Up	1110004F10Rik	RIKEN cDNA 1110004F10 gene	0.490104	0.000454676		0.708	0.416
Up	Zfp148	zinc finger protein 148	0.489313	0.00226345		0.68	0.36
Up	Utrn	utrophin	0.489309	9.44548e-05		0.732	0.464
Up	Sars	seryl-aminoacyl-tRNA synthetase	0.488907	2.07874e-05		0.752	0.504
Up	Cnnm4	cyclin M4	0.488697	0.00626398		0.658	0.316
Up	Bet1	Bet1 golgi vesicular membrane trafficking protein	0.488514	3.75876e-08		0.824	0.648
Up	Arfgap1	ADP-ribosylation factor GTPase activating protein 1	0.488113	6.3124e-08		0.817	0.634
Up	Vps25	vacuolar protein sorting 25	0.488014	6.8286e-07		0.784	0.568
Up	Uqcrq	ubiquinol-cytochrome c reductase, complex III subunit VII	0.486371	1.71395e-07		0.811	0.622
Up	Fat1	FAT atypical cadherin 1	0.485822	1.88574e-05		0.754	0.508
Up	Srp68	signal recognition particle 68	0.485441	0.000815848		0.696	0.392
Up	Decr1	2,4-dienoyl CoA reductase 1, mitochondrial	0.484903	0.00160151		0.672	0.344
Up	Psat1	phosphoserine aminotransferase 1	0.483757	0.00047097		0.707	0.414
Up	Lrp4	low density lipoprotein receptor-related protein 4	0.481974	7.67644e-08		0.819	0.638
Up	Alg5	asparagine-linked glycosylation 5 (dolichyl-phosphate beta-glucosyltransferase)	0.481917	6.55881e-05		0.736	0.472
Up	Ccnd2	cyclin D2	0.481022	0.00566256		0.665	0.33
Up	Yipf6	Yip1 domain family, member 6	0.480368	0.00515015		0.658	0.316
Up	Tmed10	transmembrane p24 trafficking protein 10	0.479839	0.000154861		0.725	0.45
Up	Slc39a7	solute carrier family 39 (zinc transporter), member 7	0.479015	2.82269e-05		0.749	0.498
Up	Jkamp	JNK1/MAPK8-associated membrane protein	0.478454	5.19701e-05		0.735	0.47
Up	Rcn1	reticulocalbin 1	0.477616	1.04948e-05		0.762	0.524
Up	Herpud1	homocysteine-inducible, endoplasmic reticulum stress-inducible, ubiquitin-like domain member 1	0.476923	0.000510689		0.707	0.414
Up	Rtraf	RNA transcription, translation and transport factor	0.476903	0.000190849		0.722	0.444
Up	Itga10	integrin, alpha 10	0.476634	3.28846e-09		0.842	0.684
Up	Fbxo28	F-box protein 28	0.476495	0.00093734		0.684	0.368
Up	Pla2g5	phospholipase A2, group V	0.475909	0.000482193		0.652	0.304
Up	Fkbp9	FK506 binding protein 9	0.4754	0.000500487		0.707	0.414
Up	Foxo1	forkhead box O1	0.475347	0.000471391		0.703	0.406
Up	Gale	galactose-4-epimerase, UDP	0.474577	2.04228e-05		0.714	0.428
Up	Rhpn2	rhophilin, Rho GTPase binding protein 2	0.473844	2.91417e-05		0.708	0.416
Up	Cd63	CD63 antigen	0.473369	3.87925e-08		0.827	0.654
Up	Ptprz1	protein tyrosine phosphatase, receptor type Z, polypeptide 1	0.470841	9.74952e-06		0.757	0.514
Up	Gbf1	golgi-specific brefeldin A-resistance factor 1	0.47022	3.0604e-05		0.746	0.492
Up	Ralgps2	Ral GEF with PH domain and SH3 binding motif 2	0.469895	3.86827e-05		0.734	0.468
Up	Prrc1	proline-rich coiled-coil 1	0.468747	6.41161e-06		0.768	0.536
Up	Epm2aip1	EPM2A (laforin) interacting protein 1	0.467239	0.00083733		0.662	0.324
Up	Arrdc3	arrestin domain containing 3	0.466764	0.00865383		0.655	0.31
Up	Dlx3	distal-less homeobox 3	0.466593	3.44469e-10		0.859	0.718
Up	Herc1	HECT and RLD domain containing E3 ubiquitin protein ligase family member 1	0.465963	0.000663148		0.701	0.402
Up	Micu1	mitochondrial calcium uptake 1	0.46536	0.000402649		0.702	0.404
Up	Hid1	HID1 domain containing	0.465066	0.00492506		0.632	0.264
Up	Eprs	glutamyl-prolyl-tRNA synthetase	0.461788	0.00240473		0.681	0.362
Up	Golga4	golgi autoantigen, golgin subfamily a, 4	0.460844	0.000926446		0.695	0.39
Up	Pdgfa	platelet derived growth factor, alpha	0.460842	3.56645e-08		0.822	0.644
Up	Ostf1	osteoclast stimulating factor 1	0.460791	0.000200247		0.717	0.434
Up	Tspan2	tetraspanin 2	0.460118	0.000204049		0.682	0.364
Up	Ifngr1	interferon gamma receptor 1	0.459192	0.00034385		0.712	0.424
Up	Ufc1	ubiquitin-fold modifier conjugating enzyme 1	0.458524	0.000368443		0.711	0.422
Up	Spen	spen family transcription repressor	0.456257	0.000120702		0.727	0.454
Up	Zfp608	zinc finger protein 608	0.455774	8.96333e-05		0.729	0.458
Up	H1f2	H1.2 linker histone, cluster member	0.455765	7.56111e-06		0.744	0.488
Up	Trmt112	tRNA methyltransferase 11-2	0.455529	3.76563e-06		0.774	0.548
Up	Srp19	signal recognition particle 19	0.455273	5.95889e-05		0.739	0.478
Up	Calm2	calmodulin 2	0.455044	3.68713e-06		0.775	0.55
Up	Higd1a	HIG1 domain family, member 1A	0.452731	9.48877e-05		0.732	0.464
Up	Sorbs2	sorbin and SH3 domain containing 2	0.451791	4.28623e-07		0.77	0.54
Up	Arfgap3	ADP-ribosylation factor GTPase activating protein 3	0.451163	3.57415e-05		0.745	0.49
Up	Bmp8a	bone morphogenetic protein 8a	0.450129	0.000881509		0.671	0.342
Up	Rnasek	ribonuclease, RNase K	0.449972	3.23989e-07		0.803	0.606
Up	Suclg1	succinate-CoA ligase, GDP-forming, alpha subunit	0.448816	0.00101243		0.688	0.376
Up	Bckdk	branched chain ketoacid dehydrogenase kinase	0.448426	0.00259685		0.661	0.322
Up	Ap1s2	adaptor-related protein complex 1, sigma 2 subunit	0.448118	2.32849e-08		0.824	0.648
Up	Dlx5	distal-less homeobox 5	0.447603	6.56498e-08		0.806	0.612
Up	Selenom	selenoprotein M	0.447504	1.68374e-05		0.756	0.512
Up	Sem1	SEM1, 26S proteasome complex subunit	0.446053	3.75565e-08		0.827	0.654
Up	Polr2e	polymerase (RNA) II (DNA directed) polypeptide E	0.445405	2.5145e-05		0.744	0.488
Up	Sar1a	secretion associated Ras related GTPase 1A	0.445391	0.000430794		0.71	0.42
Up	Jmy	junction-mediating and regulatory protein	0.445075	0.000531503		0.693	0.386
Up	Alg3	asparagine-linked glycosylation 3 (alpha-1,3-mannosyltransferase)	0.444552	0.000309409		0.682	0.364
Up	Tvp23b	trans-golgi network vesicle protein 23B	0.443831	1.36213e-06		0.784	0.568
Up	Arcn1	archain 1	0.443705	0.000722212		0.701	0.402
Up	Sec61g	SEC61, gamma subunit	0.442926	4.58075e-09		0.849	0.698
Up	Sdc2	syndecan 2	0.442557	0.000644518		0.703	0.406
Up	Cdk7	cyclin-dependent kinase 7	0.442118	0.00106939		0.693	0.386
Up	Cad	carbamoyl-phosphate synthetase 2, aspartate transcarbamylase, and dihydroorotase	0.441331	0.00142025		0.659	0.318
Up	Batf	basic leucine zipper transcription factor, ATF-like	0.440095	9.56999e-06		0.725	0.45
Up	Dkk1	dickkopf WNT signaling pathway inhibitor 1	0.438737	0.00525681		0.617	0.234
Up	Smox	spermine oxidase	0.438522	2.48774e-05		0.738	0.476
Up	Galnt3	polypeptide N-acetylgalactosaminyltransferase 3	0.437354	1.05418e-08		0.822	0.644
Up	Ufsp2	UFM1-specific peptidase 2	0.437306	2.61255e-05		0.748	0.496
Up	Syne3	spectrin repeat containing, nuclear envelope family member 3	0.43437	0.000368224		0.689	0.378
Up	Loxl2	lysyl oxidase-like 2	0.434062	0.000312104		0.714	0.428
Up	Tmem147	transmembrane protein 147	0.433376	6.58432e-06		0.765	0.53
Up	Sema4d	sema domain, immunoglobulin domain (Ig), transmembrane domain (TM) and short cytoplasmic domain, (semaphorin) 4D	0.432936	9.19668e-07		0.773	0.546
Up	Sh3glb2	SH3-domain GRB2-like endophilin B2	0.432877	0.000390102		0.689	0.378
Up	Trib2	tribbles pseudokinase 2	0.430685	1.09957e-07		0.814	0.628
Up	Cryzl2	crystallin zeta like 2	0.430421	3.78998e-06		0.734	0.468
Up	Arl1	ADP-ribosylation factor-like 1	0.430293	0.000225397		0.719	0.438
Up	Pxdc1	PX domain containing 1	0.430064	0.00331404		0.673	0.346
Up	Tmem184b	transmembrane protein 184b	0.429845	0.000112218		0.723	0.446
Up	Rpn2	ribophorin II	0.429563	0.00869217		0.656	0.312
Up	Gtf2i	general transcription factor II I	0.429284	1.10368e-05		0.758	0.516
Up	Phgdh	3-phosphoglycerate dehydrogenase	0.429045	0.0036126		0.66	0.32
Up	Tpp1	tripeptidyl peptidase I	0.428402	0.00520157		0.659	0.318
Up	Cdk5rap3	CDK5 regulatory subunit associated protein 3	0.427611	0.00120091		0.688	0.376
Up	Fabp3	fatty acid binding protein 3, muscle and heart	0.426859	3.27276e-07		0.798	0.596
Up	Gpx1	glutathione peroxidase 1	0.425595	0.00153893		0.689	0.378
Up	Praf2	PRA1 domain family 2	0.425504	5.89505e-05		0.736	0.472
Up	Bambi	BMP and activin membrane-bound inhibitor	0.425449	3.84412e-07		0.795	0.59
Up	Tanc1	tetratricopeptide repeat, ankyrin repeat and coiled-coil containing 1	0.425418	9.69674e-09		0.83	0.66
Up	Myo18a	myosin XVIIIA	0.424766	0.000117488		0.703	0.406
Up	Pcolce2	procollagen C-endopeptidase enhancer 2	0.423489	2.27857e-06		0.748	0.496
Up	Ift46	intraflagellar transport 46	0.421404	6.32401e-05		0.728	0.456
Up	Ica1	islet cell autoantigen 1	0.421117	0.000214984		0.675	0.35
Up	Dusp18	dual specificity phosphatase 18	0.421094	0.00505425		0.645	0.29
Up	Dhx40	DEAH (Asp-Glu-Ala-His) box polypeptide 40	0.420256	2.70305e-05		0.743	0.486
Up	Ddx3x	DEAD box helicase 3, X-linked	0.420058	0.00508686		0.667	0.334
Up	Tbl2	transducin (beta)-like 2	0.41955	0.000999267		0.656	0.312
Up	Klhl9	kelch-like 9	0.418756	0.000304018		0.715	0.43
Up	Chid1	chitinase domain containing 1	0.415644	0.000395863		0.686	0.372
Up	Rplp0	ribosomal protein, large, P0	0.415608	1.42392e-07		0.813	0.626
Up	Fam102a	family with sequence similarity 102, member A	0.415512	0.000342439		0.701	0.402
Up	Phkb	phosphorylase kinase beta	0.415377	0.00981696		0.611	0.222
Up	Mbd2	methyl-CpG binding domain protein 2	0.415289	1.4845e-06		0.785	0.57
Up	Dhrs1	dehydrogenase/reductase (SDR family) member 1	0.414228	0.00670175		0.64	0.28
Up	Amigo3	adhesion molecule with Ig like domain 3	0.413901	0.000359979		0.658	0.316
Up	Tpra1	transmembrane protein, adipocyte asscociated 1	0.413675	0.0030966		0.645	0.29
Up	Cct7	chaperonin containing Tcp1, subunit 7 (eta)	0.412748	0.00958688		0.653	0.306
Up	Ppic	peptidylprolyl isomerase C	0.411692	0.000238181		0.719	0.438
Up	Rpl38	ribosomal protein L38	0.411409	2.45361e-09		0.855	0.71
Up	Colec12	collectin sub-family member 12	0.41116	0.000284695		0.714	0.428
Up	Fstl4	follistatin-like 4	0.410833	0.000164325		0.68	0.36
Up	Yme1l1	YME1-like 1 (S. cerevisiae)	0.41033	0.00612256		0.663	0.326
Up	Ier3ip1	immediate early response 3 interacting protein 1	0.409861	0.000128753		0.728	0.456
Up	Sgca	sarcoglycan, alpha (dystrophin-associated glycoprotein)	0.409254	0.00513599		0.635	0.27
Up	Ankrd46	ankyrin repeat domain 46	0.409139	0.00199067		0.648	0.296
Up	Pcbp1	poly(rC) binding protein 1	0.408102	0.000219254		0.72	0.44
Up	Ggcx	gamma-glutamyl carboxylase	0.407913	9.25689e-05		0.733	0.466
Up	Lysmd3	LysM, putative peptidoglycan-binding, domain containing 3	0.406006	0.000363991		0.709	0.418
Up	Wwp2	WW domain containing E3 ubiquitin protein ligase 2	0.405849	0.00915667		0.638	0.276
Up	Slc2a10	solute carrier family 2 (facilitated glucose transporter), member 10	0.404848	4.38149e-05		0.715	0.43
Up	Cog6	component of oligomeric golgi complex 6	0.403722	0.000927173		0.684	0.368
Up	Tmx1	thioredoxin-related transmembrane protein 1	0.402718	0.00210122		0.681	0.362
Up	Smap1	small ArfGAP 1	0.400614	0.00800416		0.65	0.3
Up	Fam167a	family with sequence similarity 167, member A	0.399954	0.000359979		0.658	0.316
Up	Atp2b1	ATPase, Ca++ transporting, plasma membrane 1	0.399772	3.2626e-05		0.747	0.494
Up	Asb3	ankyrin repeat and SOCS box-containing 3	0.398623	0.00727378		0.637	0.274
Up	Sec31a	Sec31 homolog A (S. cerevisiae)	0.398545	0.00929285		0.655	0.31
Up	Trp53inp1	transformation related protein 53 inducible nuclear protein 1	0.398362	0.000141965		0.69	0.38
Up	Dap3	death associated protein 3	0.398113	0.000781094		0.669	0.338
Up	Gtf2a1	general transcription factor II A, 1	0.398067	0.00216073		0.682	0.364
Up	Bet1l	Bet1 golgi vesicular membrane trafficking protein like	0.397685	0.000223478		0.719	0.438
Up	Extl2	exostosin-like glycosyltransferase 2	0.39727	0.0040145		0.629	0.258
Up	Mfap3l	microfibrillar-associated protein 3-like	0.396496	0.00227266		0.635	0.27
Up	Ganab	alpha glucosidase 2 alpha neutral subunit	0.395357	0.00379842		0.671	0.342
Up	Spag7	sperm associated antigen 7	0.394797	0.00150271		0.683	0.366
Up	Zfp385b	zinc finger protein 385B	0.394253	9.19317e-05		0.723	0.446
Up	B3gnt9	UDP-GlcNAc:betaGal beta-1,3-N-acetylglucosaminyltransferase 9	0.394244	0.00120517		0.655	0.31
Up	Mindy2	MINDY lysine 48 deubiquitinase 2	0.393669	0.00298783		0.669	0.338
Up	Mrpl17	mitochondrial ribosomal protein L17	0.39324	0.00121625		0.692	0.384
Up	Srgap1	SLIT-ROBO Rho GTPase activating protein 1	0.39301	7.57353e-05		0.727	0.454
Up	Vldlr	very low density lipoprotein receptor	0.392577	0.00700613		0.655	0.31
Up	Maco1	macoilin 1	0.392476	1.60444e-06		0.785	0.57
Up	Heg1	heart development protein with EGF-like domains 1	0.392182	1.20207e-05		0.755	0.51
Up	Nans	N-acetylneuraminic acid synthase (sialic acid synthase)	0.391534	4.68972e-05		0.735	0.47
Up	Npnt	nephronectin	0.391392	0.000781094		0.669	0.338
Up	Cops4	COP9 signalosome subunit 4	0.390283	0.00270904		0.678	0.356
Up	Fxyd1	FXYD domain-containing ion transport regulator 1	0.390221	1.61832e-06		0.785	0.57
Up	Slc12a8	solute carrier family 12 (potassium/chloride transporters), member 8	0.389832	0.00440087		0.619	0.238
Up	Srgap2	SLIT-ROBO Rho GTPase activating protein 2	0.389544	7.87171e-06		0.765	0.53
Up	Urod	uroporphyrinogen decarboxylase	0.389027	0.00117383		0.671	0.342
Up	Dtna	dystrobrevin alpha	0.388786	0.00743451		0.644	0.288
Up	Ninj1	ninjurin 1	0.38868	0.000525816		0.701	0.402
Up	Ptpn4	protein tyrosine phosphatase, non-receptor type 4	0.388273	1.68235e-07		0.796	0.592
Up	Ank	progressive ankylosis	0.387718	0.00176287		0.684	0.368
Up	Bhlhe40	basic helix-loop-helix family, member e40	0.387487	0.000288596		0.716	0.432
Up	Ccs	copper chaperone for superoxide dismutase	0.386913	0.00341121		0.659	0.318
Up	Ttc39b	tetratricopeptide repeat domain 39B	0.385955	8.70783e-06		0.745	0.49
Up	Nme2	NME/NM23 nucleoside diphosphate kinase 2	0.385252	3.02669e-05		0.748	0.496
Up	Cdo1	cysteine dioxygenase 1, cytosolic	0.3837	0.000257278		0.716	0.432
Up	Eif3g	eukaryotic translation initiation factor 3, subunit G	0.38261	0.000712828		0.7	0.4
Up	Pgm3	phosphoglucomutase 3	0.382605	0.0017094		0.683	0.366
Up	Tmem128	transmembrane protein 128	0.382576	0.000447312		0.684	0.368
Up	Tram1	translocating chain-associating membrane protein 1	0.382308	0.00194902		0.684	0.368
Up	Commd3	COMM domain containing 3	0.382198	9.07219e-05		0.728	0.456
Up	Mob3b	MOB kinase activator 3B	0.3815	0.00141963		0.641	0.282
Up	Edf1	endothelial differentiation-related factor 1	0.380269	1.3428e-06		0.786	0.572
Up	Pias3	protein inhibitor of activated STAT 3	0.379306	0.000855227		0.641	0.282
Up	Stt3a	STT3, subunit of the oligosaccharyltransferase complex, homolog A (S. cerevisiae)	0.379241	0.00433978		0.67	0.34
Up	Septin9	septin 9	0.378999	9.33714e-07		0.788	0.576
Up	Selenof	selenoprotein F	0.377745	0.00586361		0.664	0.328
Up	Klf3	Kruppel-like factor 3 (basic)	0.377506	0.000372126		0.709	0.418
Up	Bsdc1	BSD domain containing 1	0.377386	0.000144421		0.706	0.412
Up	Glt8d1	glycosyltransferase 8 domain containing 1	0.376946	0.000214292		0.718	0.436
Up	Nrbp2	nuclear receptor binding protein 2	0.376888	0.000309051		0.699	0.398
Up	Ell2	elongation factor for RNA polymerase II 2	0.3747	3.74917e-05		0.745	0.49
Up	Plpp5	phospholipid phosphatase 5	0.374174	0.00301483		0.674	0.348
Up	Usp47	ubiquitin specific peptidase 47	0.37411	0.000800624		0.698	0.396
Up	Lgr4	leucine-rich repeat-containing G protein-coupled receptor 4	0.373167	0.000896229		0.698	0.396
Up	Tcn2	transcobalamin 2	0.372734	0.00112147		0.686	0.372
Up	Nol12	nucleolar protein 12	0.372399	6.82355e-06		0.745	0.49
Up	Smarcb1	SWI/SNF related, matrix associated, actin dependent regulator of chromatin, subfamily b, member 1	0.371872	0.000134876		0.714	0.428
Up	Bcar1	breast cancer anti-estrogen resistance 1	0.371467	6.59064e-05		0.719	0.438
Up	Nudt9	nudix (nucleoside diphosphate linked moiety X)-type motif 9	0.371072	0.000783628		0.67	0.34
Up	Klf13	Kruppel-like factor 13	0.370954	0.000248137		0.718	0.436
Up	Mrpl54	mitochondrial ribosomal protein L54	0.370113	1.43392e-06		0.785	0.57
Up	Mea1	male enhanced antigen 1	0.369904	0.00178349		0.675	0.35
Up	Sirt2	sirtuin 2	0.369447	0.000615832		0.684	0.368
Up	Cmas	cytidine monophospho-N-acetylneuraminic acid synthetase	0.369147	0.000359402		0.699	0.398
Up	Tank	TRAF family member-associated Nf-kappa B activator	0.366793	0.00731597		0.635	0.27
Up	Slc7a7	solute carrier family 7 (cationic amino acid transporter, y+ system), member 7	0.366542	0.000855227		0.641	0.282
Up	Zfp266	zinc finger protein 266	0.365462	0.007508		0.658	0.316
Up	Phf14	PHD finger protein 14	0.365369	0.00667499		0.649	0.298
Up	Tmem208	transmembrane protein 208	0.364933	6.25574e-05		0.736	0.472
Up	Rbx1	ring-box 1	0.36483	0.00176578		0.686	0.372
Up	Ackr4	atypical chemokine receptor 4	0.364826	0.000482193		0.652	0.304
Up	Mrpl20	mitochondrial ribosomal protein L20	0.363131	0.000103307		0.729	0.458
Up	Smarcc1	SWI/SNF related, matrix associated, actin dependent regulator of chromatin, subfamily c, member 1	0.362738	0.00305821		0.673	0.346
Up	Vit	vitrin	0.362618	1.96059e-07		0.796	0.592
Up	Msi2	musashi RNA-binding protein 2	0.362232	1.83721e-05		0.75	0.5
Up	Lrch1	leucine-rich repeats and calponin homology (CH) domain containing 1	0.361985	0.000345534		0.691	0.382
Up	Rpl29	ribosomal protein L29	0.361791	2.4124e-05		0.751	0.502
Up	Entpd7	ectonucleoside triphosphate diphosphohydrolase 7	0.361744	1.06413e-11		0.903	0.806
Up	Slc35a2	solute carrier family 35 (UDP-galactose transporter), member A2	0.361603	0.000163297		0.717	0.434
Up	Cyb5b	cytochrome b5 type B	0.361483	0.00467725		0.645	0.29
Up	Med10	mediator complex subunit 10	0.360437	3.30187e-05		0.747	0.494
Up	Prorsd1	prolyl-tRNA synthetase domain containing 1	0.358394	1.36154e-06		0.782	0.564
Up	Ttc33	tetratricopeptide repeat domain 33	0.357542	0.00124949		0.662	0.324
Up	Ston2	stonin 2	0.357051	0.00075002		0.695	0.39
Up	Jam2	junction adhesion molecule 2	0.355219	1.39218e-08		0.829	0.658
Up	Hipk2	homeodomain interacting protein kinase 2	0.354966	0.00596551		0.651	0.302
Up	Slc26a2	solute carrier family 26 (sulfate transporter), member 2	0.354621	0.00223395		0.658	0.316
Up	Bcl2l11	BCL2-like 11 (apoptosis facilitator)	0.354549	0.00547342		0.656	0.312
Up	Plbd1	phospholipase B domain containing 1	0.351445	0.00595737		0.615	0.23
Up	Fam171a1	family with sequence similarity 171, member A1	0.351431	0.00161735		0.664	0.328
Up	Mdh1	malate dehydrogenase 1, NAD (soluble)	0.350768	0.00431005		0.669	0.338
Up	Mtor	mechanistic target of rapamycin kinase	0.350716	0.000678594		0.668	0.336
Up	Sec11c	SEC11 homolog C, signal peptidase complex subunit	0.350037	1.02539e-05		0.752	0.504
Up	Fbxo32	F-box protein 32	0.350021	0.00224503		0.66	0.32
Up	Fis1	fission, mitochondrial 1	0.348771	0.00419397		0.67	0.34
Up	Nfil3	nuclear factor, interleukin 3, regulated	0.34864	0.00189044		0.661	0.322
Up	Epb41l2	erythrocyte membrane protein band 4.1 like 2	0.348029	0.00819428		0.657	0.314
Up	Dstn	destrin	0.34765	0.00441833		0.669	0.338
Up	Eml4	echinoderm microtubule associated protein like 4	0.347297	0.00293758		0.676	0.352
Up	Nr1d2	nuclear receptor subfamily 1, group D, member 2	0.347049	0.000651537		0.689	0.378
Up	Rnf7	ring finger protein 7	0.346747	0.000535163		0.704	0.408
Up	Immp1l	IMP1 inner mitochondrial membrane peptidase-like (S. cerevisiae)	0.345503	0.000257602		0.709	0.418
Up	Klf6	Kruppel-like factor 6	0.345107	4.07961e-05		0.744	0.488
Up	Krcc1	lysine-rich coiled-coil 1	0.344593	0.00477615		0.652	0.304
Up	Chpt1	choline phosphotransferase 1	0.344251	2.55141e-06		0.754	0.508
Up	Pcmtd2	protein-L-isoaspartate (D-aspartate) O-methyltransferase domain containing 2	0.343524	0.00252453		0.644	0.288
Up	Cox4i1	cytochrome c oxidase subunit 4I1	0.343305	0.000190156		0.722	0.444
Up	Snapin	SNAP-associated protein	0.343233	0.00578795		0.634	0.268
Up	Cd59a	CD59a antigen	0.342817	6.40356e-05		0.708	0.416
Up	Dctn5	dynactin 5	0.342654	0.00667517		0.655	0.31
Up	Tspan31	tetraspanin 31	0.342589	0.00639554		0.662	0.324
Up	Cnpy2	canopy FGF signaling regulator 2	0.342329	0.00263347		0.679	0.358
Up	Mia3	melanoma inhibitory activity 3	0.341981	0.000435138		0.709	0.418
Up	BC004004	cDNA sequence BC004004	0.341931	0.00486995		0.654	0.308
Up	Atp5o	ATP synthase, H+ transporting, mitochondrial F1 complex, O subunit	0.340808	0.000544868		0.706	0.412
Up	Rabl3	RAB, member RAS oncogene family-like 3	0.340494	0.000843062		0.651	0.302
Up	Apold1	apolipoprotein L domain containing 1	0.339175	0.00124093		0.675	0.35
Up	Wdr33	WD repeat domain 33	0.33793	0.00610106		0.655	0.31
Up	Spns2	spinster homolog 2	0.337845	0.000113424		0.7	0.4
Up	Marveld1	MARVEL (membrane-associating) domain containing 1	0.337441	0.00120588		0.664	0.328
Up	Fto	fat mass and obesity associated	0.337343	0.00150573		0.687	0.374
Up	Rpl27	ribosomal protein L27	0.337241	3.18208e-05		0.748	0.496
Up	Ufl1	UFM1 specific ligase 1	0.336987	2.91834e-05		0.736	0.472
Up	Sec24a	Sec24 related gene family, member A (S. cerevisiae)	0.336704	0.00839272		0.657	0.314
Up	Glb1	galactosidase, beta 1	0.335703	0.00275116		0.654	0.308
Up	Timm10b	translocase of inner mitochondrial membrane 10B	0.335623	4.27673e-05		0.742	0.484
Up	Vamp8	vesicle-associated membrane protein 8	0.334672	0.000191037		0.717	0.434
Up	Egln1	egl-9 family hypoxia-inducible factor 1	0.334656	0.000163845		0.704	0.408
Up	Pigk	phosphatidylinositol glycan anchor biosynthesis, class K	0.333445	0.000267549		0.706	0.412
Up	Spast	spastin	0.333247	0.00753553		0.642	0.284
Up	Hspa9	heat shock protein 9	0.333078	0.0080179		0.657	0.314
Up	Etl4	enhancer trap locus 4	0.332934	0.000299857		0.709	0.418
Up	Rab1a	RAB1A, member RAS oncogene family	0.332367	0.000672386		0.702	0.404
Up	Grhpr	glyoxylate reductase/hydroxypyruvate reductase	0.331842	3.76698e-05		0.713	0.426
Up	Fech	ferrochelatase	0.331599	0.000235921		0.695	0.39
Up	Commd9	COMM domain containing 9	0.331106	0.00106639		0.663	0.326
Up	Rps12	ribosomal protein S12	0.33062	1.06334e-06		0.79	0.58
Up	Fgd3	FYVE, RhoGEF and PH domain containing 3	0.329505	0.00440087		0.619	0.238
Up	Eci1	enoyl-Coenzyme A delta isomerase 1	0.329392	0.000380137		0.68	0.36
Up	Hmox2	heme oxygenase 2	0.329056	0.000248242		0.688	0.376
Up	Map4k3	mitogen-activated protein kinase kinase kinase kinase 3	0.328725	0.000350474		0.705	0.41
Up	Usp3	ubiquitin specific peptidase 3	0.328577	0.00403398		0.664	0.328
Up	Sar1b	secretion associated Ras related GTPase 1B	0.328278	0.00342232		0.67	0.34
Up	Col13a1	collagen, type XIII, alpha 1	0.327894	2.72462e-12		0.902	0.804
Up	Ccn2	cellular communication network factor 2	0.32699	4.70145e-05		0.736	0.472
Up	Cd276	CD276 antigen	0.325369	0.000128109		0.722	0.444
Up	Ssu72	Ssu72 RNA polymerase II CTD phosphatase homolog (yeast)	0.324074	0.00239998		0.678	0.356
Up	Brms1	breast cancer metastasis-suppressor 1	0.323889	0.000882402		0.663	0.326
Up	Kalrn	kalirin, RhoGEF kinase	0.323349	0.0013018		0.672	0.344
Up	Coro1c	coronin, actin binding protein 1C	0.322793	0.00818399		0.654	0.308
Up	Glg1	golgi apparatus protein 1	0.322266	0.00155203		0.688	0.376
Up	Polb	polymerase (DNA directed), beta	0.320371	4.43979e-05		0.73	0.46
Up	Slc46a1	solute carrier family 46, member 1	0.320161	0.000359979		0.658	0.316
Up	Atp5e	ATP synthase, H+ transporting, mitochondrial F1 complex, epsilon subunit	0.319954	2.07029e-05		0.753	0.506
Up	Rxylt1	ribitol xylosyltransferase 1	0.317258	0.00604413		0.659	0.318
Up	Atp5g2	ATP synthase, H+ transporting, mitochondrial F0 complex, subunit C2 (subunit 9)	0.317216	7.27179e-06		0.767	0.534
Up	Czib	CXXC motif containing zinc binding protein	0.316615	6.37154e-05		0.733	0.466
Up	Reep5	receptor accessory protein 5	0.31587	0.000769664		0.7	0.4
Up	Ing4	inhibitor of growth family, member 4	0.315807	0.00554487		0.64	0.28
Up	Lgals1	lectin, galactose binding, soluble 1	0.315453	5.74667e-05		0.739	0.478
Up	Cux1	cut-like homeobox 1	0.315249	0.000408476		0.707	0.414
Up	Tmem214	transmembrane protein 214	0.314593	0.00234745		0.676	0.352
Up	2510009E07Rik	RIKEN cDNA 2510009E07 gene	0.314158	0.00295034		0.664	0.328
Up	Twist1	twist basic helix-loop-helix transcription factor 1	0.314119	1.53864e-05		0.754	0.508
Up	Phf5a	PHD finger protein 5A	0.313627	0.000361434		0.708	0.416
Up	Gabarap	gamma-aminobutyric acid receptor associated protein	0.313609	0.000354459		0.713	0.426
Up	Ndufa13	NADH:ubiquinone oxidoreductase subunit A13	0.312547	0.000196723		0.722	0.444
Up	Rpl5	ribosomal protein L5	0.312222	0.00073094		0.701	0.402
Up	Aup1	ancient ubiquitous protein 1	0.311904	0.000174253		0.717	0.434
Up	Zbtb7c	zinc finger and BTB domain containing 7C	0.311342	2.63913e-06		0.739	0.478
Up	Kctd12b	potassium channel tetramerisation domain containing 12b	0.311193	0.00105259		0.647	0.294
Up	Polr2l	polymerase (RNA) II (DNA directed) polypeptide L	0.311086	6.28849e-08		0.82	0.64
Up	Rpl14-ps1	ribosomal protein L14, pseudogene 1	0.310949	5.26239e-06		0.771	0.542
Up	Cdc26	cell division cycle 26	0.310178	4.5091e-07		0.786	0.572
Up	Fry	FRY microtubule binding protein	0.310081	2.6059e-05		0.729	0.458
Up	Pdgfra	platelet derived growth factor receptor, alpha polypeptide	0.309534	0.00249971		0.68	0.36
Up	Tmem117	transmembrane protein 117	0.309453	0.00450112		0.637	0.274
Up	Ppib	peptidylprolyl isomerase B	0.308881	0.000916797		0.697	0.394
Up	Cib1	calcium and integrin binding 1 (calmyrin)	0.30858	0.00370545		0.653	0.306
Up	Polr3k	polymerase (RNA) III (DNA directed) polypeptide K	0.308372	0.000595393		0.691	0.382
Up	Rbm17	RNA binding motif protein 17	0.307789	0.00324309		0.667	0.334
Up	Wbp1	WW domain binding protein 1	0.306846	0.00474562		0.626	0.252
Up	D16Ertd472e	DNA segment, Chr 16, ERATO Doi 472, expressed	0.306552	0.00175794		0.677	0.354
Up	Ikbkb	inhibitor of kappaB kinase beta	0.305844	0.000479754		0.682	0.364
Up	Ddx46	DEAD box helicase 46	0.305799	0.0016863		0.68	0.36
Up	Dusp7	dual specificity phosphatase 7	0.304996	0.00384792		0.657	0.314
Up	Nucb1	nucleobindin 1	0.304943	0.00648426		0.662	0.324
Up	Spcs1	signal peptidase complex subunit 1 homolog (S. cerevisiae)	0.304797	0.0018393		0.685	0.37
Up	H1f0	H1.0 linker histone	0.304789	0.00838107		0.655	0.31
Up	9130024F11Rik	RIKEN cDNA 9130024F11 gene	0.304213	6.2229e-08		0.805	0.61
Up	R3hdm4	R3H domain containing 4	0.304011	0.00893316		0.655	0.31
Up	B3gat3	beta-1,3-glucuronyltransferase 3 (glucuronosyltransferase I)	0.3039	0.000967495		0.672	0.344
Up	Hp1bp3	heterochromatin protein 1, binding protein 3	0.30331	0.000272253		0.715	0.43
Up	Rpl41	ribosomal protein L41	0.303154	6.91079e-08		0.821	0.642
Up	Daam2	dishevelled associated activator of morphogenesis 2	0.301408	0.000392107		0.681	0.362
Up	Atp5h	ATP synthase, H+ transporting, mitochondrial F0 complex, subunit D	0.301225	0.00119235		0.693	0.386
Up	Zmynd8	zinc finger, MYND-type containing 8	0.301203	0.000445542		0.7	0.4
Up	Prdx5	peroxiredoxin 5	0.300904	0.00195321		0.684	0.368
Up	Chchd3	coiled-coil-helix-coiled-coil-helix domain containing 3	0.300715	0.00322754		0.669	0.338
Up	Cdh15	cadherin 15	0.300616	0.00113263		0.636	0.272
Up	Glcci1	glucocorticoid induced transcript 1	0.300008	0.00459605		0.643	0.286
Up	Mia2	MIA SH3 domain ER export factor 2	0.299352	1.41013e-05		0.754	0.508
Up	Fam189a2	family with sequence similarity 189, member A2	0.298985	0.000140019		0.7	0.4
Up	Pdhb	pyruvate dehydrogenase (lipoamide) beta	0.298832	0.00210081		0.681	0.362
Up	Mettl9	methyltransferase like 9	0.29882	0.000228814		0.704	0.408
Up	Tmem167b	transmembrane protein 167B	0.298616	5.09086e-05		0.74	0.48
Up	Zfp292	zinc finger protein 292	0.297412	0.000345399		0.706	0.412
Up	Adamts3	a disintegrin-like and metallopeptidase (reprolysin type) with thrombospondin type 1 motif, 3	0.29712	0.00308518		0.666	0.332
Up	Pde1a	phosphodiesterase 1A, calmodulin-dependent	0.296089	0.000106279		0.71	0.42
Up	Scn3a	sodium channel, voltage-gated, type III, alpha	0.295743	0.000304267		0.672	0.344
Up	Ndufb5	NADH:ubiquinone oxidoreductase subunit B5	0.295279	0.000783789		0.7	0.4
Up	Mrc2	mannose receptor, C type 2	0.294664	0.00214264		0.681	0.362
Up	Fkbp14	FK506 binding protein 14	0.294414	0.00875103		0.655	0.31
Up	Spop	speckle-type BTB/POZ protein	0.293394	0.00889096		0.653	0.306
Up	Helb	helicase (DNA) B	0.292181	0.00986834		0.636	0.272
Up	Tsc22d1	TSC22 domain family, member 1	0.292138	0.00157161		0.688	0.376
Up	Trappc1	trafficking protein particle complex 1	0.291276	0.00877777		0.647	0.294
Up	Nt5dc2	5'-nucleotidase domain containing 2	0.291057	0.00414387		0.65	0.3
Up	Rpl3	ribosomal protein L3	0.290612	0.00596756		0.664	0.328
Up	Syngr2	synaptogyrin 2	0.289949	0.000101711		0.692	0.384
Up	Arl6ip5	ADP-ribosylation factor-like 6 interacting protein 5	0.287964	0.000606735		0.696	0.392
Up	Gne	glucosamine (UDP-N-acetyl)-2-epimerase/N-acetylmannosamine kinase	0.285376	0.00525681		0.617	0.234
Up	Babam2	BRISC and BRCA1 A complex member 2	0.285103	0.00480194		0.646	0.292
Up	Dixdc1	DIX domain containing 1	0.284909	0.00291885		0.657	0.314
Up	Fuca1	fucosidase, alpha-L- 1, tissue	0.284624	0.00445536		0.668	0.336
Up	Sec23ip	Sec23 interacting protein	0.284246	0.0042387		0.669	0.338
Up	Pdzd11	PDZ domain containing 11	0.284236	0.00346652		0.67	0.34
Up	Akap9	A kinase (PRKA) anchor protein (yotiao) 9	0.283619	0.00201345		0.684	0.368
Up	Ccdc47	coiled-coil domain containing 47	0.283498	0.00776103		0.654	0.308
Up	Rabac1	Rab acceptor 1 (prenylated)	0.283429	0.00527593		0.666	0.332
Up	Mvb12a	multivesicular body subunit 12A	0.283009	8.65295e-05		0.71	0.42
Up	Aars	alanyl-tRNA synthetase	0.28229	0.00126171		0.689	0.378
Up	Taf12	TATA-box binding protein associated factor 12	0.282261	0.00424228		0.648	0.296
Up	Copg1	coatomer protein complex, subunit gamma 1	0.282194	0.00661687		0.662	0.324
Up	Rpl36al	ribosomal protein L36A-like	0.28196	0.000162122		0.725	0.45
Up	Efs	embryonal Fyn-associated substrate	0.28188	0.00414693		0.651	0.302
Up	Atp5g3	ATP synthase, H+ transporting, mitochondrial F0 complex, subunit C3 (subunit 9)	0.280743	0.0010447		0.695	0.39
Up	Amotl2	angiomotin-like 2	0.280284	0.000114647		0.72	0.44
Up	Slc38a9	solute carrier family 38, member 9	0.279657	0.00440087		0.619	0.238
Up	Fkbp2	FK506 binding protein 2	0.278455	3.65137e-06		0.773	0.546
Up	Tmem223	transmembrane protein 223	0.278292	0.00453073		0.663	0.326
Up	Satb1	special AT-rich sequence binding protein 1	0.278115	0.00818032		0.632	0.264
Up	Grb2	growth factor receptor bound protein 2	0.277394	0.00992953		0.645	0.29
Up	Ssr1	signal sequence receptor, alpha	0.277053	0.00396544		0.672	0.344
Up	Golga3	golgi autoantigen, golgin subfamily a, 3	0.276884	0.00167158		0.68	0.36
Up	Atp5d	ATP synthase, H+ transporting, mitochondrial F1 complex, delta subunit	0.276684	0.00990467		0.654	0.308
Up	Bnip3	BCL2/adenovirus E1B interacting protein 3	0.27635	0.000419732		0.694	0.388
Up	Fbxw8	F-box and WD-40 domain protein 8	0.276161	0.00215529		0.656	0.312
Up	Atp6v0a1	ATPase, H+ transporting, lysosomal V0 subunit A1	0.276059	0.00621821		0.634	0.268
Up	Rpl27a	ribosomal protein L27A	0.27592	2.29302e-05		0.752	0.504
Up	Trappc2l	trafficking protein particle complex 2-like	0.275897	0.00327248		0.668	0.336
Up	Mrpl48	mitochondrial ribosomal protein L48	0.274081	0.00138537		0.685	0.37
Up	Alg1	asparagine-linked glycosylation 1 (beta-1,4-mannosyltransferase)	0.273772	0.00276938		0.648	0.296
Up	Wls	wntless WNT ligand secretion mediator	0.273291	0.00541463		0.665	0.33
Up	Luc7l2	LUC7-like 2 (S. cerevisiae)	0.273022	0.000257278		0.716	0.432
Up	Osbpl9	oxysterol binding protein-like 9	0.271771	0.00497852		0.647	0.294
Up	Rps25	ribosomal protein S25	0.271472	6.71106e-06		0.768	0.536
Up	Camk2a	calcium/calmodulin-dependent protein kinase II alpha	0.271041	0.000562118		0.678	0.356
Up	Epha2	Eph receptor A2	0.270767	0.00211803		0.634	0.268
Up	Pik3r1	phosphoinositide-3-kinase regulatory subunit 1	0.269887	0.00102843		0.689	0.378
Up	Casp6	caspase 6	0.268976	0.000832307		0.661	0.322
Up	Clint1	clathrin interactor 1	0.268881	0.00375219		0.672	0.344
Up	Gpt2	glutamic pyruvate transaminase (alanine aminotransferase) 2	0.268702	0.000198221		0.668	0.336
Up	Hmgn3	high mobility group nucleosomal binding domain 3	0.268392	0.000106172		0.724	0.448
Up	Bcas3	breast carcinoma amplified sequence 3	0.267649	3.95281e-06		0.744	0.488
Up	Tmbim4	transmembrane BAX inhibitor motif containing 4	0.267479	0.000107732		0.73	0.46
Up	Cemip	cell migration inducing protein, hyaluronan binding	0.266943	0.000611383		0.665	0.33
Up	Norad	non-coding RNA activated by DNA damage	0.264306	0.00812642		0.658	0.316
Up	Polr2g	polymerase (RNA) II (DNA directed) polypeptide G	0.264305	0.0057115		0.66	0.32
Up	Irf2bpl	interferon regulatory factor 2 binding protein-like	0.263998	1.64147e-08		0.833	0.666
Up	Park7	Parkinson disease (autosomal recessive, early onset) 7	0.262984	0.0025159		0.68	0.36
Up	Cisd1	CDGSH iron sulfur domain 1	0.262848	4.27822e-05		0.726	0.452
Up	Vps28	vacuolar protein sorting 28	0.262321	0.00171414		0.68	0.36
Up	Gxylt2	glucoside xylosyltransferase 2	0.261411	1.04294e-05		0.749	0.498
Up	Hspa2	heat shock protein 2	0.260753	0.000465975		0.7	0.4
Up	Clec11a	C-type lectin domain family 11, member a	0.260669	0.000426421		0.695	0.39
Up	Rps27l	ribosomal protein S27-like	0.259007	0.00216297		0.683	0.366
Up	Ndufa6	NADH:ubiquinone oxidoreductase subunit A6	0.258915	0.00247256		0.68	0.36
Up	Uqcr11	ubiquinol-cytochrome c reductase, complex III subunit XI	0.258406	0.00448789		0.669	0.338
Up	C1qtnf6	C1q and tumor necrosis factor related protein 6	0.258406	0.00780197		0.657	0.314
Up	2210408I21Rik	RIKEN cDNA 2210408I21 gene	0.257984	0.00196796		0.643	0.286
Up	Snai1	snail family zinc finger 1	0.257742	0.00865185		0.651	0.302
Up	Itga11	integrin alpha 11	0.25735	0.000810666		0.697	0.394
Up	St3gal5	ST3 beta-galactoside alpha-2,3-sialyltransferase 5	0.257257	0.00445556		0.649	0.298
Up	Dab2ip	disabled 2 interacting protein	0.256488	6.29673e-06		0.75	0.5
Up	Mrps21	mitochondrial ribosomal protein S21	0.255872	0.000481832		0.707	0.414
Up	Pcnx3	pecanex homolog 3	0.255165	0.00578058		0.625	0.25
Up	Tnrc6b	trinucleotide repeat containing 6b	0.254977	0.000211216		0.72	0.44
Up	Dync1i1	dynein cytoplasmic 1 intermediate chain 1	0.2548	9.57139e-05		0.691	0.382
Up	Polr2j	polymerase (RNA) II (DNA directed) polypeptide J	0.254777	0.00103576		0.689	0.378
Up	Serf1	small EDRK-rich factor 1	0.253841	3.60832e-07		0.802	0.604
Up	Tbc1d8b	TBC1 domain family, member 8B	0.252345	1.82558e-05		0.742	0.484
Up	Slc25a11	solute carrier family 25 (mitochondrial carrier oxoglutarate carrier), member 11	0.251883	0.00610204		0.641	0.282
Up	Fetub	fetuin beta	0.251532	0.000571431		0.658	0.316
Up	Mxd4	Max dimerization protein 4	0.250648	0.00436512		0.639	0.278
Up	Cd82	CD82 antigen	0.250557	0.00383137		0.632	0.264
Up	Ccdc117	coiled-coil domain containing 117	0.250171	0.00721979		0.627	0.254
Down	Snx18	sorting nexin 18	-0.253093	0.00572629		NA	NA
Down	Stk17b	serine/threonine kinase 17b (apoptosis-inducing)	-0.256949	0.00165462		NA	NA
Down	Niban1	niban apoptosis regulator 1	-0.257051	0.000563651		NA	NA
Down	Cacna1g	calcium channel, voltage-dependent, T type, alpha 1G subunit	-0.261024	0.000269605		NA	NA
Down	Zdbf2	zinc finger, DBF-type containing 2	-0.261163	0.000825363		NA	NA
Down	Hells	helicase, lymphoid specific	-0.261818	0.00297442		NA	NA
Down	Cltb	clathrin, light polypeptide (Lcb)	-0.263025	0.000570659		NA	NA
Down	Spire1	spire type actin nucleation factor 1	-0.263473	0.00118554		NA	NA
Down	Nhsl2	NHS-like 2	-0.264343	0.00041496		NA	NA
Down	Morc2a	microrchidia 2A	-0.265025	0.00187547		NA	NA
Down	Hs6st1	heparan sulfate 6-O-sulfotransferase 1	-0.265363	0.00113405		NA	NA
Down	Samd4b	sterile alpha motif domain containing 4B	-0.268815	0.00303886		NA	NA
Down	Llgl1	LLGL1 scribble cell polarity complex component	-0.269174	0.00494431		NA	NA
Down	Basp1	brain abundant, membrane attached signal protein 1	-0.270492	1.33538e-19		NA	NA
Down	Atp1b1	ATPase, Na+/K+ transporting, beta 1 polypeptide	-0.270709	1.57756e-06		NA	NA
Down	Smim1	small integral membrane protein 1	-0.271449	1.36401e-08		NA	NA
Down	Arglu1	arginine and glutamate rich 1	-0.274723	0.00466195		NA	NA
Down	Dennd2a	DENN/MADD domain containing 2A	-0.275602	5.83678e-11		NA	NA
Down	Lpar4	lysophosphatidic acid receptor 4	-0.276675	9.79622e-06		NA	NA
Down	N6amt1	N-6 adenine-specific DNA methyltransferase 1 (putative)	-0.27711	0.00950131		NA	NA
Down	Nck2	non-catalytic region of tyrosine kinase adaptor protein 2	-0.279736	1.22985e-05		NA	NA
Down	Lrp6	low density lipoprotein receptor-related protein 6	-0.282904	0.00380656		NA	NA
Down	Acvrl1	activin A receptor, type II-like 1	-0.283441	4.82717e-09		NA	NA
Down	Kazn	kazrin, periplakin interacting protein	-0.284384	1.67566e-06		NA	NA
Down	Ncapg2	non-SMC condensin II complex, subunit G2	-0.289924	0.00881508		NA	NA
Down	Slc25a4	solute carrier family 25 (mitochondrial carrier, adenine nucleotide translocator), member 4	-0.289949	0.00324301		NA	NA
Down	Maff	v-maf musculoaponeurotic fibrosarcoma oncogene family, protein F (avian)	-0.291258	6.42525e-10		NA	NA
Down	Slc7a11	solute carrier family 7 (cationic amino acid transporter, y+ system), member 11	-0.291793	0.00090461		NA	NA
Down	Arf6	ADP-ribosylation factor 6	-0.292095	0.00929241		NA	NA
Down	Lig1	ligase I, DNA, ATP-dependent	-0.293604	0.00406895		NA	NA
Down	Larp7	La ribonucleoprotein domain family, member 7	-0.293856	0.00642288		NA	NA
Down	Slc39a1	solute carrier family 39 (zinc transporter), member 1	-0.294196	0.00418636		NA	NA
Down	Sgcb	sarcoglycan, beta (dystrophin-associated glycoprotein)	-0.297318	0.000778105		NA	NA
Down	Septin6	septin 6	-0.298584	0.0048661		NA	NA
Down	Iqgap2	IQ motif containing GTPase activating protein 2	-0.302502	2.84412e-05		NA	NA
Down	C1qtnf7	C1q and tumor necrosis factor related protein 7	-0.304532	1.55976e-06		NA	NA
Down	Micall1	microtubule associated monooxygenase, calponin and LIM domain containing -like 1	-0.304572	2.70912e-10		NA	NA
Down	Tnfsf9	tumor necrosis factor (ligand) superfamily, member 9	-0.30481	1.05449e-05		NA	NA
Down	Utp15	UTP15 small subunit processome component	-0.30609	0.00672399		NA	NA
Down	Naa50	N(alpha)-acetyltransferase 50, NatE catalytic subunit	-0.308616	0.00889096		NA	NA
Down	Agpat4	1-acylglycerol-3-phosphate O-acyltransferase 4 (lysophosphatidic acid acyltransferase, delta)	-0.30872	3.31192e-05		NA	NA
Down	Mgat2	mannoside acetylglucosaminyltransferase 2	-0.308951	0.00388457		NA	NA
Down	Pisd	phosphatidylserine decarboxylase	-0.314394	0.000790967		NA	NA
Down	Tpbg	trophoblast glycoprotein	-0.315615	0.00625828		NA	NA
Down	Senp1	SUMO1/sentrin specific peptidase 1	-0.317057	0.00892845		NA	NA
Down	Psap	prosaposin	-0.318005	0.00048089		NA	NA
Down	Rps3	ribosomal protein S3	-0.319827	3.2626e-05		NA	NA
Down	Selenok	selenoprotein K	-0.319886	0.00206472		NA	NA
Down	Tmod2	tropomodulin 2	-0.320954	4.06428e-08		NA	NA
Down	Il17ra	interleukin 17 receptor A	-0.322401	0.0012081		NA	NA
Down	Trim2	tripartite motif-containing 2	-0.324882	0.001154		NA	NA
Down	Prkar2a	protein kinase, cAMP dependent regulatory, type II alpha	-0.32634	0.000306294		NA	NA
Down	Tut4	terminal uridylyl transferase 4	-0.327173	0.00882068		NA	NA
Down	Tax1bp3	Tax1 (human T cell leukemia virus type I) binding protein 3	-0.327318	0.00966946		NA	NA
Down	Clip3	CAP-GLY domain containing linker protein 3	-0.332852	0.000350191		NA	NA
Down	Nr2f2	nuclear receptor subfamily 2, group F, member 2	-0.335603	0.00679405		NA	NA
Down	Gaa	glucosidase, alpha, acid	-0.338383	0.000339795		NA	NA
Down	Ncoa7	nuclear receptor coactivator 7	-0.33897	0.00225367		NA	NA
Down	Tmem47	transmembrane protein 47	-0.340388	1.83517e-07		NA	NA
Down	Phactr2	phosphatase and actin regulator 2	-0.341144	2.71907e-05		NA	NA
Down	Zc3hav1	zinc finger CCCH type, antiviral 1	-0.343003	0.00260325		NA	NA
Down	Itpripl1	inositol 1,4,5-triphosphate receptor interacting protein-like 1	-0.345473	0.000510216		NA	NA
Down	Tmsb4x	thymosin, beta 4, X chromosome	-0.347314	0.00799014		NA	NA
Down	Clstn1	calsyntenin 1	-0.347929	1.02369e-05		NA	NA
Down	Gstm1	glutathione S-transferase, mu 1	-0.350485	0.000148763		NA	NA
Down	Pvr	poliovirus receptor	-0.351297	1.97916e-09		NA	NA
Down	2700081O15Rik	RIKEN cDNA 2700081O15 gene	-0.352973	0.00844152		NA	NA
Down	Trak1	trafficking protein, kinesin binding 1	-0.353998	0.00160083		NA	NA
Down	Snrpg	small nuclear ribonucleoprotein polypeptide G	-0.356253	2.29416e-06		NA	NA
Down	Cavin3	caveolae associated 3	-0.357015	0.000427082		NA	NA
Down	Vash2	vasohibin 2	-0.359087	0.00175019		NA	NA
Down	Tspan7	tetraspanin 7	-0.360172	0.000240289		NA	NA
Down	Ngfr	nerve growth factor receptor (TNFR superfamily, member 16)	-0.360354	6.44057e-09		NA	NA
Down	Col16a1	collagen, type XVI, alpha 1	-0.364221	0.00669754		NA	NA
Down	E2f6	E2F transcription factor 6	-0.365274	9.89505e-06		NA	NA
Down	Slc19a2	solute carrier family 19 (thiamine transporter), member 2	-0.36607	0.000604623		NA	NA
Down	Pdgfrb	platelet derived growth factor receptor, beta polypeptide	-0.366555	6.68592e-06		NA	NA
Down	Col27a1	collagen, type XXVII, alpha 1	-0.36706	0.000473592		NA	NA
Down	Phlda1	pleckstrin homology like domain, family A, member 1	-0.370493	0.0018522		NA	NA
Down	Stam	signal transducing adaptor molecule (SH3 domain and ITAM motif) 1	-0.376586	0.000174289		NA	NA
Down	Poglut3	protein O-glucosyltransferase 3	-0.376839	0.00260023		NA	NA
Down	Dpt	dermatopontin	-0.377837	2.74451e-08		NA	NA
Down	Mid1	midline 1	-0.381089	7.38088e-07		NA	NA
Down	Epha3	Eph receptor A3	-0.381718	2.70557e-05		NA	NA
Down	Ccn3	cellular communication network factor 3	-0.381989	7.60521e-14		NA	NA
Down	Arhgap28	Rho GTPase activating protein 28	-0.383771	0.00105192		NA	NA
Down	Cyb5a	cytochrome b5 type A (microsomal)	-0.384154	0.00358674		NA	NA
Down	Castor1	cytosolic arginine sensor for mTORC1 subunit 1	-0.385996	9.4639e-05		NA	NA
Down	Tacc2	transforming, acidic coiled-coil containing protein 2	-0.386467	3.07897e-06		NA	NA
Down	Rasgef1b	RasGEF domain family, member 1B	-0.387844	0.00435638		NA	NA
Down	Anpep	alanyl (membrane) aminopeptidase	-0.388166	0.000546982		NA	NA
Down	Zfp326	zinc finger protein 326	-0.389984	0.0024552		NA	NA
Down	Septin2	septin 2	-0.39102	3.34504e-05		NA	NA
Down	Agrn	agrin	-0.392734	0.00207992		NA	NA
Down	Snu13	SNU13 homolog, small nuclear ribonucleoprotein (U4/U6.U5)	-0.392937	0.00740286		NA	NA
Down	Stat5a	signal transducer and activator of transcription 5A	-0.400084	0.000604995		NA	NA
Down	Gnb1	guanine nucleotide binding protein (G protein), beta 1	-0.402728	0.000134863		NA	NA
Down	Rbpms	RNA binding protein gene with multiple splicing	-0.402806	6.1312e-05		NA	NA
Down	Clasp2	CLIP associating protein 2	-0.402991	0.000189408		NA	NA
Down	Brip1os	BRCA1 interacting protein C-terminal helicase 1, opposite strand	-0.404162	0.000740819		NA	NA
Down	Rap1a	RAS-related protein 1a	-0.404435	0.00565946		NA	NA
Down	Tnxb	tenascin XB	-0.406698	2.26879e-11		NA	NA
Down	Tyms	thymidylate synthase	-0.407115	2.39945e-05		NA	NA
Down	Taf1d	TATA-box binding protein associated factor, RNA polymerase I, D	-0.408587	0.000122318		NA	NA
Down	Lipa	lysosomal acid lipase A	-0.408655	0.00906475		NA	NA
Down	Eif5a	eukaryotic translation initiation factor 5A	-0.408863	0.00466202		NA	NA
Down	Dtl	denticleless E3 ubiquitin protein ligase	-0.409683	3.19619e-05		NA	NA
Down	Rhoc	ras homolog family member C	-0.410405	0.00139766		NA	NA
Down	Pxdn	peroxidasin	-0.415598	8.12702e-10		NA	NA
Down	Sema3a	sema domain, immunoglobulin domain (Ig), short basic domain, secreted, (semaphorin) 3A	-0.416688	0.000908618		NA	NA
Down	Pik3c2b	phosphatidylinositol-4-phosphate 3-kinase catalytic subunit type 2 beta	-0.417155	3.17009e-06		NA	NA
Down	Ddah2	dimethylarginine dimethylaminohydrolase 2	-0.417507	4.84904e-05		NA	NA
Down	Arid5b	AT rich interactive domain 5B (MRF1-like)	-0.4185	0.000304152		NA	NA
Down	Piezo2	piezo-type mechanosensitive ion channel component 2	-0.419026	6.14103e-06		NA	NA
Down	Zbtb20	zinc finger and BTB domain containing 20	-0.419156	0.000451295		NA	NA
Down	Bhlhe41	basic helix-loop-helix family, member e41	-0.419811	8.05217e-07		NA	NA
Down	Sh3bgrl3	SH3 domain binding glutamic acid-rich protein-like 3	-0.421871	0.00304994		NA	NA
Down	Cdc42	cell division cycle 42	-0.424072	0.00336471		NA	NA
Down	Cers6	ceramide synthase 6	-0.425166	8.12885e-09		NA	NA
Down	Notch1	notch 1	-0.425321	1.11468e-07		NA	NA
Down	Casp4	caspase 4, apoptosis-related cysteine peptidase	-0.426537	2.50389e-06		NA	NA
Down	Ncl	nucleolin	-0.427244	0.00697228		NA	NA
Down	C1ra	complement component 1, r subcomponent A	-0.427404	6.45837e-08		NA	NA
Down	Baz1a	bromodomain adjacent to zinc finger domain 1A	-0.43213	0.00631274		NA	NA
Down	Tnfaip8	tumor necrosis factor, alpha-induced protein 8	-0.435301	4.20413e-08		NA	NA
Down	Dapk1	death associated protein kinase 1	-0.435634	0.0013218		NA	NA
Down	Cachd1	cache domain containing 1	-0.436692	4.56162e-05		NA	NA
Down	Vapa	vesicle-associated membrane protein, associated protein A	-0.437794	0.00437677		NA	NA
Down	Ank3	ankyrin 3, epithelial	-0.438231	0.000275692		NA	NA
Down	Lgals3bp	lectin, galactoside-binding, soluble, 3 binding protein	-0.440401	3.22522e-06		NA	NA
Down	Bnc2	basonuclin 2	-0.441168	2.25791e-11		NA	NA
Down	Arhgap29	Rho GTPase activating protein 29	-0.441662	0.000791548		NA	NA
Down	Psma5	proteasome subunit alpha 5	-0.441997	0.00414168		NA	NA
Down	Sfpq	splicing factor proline/glutamine rich (polypyrimidine tract binding protein associated)	-0.443738	0.000568471		NA	NA
Down	Igfbp7	insulin-like growth factor binding protein 7	-0.445654	3.48392e-11		NA	NA
Down	Aebp1	AE binding protein 1	-0.446225	9.81965e-06		NA	NA
Down	Fam76a	family with sequence similarity 76, member A	-0.446434	0.00110562		NA	NA
Down	Rrp15	ribosomal RNA processing 15 homolog	-0.447145	0.00143234		NA	NA
Down	Actr2	ARP2 actin-related protein 2	-0.448127	0.000346807		NA	NA
Down	Stx3	syntaxin 3	-0.448579	0.00028114		NA	NA
Down	Zfp397	zinc finger protein 397	-0.44918	0.00881508		NA	NA
Down	Pold3	polymerase (DNA-directed), delta 3, accessory subunit	-0.451938	0.00183465		NA	NA
Down	Glce	glucuronyl C5-epimerase	-0.452436	0.000192762		NA	NA
Down	Ppia	peptidylprolyl isomerase A	-0.452797	3.39398e-06		NA	NA
Down	Crip1	cysteine-rich protein 1 (intestinal)	-0.455249	0.000727836		NA	NA
Down	Csrnp1	cysteine-serine-rich nuclear protein 1	-0.455647	0.000216532		NA	NA
Down	Csnk1a1	casein kinase 1, alpha 1	-0.456605	0.00466195		NA	NA
Down	Rdh10	retinol dehydrogenase 10 (all-trans)	-0.45979	0.000314655		NA	NA
Down	Tfpi2	tissue factor pathway inhibitor 2	-0.460349	0.00834494		NA	NA
Down	Cpxm1	carboxypeptidase X 1 (M14 family)	-0.46172	2.80302e-05		NA	NA
Down	Lrpap1	low density lipoprotein receptor-related protein associated protein 1	-0.464671	0.00696887		NA	NA
Down	Abca9	ATP-binding cassette, sub-family A (ABC1), member 9	-0.465502	0.00312579		NA	NA
Down	Clu	clusterin	-0.466466	0.00119959		NA	NA
Down	Lhfpl2	lipoma HMGIC fusion partner-like 2	-0.466894	0.00540187		NA	NA
Down	Arl5b	ADP-ribosylation factor-like 5B	-0.467868	0.00755463		NA	NA
Down	Panx1	pannexin 1	-0.468495	1.18605e-07		NA	NA
Down	B4galt5	UDP-Gal:betaGlcNAc beta 1,4-galactosyltransferase, polypeptide 5	-0.469715	8.03728e-11		NA	NA
Down	Hspe1	heat shock protein 1 (chaperonin 10)	-0.470586	0.000475996		NA	NA
Down	S100a10	S100 calcium binding protein A10 (calpactin)	-0.473559	0.00014276		NA	NA
Down	Trib1	tribbles pseudokinase 1	-0.474899	0.00176547		NA	NA
Down	Ywhab	tyrosine 3-monooxygenase/tryptophan 5-monooxygenase activation protein, beta polypeptide	-0.475572	0.00553734		NA	NA
Down	Ybx3	Y box protein 3	-0.477277	4.38851e-06		NA	NA
Down	Tmem100	transmembrane protein 100	-0.477861	0.000336536		NA	NA
Down	Nr4a3	nuclear receptor subfamily 4, group A, member 3	-0.478682	0.00454727		NA	NA
Down	Klhl21	kelch-like 21	-0.478824	0.00729387		NA	NA
Down	Tet3	tet methylcytosine dioxygenase 3	-0.479636	4.10727e-05		NA	NA
Down	Osbpl1a	oxysterol binding protein-like 1A	-0.479793	0.000108072		NA	NA
Down	Gas7	growth arrest specific 7	-0.481577	1.80546e-10		NA	NA
Down	Galnt17	polypeptide N-acetylgalactosaminyltransferase 17	-0.483239	4.82717e-09		NA	NA
Down	Hspg2	perlecan (heparan sulfate proteoglycan 2)	-0.483407	0.000296633		NA	NA
Down	Erdr1	erythroid differentiation regulator 1	-0.484333	1.16105e-10		NA	NA
Down	Iqgap1	IQ motif containing GTPase activating protein 1	-0.484686	0.00220761		NA	NA
Down	Spon2	spondin 2, extracellular matrix protein	-0.486424	0.000146728		NA	NA
Down	Extl3	exostosin-like glycosyltransferase 3	-0.487835	0.00459281		NA	NA
Down	Tns2	tensin 2	-0.488895	0.00200607		NA	NA
Down	Tra2b	transformer 2 beta	-0.490041	0.000644912		NA	NA
Down	Egfr	epidermal growth factor receptor	-0.490141	9.74259e-09		NA	NA
Down	Soat1	sterol O-acyltransferase 1	-0.492773	1.38296e-07		NA	NA
Down	Hs6st2	heparan sulfate 6-O-sulfotransferase 2	-0.493843	2.26879e-11		NA	NA
Down	Gnl2	guanine nucleotide binding protein-like 2 (nucleolar)	-0.497405	0.0021207		NA	NA
Down	Anp32b	acidic (leucine-rich) nuclear phosphoprotein 32 family, member B	-0.500348	0.00755255		NA	NA
Down	Dnmt1	DNA methyltransferase (cytosine-5) 1	-0.502045	0.00475091		NA	NA
Down	Hnrnpa2b1	heterogeneous nuclear ribonucleoprotein A2/B1	-0.504491	0.00362065		NA	NA
Down	Prkx	protein kinase, X-linked	-0.505224	0.000522869		NA	NA
Down	Ssx2ip	synovial sarcoma, X 2 interacting protein	-0.509253	0.00182443		NA	NA
Down	Rnf19b	ring finger protein 19B	-0.510131	0.00400627		NA	NA
Down	P4ha3	procollagen-proline, 2-oxoglutarate 4-dioxygenase (proline 4-hydroxylase), alpha polypeptide III	-0.510153	1.42103e-07		NA	NA
Down	Irgm1	immunity-related GTPase family M member 1	-0.510576	0.00370252		NA	NA
Down	Rad18	RAD18 E3 ubiquitin protein ligase	-0.51357	0.000250199		NA	NA
Down	Cd55	CD55 molecule, decay accelerating factor for complement	-0.514051	0.000361333		NA	NA
Down	Cks1b	CDC28 protein kinase 1b	-0.514688	6.98963e-06		NA	NA
Down	Pdia3	protein disulfide isomerase associated 3	-0.516028	0.000310804		NA	NA
Down	Adam22	a disintegrin and metallopeptidase domain 22	-0.517784	3.55231e-09		NA	NA
Down	Tgfb3	transforming growth factor, beta 3	-0.518745	0.00739754		NA	NA
Down	Anxa2	annexin A2	-0.519045	8.93273e-07		NA	NA
Down	B2m	beta-2 microglobulin	-0.519868	1.73155e-06		NA	NA
Down	Zfp36l1	zinc finger protein 36, C3H type-like 1	-0.521496	0.00377063		NA	NA
Down	Tmx4	thioredoxin-related transmembrane protein 4	-0.522509	0.00386145		NA	NA
Down	Cdc7	cell division cycle 7 (S. cerevisiae)	-0.523305	0.00405753		NA	NA
Down	Prdx1	peroxiredoxin 1	-0.523555	0.000122911		NA	NA
Down	Dock9	dedicator of cytokinesis 9	-0.524058	4.65905e-07		NA	NA
Down	Kpna2	karyopherin (importin) alpha 2	-0.524502	0.00354131		NA	NA
Down	Mcmbp	minichromosome maintenance complex binding protein	-0.525515	0.00148833		NA	NA
Down	Coq10b	coenzyme Q10B	-0.526832	0.00224428		NA	NA
Down	Gxylt1	glucoside xylosyltransferase 1	-0.52696	0.000555966		NA	NA
Down	Ldlr	low density lipoprotein receptor	-0.527283	2.1942e-07		NA	NA
Down	Wipf1	WAS/WASL interacting protein family, member 1	-0.527849	7.44646e-07		NA	NA
Down	Txlng	taxilin gamma	-0.530338	0.00544792		NA	NA
Down	Set	SET nuclear oncogene	-0.531241	0.000100745		NA	NA
Down	Ppp1r2	protein phosphatase 1, regulatory inhibitor subunit 2	-0.531259	9.02982e-05		NA	NA
Down	Ythdf2	YTH N6-methyladenosine RNA binding protein 2	-0.531629	0.00942401		NA	NA
Down	Selenow	selenoprotein W	-0.533734	9.8737e-06		NA	NA
Down	Qpct	glutaminyl-peptide cyclotransferase (glutaminyl cyclase)	-0.534433	0.00162863		NA	NA
Down	Zc3h15	zinc finger CCCH-type containing 15	-0.534698	0.00049887		NA	NA
Down	Socs5	suppressor of cytokine signaling 5	-0.53569	2.61802e-08		NA	NA
Down	Mfge8	milk fat globule-EGF factor 8 protein	-0.539133	0.00773872		NA	NA
Down	Parp3	poly (ADP-ribose) polymerase family, member 3	-0.539962	0.00377029		NA	NA
Down	Clcn5	chloride channel, voltage-sensitive 5	-0.542213	1.21419e-06		NA	NA
Down	Ahr	aryl-hydrocarbon receptor	-0.542836	8.0601e-06		NA	NA
Down	Lonrf3	LON peptidase N-terminal domain and ring finger 3	-0.544029	3.19619e-05		NA	NA
Down	Tpm2	tropomyosin 2, beta	-0.547593	4.8914e-06		NA	NA
Down	Prss23	protease, serine 23	-0.548411	2.37935e-06		NA	NA
Down	Csrp2	cysteine and glycine-rich protein 2	-0.550121	1.41132e-07		NA	NA
Down	B3galnt1	UDP-GalNAc:betaGlcNAc beta 1,3-galactosaminyltransferase, polypeptide 1	-0.551809	1.52559e-07		NA	NA
Down	Arsj	arylsulfatase J	-0.552179	7.31983e-09		NA	NA
Down	Rbm26	RNA binding motif protein 26	-0.55264	0.000221577		NA	NA
Down	Map3k2	mitogen-activated protein kinase kinase kinase 2	-0.554475	0.00133015		NA	NA
Down	Nfkbia	nuclear factor of kappa light polypeptide gene enhancer in B cells inhibitor, alpha	-0.556964	1.02036e-05		NA	NA
Down	Man1a	mannosidase 1, alpha	-0.558137	1.20983e-07		NA	NA
Down	Ehbp1	EH domain binding protein 1	-0.558936	1.84726e-05		NA	NA
Down	Fgd5	FYVE, RhoGEF and PH domain containing 5	-0.561365	1.42033e-06		NA	NA
Down	Cdon	cell adhesion molecule-related/down-regulated by oncogenes	-0.561414	2.34539e-07		NA	NA
Down	Stil	Scl/Tal1 interrupting locus	-0.562953	1.39522e-06		NA	NA
Down	Zswim4	zinc finger SWIM-type containing 4	-0.563367	0.002356		NA	NA
Down	Emilin2	elastin microfibril interfacer 2	-0.56364	1.99171e-09		NA	NA
Down	Myl12b	myosin, light chain 12B, regulatory	-0.564072	0.00893608		NA	NA
Down	Pde3a	phosphodiesterase 3A, cGMP inhibited	-0.565517	9.91311e-10		NA	NA
Down	Klf14	Kruppel-like factor 14	-0.566742	8.29106e-10		NA	NA
Down	Slf2	SMC5-SMC6 complex localization factor 2	-0.567833	0.000841955		NA	NA
Down	Atp8b1	ATPase, class I, type 8B, member 1	-0.569895	1.08806e-13		NA	NA
Down	Nup98	nucleoporin 98	-0.571493	6.88535e-05		NA	NA
Down	Pole	polymerase (DNA directed), epsilon	-0.573129	5.31013e-06		NA	NA
Down	Bzw1	basic leucine zipper and W2 domains 1	-0.575475	0.000672518		NA	NA
Down	Sele	selectin, endothelial cell	-0.575951	1.39522e-06		NA	NA
Down	Cmip	c-Maf inducing protein	-0.578031	0.000281205		NA	NA
Down	Kctd20	potassium channel tetramerisation domain containing 20	-0.578066	0.0002339		NA	NA
Down	Hmgb2	high mobility group box 2	-0.579663	0.00372655		NA	NA
Down	Ahctf1	AT hook containing transcription factor 1	-0.58058	0.00904599		NA	NA
Down	Tenm3	teneurin transmembrane protein 3	-0.580706	3.5636e-07		NA	NA
Down	Tgfbi	transforming growth factor, beta induced	-0.581366	9.68745e-07		NA	NA
Down	Fnip2	folliculin interacting protein 2	-0.583657	2.77257e-06		NA	NA
Down	4921524J17Rik	RIKEN cDNA 4921524J17 gene	-0.584448	0.000577748		NA	NA
Down	Tlr4	toll-like receptor 4	-0.584609	0.00436009		NA	NA
Down	Lpp	LIM domain containing preferred translocation partner in lipoma	-0.585422	0.00616102		NA	NA
Down	Epha4	Eph receptor A4	-0.585603	0.00208252		NA	NA
Down	Zfp367	zinc finger protein 367	-0.586217	2.37509e-05		NA	NA
Down	Spsb1	splA/ryanodine receptor domain and SOCS box containing 1	-0.5883	0.00725859		NA	NA
Down	Cdc42se1	CDC42 small effector 1	-0.589066	0.000257928		NA	NA
Down	Rtl3	retrotransposon Gag like 3	-0.589851	1.52559e-07		NA	NA
Down	Cald1	caldesmon 1	-0.590468	0.00449703		NA	NA
Down	Dse	dermatan sulfate epimerase	-0.590657	1.86405e-07		NA	NA
Down	Khk	ketohexokinase	-0.592332	2.76649e-06		NA	NA
Down	Mterf4	mitochondrial transcription termination factor 4	-0.593877	0.000254387		NA	NA
Down	Ablim1	actin-binding LIM protein 1	-0.594122	8.13458e-08		NA	NA
Down	Fam110b	family with sequence similarity 110, member B	-0.594236	1.62554e-07		NA	NA
Down	Pcnp	PEST proteolytic signal containing nuclear protein	-0.595158	0.000580603		NA	NA
Down	Plce1	phospholipase C, epsilon 1	-0.596447	4.61565e-05		NA	NA
Down	Tspan6	tetraspanin 6	-0.596622	0.00168125		NA	NA
Down	Cd81	CD81 antigen	-0.599852	0.000284502		NA	NA
Down	Tns1	tensin 1	-0.600713	5.29711e-05		NA	NA
Down	Plxna2	plexin A2	-0.601806	5.02975e-05		NA	NA
Down	Gm2a	GM2 ganglioside activator protein	-0.602239	0.000272264		NA	NA
Down	Septin11	septin 11	-0.602818	0.00166897		NA	NA
Down	Dtymk	deoxythymidylate kinase	-0.604125	0.00601805		NA	NA
Down	Lrig1	leucine-rich repeats and immunoglobulin-like domains 1	-0.606811	7.3737e-09		NA	NA
Down	Pdlim1	PDZ and LIM domain 1 (elfin)	-0.607356	1.10201e-06		NA	NA
Down	Limch1	LIM and calponin homology domains 1	-0.607988	0.00459281		NA	NA
Down	Txn1	thioredoxin 1	-0.608536	3.04405e-05		NA	NA
Down	Ncstn	nicastrin	-0.609267	0.00251785		NA	NA
Down	Mcl1	myeloid cell leukemia sequence 1	-0.609967	0.00219623		NA	NA
Down	Ccdc3	coiled-coil domain containing 3	-0.611758	4.17333e-06		NA	NA
Down	Nfix	nuclear factor I/X	-0.612004	0.000262241		NA	NA
Down	Ctsc	cathepsin C	-0.612619	0.00114784		NA	NA
Down	Rgl1	ral guanine nucleotide dissociation stimulator,-like 1	-0.612879	0.0081646		NA	NA
Down	Ttc3	tetratricopeptide repeat domain 3	-0.614496	0.000769295		NA	NA
Down	F3	coagulation factor III	-0.615818	0.00333102		NA	NA
Down	Crabp2	cellular retinoic acid binding protein II	-0.617012	1.5209e-06		NA	NA
Down	Kdm6b	KDM1 lysine (K)-specific demethylase 6B	-0.618952	8.76283e-10		NA	NA
Down	Ndst1	N-deacetylase/N-sulfotransferase (heparan glucosaminyl) 1	-0.622852	0.00472948		NA	NA
Down	Litaf	LPS-induced TN factor	-0.623561	0.00975358		NA	NA
Down	Hmga2	high mobility group AT-hook 2	-0.623718	0.000160058		NA	NA
Down	Gfra2	glial cell line derived neurotrophic factor family receptor alpha 2	-0.625121	6.86653e-09		NA	NA
Down	Trabd2b	TraB domain containing 2B	-0.626847	4.82717e-09		NA	NA
Down	Sub1	SUB1 homolog, transcriptional regulator	-0.627217	1.50166e-06		NA	NA
Down	Ltbp4	latent transforming growth factor beta binding protein 4	-0.62983	5.40021e-07		NA	NA
Down	Pdlim7	PDZ and LIM domain 7	-0.630303	3.80509e-08		NA	NA
Down	Syne2	spectrin repeat containing, nuclear envelope 2	-0.630909	7.28579e-06		NA	NA
Down	Wac	WW domain containing adaptor with coiled-coil	-0.631871	0.00046157		NA	NA
Down	Mcm6	minichromosome maintenance complex component 6	-0.634151	6.97708e-08		NA	NA
Down	Gfra1	glial cell line derived neurotrophic factor family receptor alpha 1	-0.634683	1.12898e-09		NA	NA
Down	Calr	calreticulin	-0.634992	0.00315273		NA	NA
Down	Ubp1	upstream binding protein 1	-0.635041	0.00913481		NA	NA
Down	Slc16a2	solute carrier family 16 (monocarboxylic acid transporters), member 2	-0.635291	0.000454796		NA	NA
Down	Sult5a1	sulfotransferase family 5A, member 1	-0.635707	6.04036e-09		NA	NA
Down	Itgav	integrin alpha V	-0.635919	0.00027333		NA	NA
Down	Ywhaz	tyrosine 3-monooxygenase/tryptophan 5-monooxygenase activation protein, zeta polypeptide	-0.637661	1.76781e-08		NA	NA
Down	Crabp1	cellular retinoic acid binding protein I	-0.638889	1.7461e-15		NA	NA
Down	Eea1	early endosome antigen 1	-0.641749	0.000111883		NA	NA
Down	Fth1	ferritin heavy polypeptide 1	-0.642673	3.58682e-06		NA	NA
Down	Elf4	E74-like factor 4 (ets domain transcription factor)	-0.647598	0.000199878		NA	NA
Down	Itgb3	integrin beta 3	-0.647643	3.71417e-08		NA	NA
Down	Clic1	chloride intracellular channel 1	-0.647822	4.56303e-05		NA	NA
Down	Abca8a	ATP-binding cassette, sub-family A (ABC1), member 8a	-0.649865	1.68041e-05		NA	NA
Down	Zfp516	zinc finger protein 516	-0.650389	0.00111486		NA	NA
Down	Rell1	RELT-like 1	-0.652083	4.11722e-06		NA	NA
Down	Myl12a	myosin, light chain 12A, regulatory, non-sarcomeric	-0.653425	1.22849e-06		NA	NA
Down	Sulf2	sulfatase 2	-0.655988	0.000136599		NA	NA
Down	Man2a1	mannosidase 2, alpha 1	-0.656575	6.44467e-11		NA	NA
Down	Rarres2	retinoic acid receptor responder (tazarotene induced) 2	-0.656778	2.81607e-16		NA	NA
Down	Ugcg	UDP-glucose ceramide glucosyltransferase	-0.662464	0.000876345		NA	NA
Down	F2r	coagulation factor II (thrombin) receptor	-0.663367	1.69039e-10		NA	NA
Down	Cxcl10	chemokine (C-X-C motif) ligand 10	-0.665728	2.625e-05		NA	NA
Down	Eps8	epidermal growth factor receptor pathway substrate 8	-0.666521	3.12175e-09		NA	NA
Down	Clic4	chloride intracellular channel 4 (mitochondrial)	-0.668969	0.00944757		NA	NA
Down	Ece1	endothelin converting enzyme 1	-0.672087	0.000729247		NA	NA
Down	Cmtm3	CKLF-like MARVEL transmembrane domain containing 3	-0.673483	5.59307e-12		NA	NA
Down	Stx12	syntaxin 12	-0.673529	0.00506962		NA	NA
Down	Cish	cytokine inducible SH2-containing protein	-0.674774	7.70744e-06		NA	NA
Down	Ghr	growth hormone receptor	-0.675133	0.00323545		NA	NA
Down	Nr4a1	nuclear receptor subfamily 4, group A, member 1	-0.675521	0.00222661		NA	NA
Down	Rbp1	retinol binding protein 1, cellular	-0.675549	2.29903e-17		NA	NA
Down	Tpm4	tropomyosin 4	-0.67679	0.000235478		NA	NA
Down	Sox9	SRY (sex determining region Y)-box 9	-0.67991	2.10805e-05		NA	NA
Down	Slc6a6	solute carrier family 6 (neurotransmitter transporter, taurine), member 6	-0.680434	0.000878935		NA	NA
Down	Adamts4	a disintegrin-like and metallopeptidase (reprolysin type) with thrombospondin type 1 motif, 4	-0.680975	8.68601e-09		NA	NA
Down	Pam	peptidylglycine alpha-amidating monooxygenase	-0.68122	2.06754e-08		NA	NA
Down	Ptp4a2	protein tyrosine phosphatase 4a2	-0.685954	2.06254e-07		NA	NA
Down	Tmpo	thymopoietin	-0.687562	0.00147532		NA	NA
Down	Parp8	poly (ADP-ribose) polymerase family, member 8	-0.690151	0.000122027		NA	NA
Down	Adam9	a disintegrin and metallopeptidase domain 9 (meltrin gamma)	-0.691612	0.000358388		NA	NA
Down	Pi15	peptidase inhibitor 15	-0.695632	5.58476e-13		NA	NA
Down	Adgrg6	adhesion G protein-coupled receptor G6	-0.695977	8.43913e-07		NA	NA
Down	Apbb2	amyloid beta (A4) precursor protein-binding, family B, member 2	-0.696463	0.00021004		NA	NA
Down	Adss	adenylosuccinate synthetase, non muscle	-0.697046	6.61593e-05		NA	NA
Down	Cct4	chaperonin containing Tcp1, subunit 4 (delta)	-0.698159	0.000180355		NA	NA
Down	Tubb6	tubulin, beta 6 class V	-0.698689	0.00264507		NA	NA
Down	Hspa5	heat shock protein 5	-0.701654	8.1838e-07		NA	NA
Down	Cldnd1	claudin domain containing 1	-0.701893	0.0015654		NA	NA
Down	Ahnak	AHNAK nucleoprotein (desmoyokin)	-0.703139	1.50166e-06		NA	NA
Down	Socs3	suppressor of cytokine signaling 3	-0.706191	0.00178834		NA	NA
Down	Zfp800	zinc finger protein 800	-0.707739	0.00180608		NA	NA
Down	Etv6	ets variant 6	-0.709024	0.000318681		NA	NA
Down	Dcn	decorin	-0.709778	2.79892e-07		NA	NA
Down	Eif4e	eukaryotic translation initiation factor 4E	-0.710951	0.00046591		NA	NA
Down	Il6st	interleukin 6 signal transducer	-0.7112	0.00405181		NA	NA
Down	Gpi1	glucose-6-phosphate isomerase 1	-0.711227	0.00666028		NA	NA
Down	Il15ra	interleukin 15 receptor, alpha chain	-0.714091	2.36411e-05		NA	NA
Down	Lbr	lamin B receptor	-0.715569	0.000413568		NA	NA
Down	Gnb4	guanine nucleotide binding protein (G protein), beta 4	-0.720036	9.47988e-06		NA	NA
Down	Map4	microtubule-associated protein 4	-0.722339	0.00289412		NA	NA
Down	Jcad	junctional cadherin 5 associated	-0.729942	2.20338e-05		NA	NA
Down	Fat4	FAT atypical cadherin 4	-0.730553	0.000124501		NA	NA
Down	Sntb2	syntrophin, basic 2	-0.731019	6.08693e-12		NA	NA
Down	Mafk	v-maf musculoaponeurotic fibrosarcoma oncogene family, protein K (avian)	-0.732696	0.00251065		NA	NA
Down	Ednra	endothelin receptor type A	-0.734895	1.0931e-06		NA	NA
Down	Ddah1	dimethylarginine dimethylaminohydrolase 1	-0.736372	0.000910585		NA	NA
Down	Slc41a1	solute carrier family 41, member 1	-0.736584	0.000640794		NA	NA
Down	Tcf7l2	transcription factor 7 like 2, T cell specific, HMG box	-0.737887	9.02179e-05		NA	NA
Down	Cntln	centlein, centrosomal protein	-0.73789	6.14429e-07		NA	NA
Down	Slc39a6	solute carrier family 39 (metal ion transporter), member 6	-0.739864	0.00123142		NA	NA
Down	Ttyh2	tweety family member 2	-0.74165	0.00038978		NA	NA
Down	G530011O06Rik	RIKEN cDNA G530011O06 gene	-0.741857	7.18598e-06		NA	NA
Down	Zfp57	zinc finger protein 57	-0.742842	0.000177029		NA	NA
Down	Cd302	CD302 antigen	-0.743379	7.94862e-05		NA	NA
Down	Ralgds	ral guanine nucleotide dissociation stimulator	-0.743808	0.00124574		NA	NA
Down	Nsd2	nuclear receptor binding SET domain protein 2	-0.743853	0.000661594		NA	NA
Down	Ptges3	prostaglandin E synthase 3	-0.744774	1.16904e-09		NA	NA
Down	Efl1	elongation factor like GTPase 1	-0.746008	0.0056718		NA	NA
Down	Pcdh19	protocadherin 19	-0.746158	1.2597e-08		NA	NA
Down	Pnp	purine-nucleoside phosphorylase	-0.746387	0.00769346		NA	NA
Down	Gsk3b	glycogen synthase kinase 3 beta	-0.748705	0.000266259		NA	NA
Down	Zfp451	zinc finger protein 451	-0.750266	0.00473262		NA	NA
Down	Myadm	myeloid-associated differentiation marker	-0.750974	0.000459439		NA	NA
Down	Ctsb	cathepsin B	-0.751587	9.05989e-05		NA	NA
Down	Pcf11	PCF11 cleavage and polyadenylation factor subunit	-0.753044	5.13513e-05		NA	NA
Down	Mpdz	multiple PDZ domain crumbs cell polarity complex component	-0.753382	4.16053e-06		NA	NA
Down	Lgals9	lectin, galactose binding, soluble 9	-0.754945	1.33101e-07		NA	NA
Down	Pak3	p21 (RAC1) activated kinase 3	-0.757308	0.00206332		NA	NA
Down	Pgm1	phosphoglucomutase 1	-0.760468	5.54106e-09		NA	NA
Down	S100a11	S100 calcium binding protein A11	-0.761633	1.5739e-08		NA	NA
Down	Gstm2	glutathione S-transferase, mu 2	-0.761933	0.00229425		NA	NA
Down	Flnc	filamin C, gamma	-0.765001	8.40535e-14		NA	NA
Down	Zfp948	zinc finger protein 948	-0.765693	0.00989173		NA	NA
Down	Ssc5d	scavenger receptor cysteine rich family, 5 domains	-0.766515	1.38924e-12		NA	NA
Down	Myd88	myeloid differentiation primary response gene 88	-0.772238	3.3478e-05		NA	NA
Down	Fgl2	fibrinogen-like protein 2	-0.772516	8.38835e-07		NA	NA
Down	Acly	ATP citrate lyase	-0.773522	0.000909327		NA	NA
Down	Zmiz1	zinc finger, MIZ-type containing 1	-0.775209	9.2931e-05		NA	NA
Down	Acta2	actin, alpha 2, smooth muscle, aorta	-0.777423	0.00039433		NA	NA
Down	Efnb2	ephrin B2	-0.782236	0.000305383		NA	NA
Down	Gnas	GNAS (guanine nucleotide binding protein, alpha stimulating) complex locus	-0.782592	2.71746e-06		NA	NA
Down	Gng12	guanine nucleotide binding protein (G protein), gamma 12	-0.785421	0.00099617		NA	NA
Down	Tmed5	transmembrane p24 trafficking protein 5	-0.787477	0.000206568		NA	NA
Down	Mlf1	myeloid leukemia factor 1	-0.787553	5.99711e-06		NA	NA
Down	Gask1b	golgi associated kinase 1B	-0.787765	5.33292e-06		NA	NA
Down	Dkk2	dickkopf WNT signaling pathway inhibitor 2	-0.788124	3.73451e-12		NA	NA
Down	Zfp248	zinc finger protein 248	-0.790652	0.00112352		NA	NA
Down	Adamtsl1	ADAMTS-like 1	-0.794952	1.84746e-06		NA	NA
Down	Bcl10	B cell leukemia/lymphoma 10	-0.797303	0.00243211		NA	NA
Down	Lama4	laminin, alpha 4	-0.797668	2.46318e-07		NA	NA
Down	Gls	glutaminase	-0.800233	0.000136862		NA	NA
Down	Tac1	tachykinin 1	-0.800347	4.82717e-09		NA	NA
Down	Gjc1	gap junction protein, gamma 1	-0.800848	4.56999e-07		NA	NA
Down	Cd44	CD44 antigen	-0.801851	1.3709e-05		NA	NA
Down	Fmr1	FMRP translational regulator 1	-0.80196	0.00200366		NA	NA
Down	Rbbp7	retinoblastoma binding protein 7, chromatin remodeling factor	-0.802124	3.72134e-06		NA	NA
Down	Tagln2	transgelin 2	-0.80331	2.43379e-05		NA	NA
Down	Rock2	Rho-associated coiled-coil containing protein kinase 2	-0.804835	6.7236e-05		NA	NA
Down	Tet2	tet methylcytosine dioxygenase 2	-0.81209	0.00015868		NA	NA
Down	Cstb	cystatin B	-0.81219	1.29215e-05		NA	NA
Down	Ctsl	cathepsin L	-0.815533	3.9219e-05		NA	NA
Down	Oaf	out at first homolog	-0.815809	2.78066e-13		NA	NA
Down	Steap4	STEAP family member 4	-0.81582	0.000137732		NA	NA
Down	Pdpn	podoplanin	-0.822183	0.000158439		NA	NA
Down	Adgrl2	adhesion G protein-coupled receptor L2	-0.823891	0.00454565		NA	NA
Down	Runx1t1	RUNX1 translocation partner 1	-0.824835	0.00260023		NA	NA
Down	Bicc1	BicC family RNA binding protein 1	-0.827699	5.89595e-05		NA	NA
Down	Icam1	intercellular adhesion molecule 1	-0.828569	6.46817e-05		NA	NA
Down	Calcrl	calcitonin receptor-like	-0.830719	3.32075e-08		NA	NA
Down	Stk38l	serine/threonine kinase 38 like	-0.834148	0.000550815		NA	NA
Down	Fermt2	fermitin family member 2	-0.835612	0.00174718		NA	NA
Down	Dab2	disabled 2, mitogen-responsive phosphoprotein	-0.83631	0.00013938		NA	NA
Down	Tead1	TEA domain family member 1	-0.836717	2.10304e-08		NA	NA
Down	Ippk	inositol 1,3,4,5,6-pentakisphosphate 2-kinase	-0.83745	4.30094e-05		NA	NA
Down	Zbtb11	zinc finger and BTB domain containing 11	-0.837536	0.000158825		NA	NA
Down	Arhgdib	Rho, GDP dissociation inhibitor (GDI) beta	-0.838996	0.0005563		NA	NA
Down	Cnbp	cellular nucleic acid binding protein	-0.839529	2.94874e-05		NA	NA
Down	Rrm2	ribonucleotide reductase M2	-0.839982	0.00768174		NA	NA
Down	Zeb1	zinc finger E-box binding homeobox 1	-0.84288	0.00147305		NA	NA
Down	Impact	impact, RWD domain protein	-0.843067	0.000448725		NA	NA
Down	Emb	embigin	-0.844992	3.77076e-05		NA	NA
Down	Baiap2	brain-specific angiogenesis inhibitor 1-associated protein 2	-0.844994	0.00140501		NA	NA
Down	Gclc	glutamate-cysteine ligase, catalytic subunit	-0.845542	0.00272441		NA	NA
Down	Tro	trophinin	-0.847615	4.82374e-06		NA	NA
Down	Fam107b	family with sequence similarity 107, member B	-0.850579	2.09418e-09		NA	NA
Down	Flnb	filamin, beta	-0.851428	4.51883e-05		NA	NA
Down	Tmeff2	transmembrane protein with EGF-like and two follistatin-like domains 2	-0.8551	3.04537e-08		NA	NA
Down	Ptpn12	protein tyrosine phosphatase, non-receptor type 12	-0.858521	0.000562702		NA	NA
Down	Dot1l	DOT1-like, histone H3 methyltransferase (S. cerevisiae)	-0.859303	2.10711e-05		NA	NA
Down	Tnfrsf1a	tumor necrosis factor receptor superfamily, member 1a	-0.85939	3.7406e-08		NA	NA
Down	Hdac4	histone deacetylase 4	-0.862497	1.8421e-07		NA	NA
Down	Slc16a1	solute carrier family 16 (monocarboxylic acid transporters), member 1	-0.865072	0.00132517		NA	NA
Down	Glul	glutamate-ammonia ligase (glutamine synthetase)	-0.86523	0.000163845		NA	NA
Down	Cast	calpastatin	-0.865664	4.70153e-05		NA	NA
Down	Rab8b	RAB8B, member RAS oncogene family	-0.86582	3.36195e-06		NA	NA
Down	Ubfd1	ubiquitin family domain containing 1	-0.86767	0.00723834		NA	NA
Down	Ptp4a1	protein tyrosine phosphatase 4a1	-0.867859	0.000107856		NA	NA
Down	Prrc2c	proline-rich coiled-coil 2C	-0.868937	4.00448e-06		NA	NA
Down	Dlk1	delta like non-canonical Notch ligand 1	-0.869547	3.23933e-21		NA	NA
Down	Plekho2	pleckstrin homology domain containing, family O member 2	-0.870878	4.54925e-09		NA	NA
Down	Col18a1	collagen, type XVIII, alpha 1	-0.872527	8.86136e-09		NA	NA
Down	Zim1	zinc finger, imprinted 1	-0.873647	7.60521e-14		NA	NA
Down	Pdia6	protein disulfide isomerase associated 6	-0.873794	9.92986e-08		NA	NA
Down	Irak3	interleukin-1 receptor-associated kinase 3	-0.874609	2.15463e-06		NA	NA
Down	Rbms1	RNA binding motif, single stranded interacting protein 1	-0.875785	3.51082e-08		NA	NA
Down	Slc20a1	solute carrier family 20, member 1	-0.877563	0.000818496		NA	NA
Down	Dpp4	dipeptidylpeptidase 4	-0.878415	1.16429e-06		NA	NA
Down	Txnrd1	thioredoxin reductase 1	-0.882553	9.11195e-08		NA	NA
Down	Ivns1abp	influenza virus NS1A binding protein	-0.88351	0.00373036		NA	NA
Down	Nap1l1	nucleosome assembly protein 1-like 1	-0.885503	7.79811e-05		NA	NA
Down	Spcs3	signal peptidase complex subunit 3 homolog (S. cerevisiae)	-0.887739	0.00598096		NA	NA
Down	Adamts1	a disintegrin-like and metallopeptidase (reprolysin type) with thrombospondin type 1 motif, 1	-0.888584	0.00741038		NA	NA
Down	Hsp90ab1	heat shock protein 90 alpha (cytosolic), class B member 1	-0.889515	6.58377e-11		NA	NA
Down	Entpd2	ectonucleoside triphosphate diphosphohydrolase 2	-0.890717	1.99256e-13		NA	NA
Down	Tubb2a	tubulin, beta 2A class IIA	-0.89101	2.01216e-06		NA	NA
Down	Kitl	kit ligand	-0.89442	2.41028e-08		NA	NA
Down	Has2	hyaluronan synthase 2	-0.896092	1.22934e-14		NA	NA
Down	Pitpnc1	phosphatidylinositol transfer protein, cytoplasmic 1	-0.897289	1.60828e-05		NA	NA
Down	Rtn4	reticulon 4	-0.898749	0.000121238		NA	NA
Down	Add3	adducin 3 (gamma)	-0.899082	7.73641e-08		NA	NA
Down	Jmjd1c	jumonji domain containing 1C	-0.899657	0.000254355		NA	NA
Down	Foxp1	forkhead box P1	-0.903616	0.000218405		NA	NA
Down	Vasn	vasorin	-0.903909	0.000163611		NA	NA
Down	Kif2a	kinesin family member 2A	-0.904386	0.00014111		NA	NA
Down	Stmn1	stathmin 1	-0.910522	0.000301673		NA	NA
Down	Sdcbp	syndecan binding protein	-0.911026	2.71364e-05		NA	NA
Down	Srsf7	serine and arginine-rich splicing factor 7	-0.922006	1.74248e-07		NA	NA
Down	Svep1	sushi, von Willebrand factor type A, EGF and pentraxin domain containing 1	-0.925446	1.40398e-14		NA	NA
Down	Ebf1	early B cell factor 1	-0.928337	0.000168809		NA	NA
Down	Nfia	nuclear factor I/A	-0.93257	2.94895e-10		NA	NA
Down	Cyp1b1	cytochrome P450, family 1, subfamily b, polypeptide 1	-0.933395	1.58249e-10		NA	NA
Down	Aldh1a2	aldehyde dehydrogenase family 1, subfamily A2	-0.933492	3.70292e-12		NA	NA
Down	Atad2	ATPase family, AAA domain containing 2	-0.934261	2.63e-07		NA	NA
Down	Ywhah	tyrosine 3-monooxygenase/tryptophan 5-monooxygenase activation protein, eta polypeptide	-0.937871	0.000107971		NA	NA
Down	Gem	GTP binding protein (gene overexpressed in skeletal muscle)	-0.938749	6.13383e-06		NA	NA
Down	Zfp950	zinc finger protein 950	-0.943068	0.000186753		NA	NA
Down	Col5a3	collagen, type V, alpha 3	-0.943998	2.4715e-17		NA	NA
Down	Cyp51	cytochrome P450, family 51	-0.94803	9.91514e-05		NA	NA
Down	Acsl4	acyl-CoA synthetase long-chain family member 4	-0.948369	3.79339e-07		NA	NA
Down	Ly6e	lymphocyte antigen 6 complex, locus E	-0.948994	1.08287e-10		NA	NA
Down	Slc44a2	solute carrier family 44, member 2	-0.949709	0.00354804		NA	NA
Down	Zwint	ZW10 interactor	-0.95135	4.21287e-05		NA	NA
Down	Fst	follistatin	-0.952673	2.88277e-12		NA	NA
Down	Tuba1c	tubulin, alpha 1C	-0.956817	7.2898e-05		NA	NA
Down	Myl9	myosin, light polypeptide 9, regulatory	-0.9569	7.12763e-15		NA	NA
Down	Scpep1	serine carboxypeptidase 1	-0.960701	1.34739e-07		NA	NA
Down	Ecrg4	ECRG4 augurin precursor	-0.966248	0.00052064		NA	NA
Down	Rrm1	ribonucleotide reductase M1	-0.96759	0.00118273		NA	NA
Down	Fhl2	four and a half LIM domains 2	-0.969563	6.3571e-05		NA	NA
Down	Elovl5	ELOVL family member 5, elongation of long chain fatty acids (yeast)	-0.969697	8.05831e-06		NA	NA
Down	Procr	protein C receptor, endothelial	-0.970302	6.44057e-09		NA	NA
Down	Zyx	zyxin	-0.972442	0.00046229		NA	NA
Down	Ntrk2	neurotrophic tyrosine kinase, receptor, type 2	-0.973505	2.88277e-12		NA	NA
Down	Loxl1	lysyl oxidase-like 1	-0.978617	8.50987e-22		NA	NA
Down	Hmgn2	high mobility group nucleosomal binding domain 2	-0.978668	1.34854e-08		NA	NA
Down	Arhgap21	Rho GTPase activating protein 21	-0.983552	2.74324e-06		NA	NA
Down	Csf1	colony stimulating factor 1 (macrophage)	-0.98564	1.2928e-07		NA	NA
Down	Fam111a	family with sequence similarity 111, member A	-0.987818	3.32586e-14		NA	NA
Down	Ifitm2	interferon induced transmembrane protein 2	-0.988518	1.40301e-12		NA	NA
Down	Il13ra1	interleukin 13 receptor, alpha 1	-0.990251	3.62856e-05		NA	NA
Down	Cemip2	cell migration inducing hyaluronidase 2	-0.99102	2.46604e-07		NA	NA
Down	Has1	hyaluronan synthase 1	-0.994092	0.00655272		NA	NA
Down	Ly6a	lymphocyte antigen 6 complex, locus A	-0.998685	6.14103e-06		NA	NA
Down	C1qtnf2	C1q and tumor necrosis factor related protein 2	-1.00048	1.07547e-11		NA	NA
Down	Myh10	myosin, heavy polypeptide 10, non-muscle	-1.00314	0.000198943		NA	NA
Down	Ifi27	interferon, alpha-inducible protein 27	-1.00929	2.59735e-09		NA	NA
Down	Spry2	sprouty RTK signaling antagonist 2	-1.00946	7.1787e-13		NA	NA
Down	Maged2	MAGE family member D2	-1.01616	2.53082e-06		NA	NA
Down	Crem	cAMP responsive element modulator	-1.0208	4.3149e-05		NA	NA
Down	Ifitm3	interferon induced transmembrane protein 3	-1.02205	7.87184e-09		NA	NA
Down	Foxp2	forkhead box P2	-1.02756	2.16874e-07		NA	NA
Down	Mcc	mutated in colorectal cancers	-1.03152	1.35852e-06		NA	NA
Down	Mcm4	minichromosome maintenance complex component 4	-1.03169	2.29829e-11		NA	NA
Down	Emp1	epithelial membrane protein 1	-1.03171	3.10257e-05		NA	NA
Down	Gpm6b	glycoprotein m6b	-1.03241	1.38341e-11		NA	NA
Down	Angpt1	angiopoietin 1	-1.03468	4.13859e-05		NA	NA
Down	Prnp	prion protein	-1.03481	6.08769e-09		NA	NA
Down	Efna5	ephrin A5	-1.03487	0.000289266		NA	NA
Down	Serpinb6a	serine (or cysteine) peptidase inhibitor, clade B, member 6a	-1.03503	5.15323e-07		NA	NA
Down	Ehd2	EH-domain containing 2	-1.03585	7.09308e-13		NA	NA
Down	Hipk3	homeodomain interacting protein kinase 3	-1.04537	0.000510532		NA	NA
Down	Selenop	selenoprotein P	-1.04696	3.04283e-06		NA	NA
Down	Top1	topoisomerase (DNA) I	-1.05176	9.99473e-11		NA	NA
Down	Ipo5	importin 5	-1.0542	7.37963e-05		NA	NA
Down	Gpc6	glypican 6	-1.05688	4.38527e-05		NA	NA
Down	Ndn	necdin	-1.05776	1.2026e-07		NA	NA
Down	Lima1	LIM domain and actin binding 1	-1.06667	1.26662e-06		NA	NA
Down	Gap43	growth associated protein 43	-1.06789	5.05862e-15		NA	NA
Down	Efemp1	epidermal growth factor-containing fibulin-like extracellular matrix protein 1	-1.06901	2.74451e-08		NA	NA
Down	Mier3	MIER family member 3	-1.07098	0.000110909		NA	NA
Down	Dst	dystonin	-1.07379	1.09469e-07		NA	NA
Down	Frmd4a	FERM domain containing 4A	-1.07783	0.000166872		NA	NA
Down	Hk2	hexokinase 2	-1.08154	0.000386642		NA	NA
Down	Sparcl1	SPARC-like 1	-1.0834	4.85073e-12		NA	NA
Down	Slc2a1	solute carrier family 2 (facilitated glucose transporter), member 1	-1.08432	7.22894e-08		NA	NA
Down	Adam19	a disintegrin and metallopeptidase domain 19 (meltrin beta)	-1.08486	4.80824e-08		NA	NA
Down	Hsp90aa1	heat shock protein 90, alpha (cytosolic), class A member 1	-1.09071	5.41733e-07		NA	NA
Down	Fmo1	flavin containing monooxygenase 1	-1.0917	1.33794e-10		NA	NA
Down	Jag1	jagged 1	-1.09405	1.09225e-08		NA	NA
Down	Igsf10	immunoglobulin superfamily, member 10	-1.09833	5.41785e-06		NA	NA
Down	Eln	elastin	-1.10567	1.16809e-15		NA	NA
Down	Dnajb1	DnaJ heat shock protein family (Hsp40) member B1	-1.1085	0.00325932		NA	NA
Down	Mt2	metallothionein 2	-1.10898	4.19937e-06		NA	NA
Down	Col8a2	collagen, type VIII, alpha 2	-1.11518	4.62753e-11		NA	NA
Down	Celf2	CUGBP, Elav-like family member 2	-1.11601	1.35512e-12		NA	NA
Down	Tgfb2	transforming growth factor, beta 2	-1.1241	1.47377e-06		NA	NA
Down	Thbs1	thrombospondin 1	-1.12433	6.33059e-05		NA	NA
Down	Marcks	myristoylated alanine rich protein kinase C substrate	-1.12708	1.63522e-06		NA	NA
Down	Ccdc80	coiled-coil domain containing 80	-1.13012	1.05019e-06		NA	NA
Down	Prelp	proline arginine-rich end leucine-rich repeat	-1.13038	4.69335e-10		NA	NA
Down	Tpm3	tropomyosin 3, gamma	-1.14002	1.10189e-11		NA	NA
Down	AW551984	expressed sequence AW551984	-1.15719	8.73261e-15		NA	NA
Down	Plxdc2	plexin domain containing 2	-1.15931	4.15082e-15		NA	NA
Down	Ifrd1	interferon-related developmental regulator 1	-1.16211	6.06772e-08		NA	NA
Down	Slc5a3	solute carrier family 5 (inositol transporters), member 3	-1.16484	7.5763e-06		NA	NA
Down	Igfbp6	insulin-like growth factor binding protein 6	-1.1704	1.36362e-11		NA	NA
Down	Nfkb1	nuclear factor of kappa light polypeptide gene enhancer in B cells 1, p105	-1.18321	1.53281e-08		NA	NA
Down	C1s1	complement component 1, s subcomponent 1	-1.18468	1.99604e-11		NA	NA
Down	Adamtsl3	ADAMTS-like 3	-1.18567	6.83069e-11		NA	NA
Down	Ank2	ankyrin 2, brain	-1.19016	1.80703e-14		NA	NA
Down	Dnaja1	DnaJ heat shock protein family (Hsp40) member A1	-1.19627	6.08364e-08		NA	NA
Down	Mfap2	microfibrillar-associated protein 2	-1.21278	1.24808e-11		NA	NA
Down	Fbln1	fibulin 1	-1.21897	5.70881e-14		NA	NA
Down	Timp3	tissue inhibitor of metalloproteinase 3	-1.22673	5.60499e-06		NA	NA
Down	Thbs3	thrombospondin 3	-1.22675	5.30605e-08		NA	NA
Down	Tgfbr3	transforming growth factor, beta receptor III	-1.24332	6.53652e-09		NA	NA
Down	Hspa8	heat shock protein 8	-1.24657	1.65413e-12		NA	NA
Down	Sulf1	sulfatase 1	-1.24805	8.5649e-17		NA	NA
Down	Rian	RNA imprinted and accumulated in nucleus	-1.2578	4.62327e-22		NA	NA
Down	Fgf7	fibroblast growth factor 7	-1.26453	2.47756e-09		NA	NA
Down	Col8a1	collagen, type VIII, alpha 1	-1.26639	6.14103e-06		NA	NA
Down	Thbd	thrombomodulin	-1.28037	7.84159e-08		NA	NA
Down	Il11ra1	interleukin 11 receptor, alpha chain 1	-1.28171	4.00665e-13		NA	NA
Down	Noct	nocturnin	-1.28786	6.03295e-06		NA	NA
Down	Glipr2	GLI pathogenesis-related 2	-1.29054	5.26644e-14		NA	NA
Down	Medag	mesenteric estrogen dependent adipogenesis	-1.29138	1.22324e-14		NA	NA
Down	Mat2a	methionine adenosyltransferase II, alpha	-1.2948	2.78695e-05		NA	NA
Down	Tnfrsf12a	tumor necrosis factor receptor superfamily, member 12a	-1.30433	1.79072e-11		NA	NA
Down	Pea15a	phosphoprotein enriched in astrocytes 15A	-1.31608	1.16089e-13		NA	NA
Down	Cyth3	cytohesin 3	-1.32194	1.6896e-07		NA	NA
Down	Nfib	nuclear factor I/B	-1.32621	1.15374e-09		NA	NA
Down	Rcan1	regulator of calcineurin 1	-1.32823	3.43133e-07		NA	NA
Down	Apod	apolipoprotein D	-1.32855	7.57568e-17		NA	NA
Down	Nrp1	neuropilin 1	-1.33389	7.4426e-11		NA	NA
Down	Enc1	ectodermal-neural cortex 1	-1.33827	0.00366452		NA	NA
Down	Srxn1	sulfiredoxin 1 homolog (S. cerevisiae)	-1.34137	2.97035e-09		NA	NA
Down	Pros1	protein S (alpha)	-1.35524	8.10533e-07		NA	NA
Down	Rhoj	ras homolog family member J	-1.3576	1.48122e-18		NA	NA
Down	Nid2	nidogen 2	-1.35831	5.98653e-12		NA	NA
Down	Mdk	midkine	-1.36213	1.15947e-19		NA	NA
Down	Plk2	polo like kinase 2	-1.36701	6.24116e-05		NA	NA
Down	Abi3bp	ABI gene family, member 3 (NESH) binding protein	-1.36896	2.70762e-22		NA	NA
Down	Cnn3	calponin 3, acidic	-1.3801	2.15014e-11		NA	NA
Down	Axl	AXL receptor tyrosine kinase	-1.38158	3.54116e-12		NA	NA
Down	Kctd12	potassium channel tetramerisation domain containing 12	-1.38921	4.58689e-15		NA	NA
Down	Rbms3	RNA binding motif, single stranded interacting protein	-1.38924	6.02252e-14		NA	NA
Down	S100a6	S100 calcium binding protein A6 (calcyclin)	-1.3974	8.98555e-18		NA	NA
Down	Peg3	paternally expressed 3	-1.3993	9.70197e-06		NA	NA
Down	Sptbn1	spectrin beta, non-erythrocytic 1	-1.41737	9.38664e-10		NA	NA
Down	Sfrp1	secreted frizzled-related protein 1	-1.43319	2.11983e-13		NA	NA
Down	Lamc1	laminin, gamma 1	-1.43329	2.08017e-10		NA	NA
Down	Hsph1	heat shock 105kDa/110kDa protein 1	-1.44734	1.74927e-06		NA	NA
Down	Vcam1	vascular cell adhesion molecule 1	-1.45597	3.50636e-09		NA	NA
Down	Ebf2	early B cell factor 2	-1.48288	1.64443e-13		NA	NA
Down	Cavin1	caveolae associated 1	-1.50398	4.25367e-10		NA	NA
Down	Lama2	laminin, alpha 2	-1.50645	7.86294e-22		NA	NA
Down	Ptx3	pentraxin related gene	-1.50816	1.72707e-20		NA	NA
Down	Angptl2	angiopoietin-like 2	-1.52973	3.87988e-15		NA	NA
Down	Col6a3	collagen, type VI, alpha 3	-1.53856	8.95768e-11		NA	NA
Down	Lamb1	laminin B1	-1.54306	5.55043e-22		NA	NA
Down	Itga5	integrin alpha 5 (fibronectin receptor alpha)	-1.54312	1.94209e-06		NA	NA
Down	Acta1	actin, alpha 1, skeletal muscle	-1.571	1.21814e-05		NA	NA
Down	Sfrp4	secreted frizzled-related protein 4	-1.57831	0.000158251		NA	NA
Down	Thbs4	thrombospondin 4	-1.57929	3.5019e-12		NA	NA
Down	Serpine2	serine (or cysteine) peptidase inhibitor, clade E, member 2	-1.58284	2.13877e-08		NA	NA
Down	Cav1	caveolin 1, caveolae protein	-1.60539	2.01977e-06		NA	NA
Down	Cxcl12	chemokine (C-X-C motif) ligand 12	-1.60618	3.0164e-14		NA	NA
Down	Mn1	meningioma 1	-1.62237	3.85823e-08		NA	NA
Down	Thbs2	thrombospondin 2	-1.62286	1.46881e-08		NA	NA
Down	Map1b	microtubule-associated protein 1B	-1.62729	9.01832e-13		NA	NA
Down	Islr	immunoglobulin superfamily containing leucine-rich repeat	-1.62912	5.42361e-19		NA	NA
Down	Sema3c	sema domain, immunoglobulin domain (Ig), short basic domain, secreted, (semaphorin) 3C	-1.63765	3.98697e-15		NA	NA
Down	Ncs1	neuronal calcium sensor 1	-1.64424	6.01343e-08		NA	NA
Down	Akap12	A kinase (PRKA) anchor protein (gravin) 12	-1.67871	3.95029e-12		NA	NA
Down	Osmr	oncostatin M receptor	-1.68135	2.91446e-07		NA	NA
Down	Col12a1	collagen, type XII, alpha 1	-1.69532	4.53234e-13		NA	NA
Down	Cxcl1	chemokine (C-X-C motif) ligand 1	-1.70341	5.23375e-11		NA	NA
Down	Il6	interleukin 6	-1.70545	5.77218e-06		NA	NA
Down	Chrdl1	chordin-like 1	-1.70587	1.52258e-07		NA	NA
Down	Sgk1	serum/glucocorticoid regulated kinase 1	-1.70881	1.19481e-09		NA	NA
Down	Igfbp3	insulin-like growth factor binding protein 3	-1.74044	9.76011e-17		NA	NA
Down	Plagl1	pleiomorphic adenoma gene-like 1	-1.74128	1.93146e-10		NA	NA
Down	Col4a2	collagen, type IV, alpha 2	-1.76894	2.0066e-22		NA	NA
Down	Sox11	SRY (sex determining region Y)-box 11	-1.77748	1.95483e-14		NA	NA
Down	Ccl2	chemokine (C-C motif) ligand 2	-1.7924	0.00640234		NA	NA
Down	Plpp3	phospholipid phosphatase 3	-1.81931	9.73695e-23		NA	NA
Down	Tnfaip6	tumor necrosis factor alpha induced protein 6	-1.82751	2.20776e-08		NA	NA
Down	Dclk1	doublecortin-like kinase 1	-1.83688	1.7558e-17		NA	NA
Down	Matn2	matrilin 2	-1.84746	5.61857e-13		NA	NA
Down	Mgp	matrix Gla protein	-1.85626	2.49253e-16		NA	NA
Down	Col6a2	collagen, type VI, alpha 2	-1.85764	1.14981e-15		NA	NA
Down	Nrep	neuronal regeneration related protein	-1.8665	1.57345e-12		NA	NA
Down	Fbln5	fibulin 5	-1.87348	1.49747e-14		NA	NA
Down	Sfrp2	secreted frizzled-related protein 2	-1.89602	3.65182e-12		NA	NA
Down	C1qtnf3	C1q and tumor necrosis factor related protein 3	-1.90227	0.000692112		NA	NA
Down	Hmox1	heme oxygenase 1	-1.92921	4.08626e-10		NA	NA
Down	Igfbp4	insulin-like growth factor binding protein 4	-1.93872	9.68128e-21		NA	NA
Down	Itih5	inter-alpha (globulin) inhibitor H5	-1.93996	4.28433e-22		NA	NA
Down	Ets1	E26 avian leukemia oncogene 1, 5' domain	-1.9471	2.97804e-10		NA	NA
Down	Cdkn1c	cyclin-dependent kinase inhibitor 1C (P57)	-1.95006	2.10177e-13		NA	NA
Down	Fbn2	fibrillin 2	-1.96316	7.79211e-09		NA	NA
Down	Angptl1	angiopoietin-like 1	-1.99362	3.0388e-14		NA	NA
Down	Gpc3	glypican 3	-2.01471	1.50799e-13		NA	NA
Down	Penk	preproenkephalin	-2.0201	1.49326e-14		NA	NA
Down	Fndc1	fibronectin type III domain containing 1	-2.03418	2.12819e-20		NA	NA
Down	Serping1	serine (or cysteine) peptidase inhibitor, clade G, member 1	-2.06006	2.19143e-13		NA	NA
Down	Egfl6	EGF-like-domain, multiple 6	-2.07776	7.41133e-17		NA	NA
Down	Col4a1	collagen, type IV, alpha 1	-2.1004	6.94435e-21		NA	NA
Down	Pde4b	phosphodiesterase 4B, cAMP specific	-2.10162	1.53053e-13		NA	NA
Down	Tnc	tenascin C	-2.11153	6.20056e-16		NA	NA
Down	Agtr2	angiotensin II receptor, type 2	-2.13819	4.43401e-15		NA	NA
Down	Cd34	CD34 antigen	-2.14804	3.45922e-20		NA	NA
Down	Akap13	A kinase (PRKA) anchor protein 13	-2.15413	3.35477e-12		NA	NA
Down	Mfap4	microfibrillar-associated protein 4	-2.16247	8.76459e-19		NA	NA
Down	Lpl	lipoprotein lipase	-2.18767	3.35606e-16		NA	NA
Down	Meg3	maternally expressed 3	-2.19991	2.61918e-20		NA	NA
Down	Col6a1	collagen, type VI, alpha 1	-2.21653	1.78191e-15		NA	NA
Down	Ccl7	chemokine (C-C motif) ligand 7	-2.22339	6.48775e-06		NA	NA
Down	Fbln2	fibulin 2	-2.22518	6.70457e-17		NA	NA
Down	Igf2	insulin-like growth factor 2	-2.24219	6.28824e-16		NA	NA
Down	Ptn	pleiotrophin	-2.29869	3.05253e-21		NA	NA
Down	Capn6	calpain 6	-2.35343	2.76899e-12		NA	NA
Down	Smoc2	SPARC related modular calcium binding 2	-2.38471	7.05979e-19		NA	NA
Down	Gfpt2	glutamine fructose-6-phosphate transaminase 2	-2.4332	1.90423e-11		NA	NA
Down	Igfbp5	insulin-like growth factor binding protein 5	-2.43643	6.51195e-12		NA	NA
Down	Fbn1	fibrillin 1	-2.44173	4.74054e-18		NA	NA
Down	Col6a6	collagen, type VI, alpha 6	-2.51201	8.03181e-12		NA	NA
Down	Mest	mesoderm specific transcript	-2.54803	1.28774e-22		NA	NA
Down	Col14a1	collagen, type XIV, alpha 1	-2.56702	3.25414e-19		NA	NA
Down	Nrk	Nik related kinase	-2.60763	6.31918e-18		NA	NA
Down	Vcan	versican	-2.66887	2.43415e-14		NA	NA
Down	Mfap5	microfibrillar associated protein 5	-2.69472	3.08853e-19		NA	NA
Down	Postn	periostin, osteoblast specific factor	-2.7522	8.61844e-15		NA	NA
Down	Col3a1	collagen, type III, alpha 1	-2.80242	3.28572e-15		NA	NA
Down	Fstl1	follistatin-like 1	-2.80361	1.93815e-16		NA	NA
Down	Nid1	nidogen 1	-3.00401	1.27462e-19		NA	NA
Down	Aspn	asporin	-3.02585	2.61378e-21		NA	NA
Down	Ogn	osteoglycin	-3.23447	3.36939e-16		NA	NA
Down	H19	H19, imprinted maternally expressed transcript	-3.32203	5.41089e-19		NA	NA
Down	Igf1	insulin-like growth factor 1	-3.95229	4.85182e-19		NA	NA
Down	Itm2a	integral membrane protein 2A	-4.22779	6.36295e-18		NA	NA
NA, not applicable
