# Supplementary material for: Single‐Cell RNA‐Sequencing Reveals the Breadth of Osteoblast Heterogeneity
Source: JBMR Plus. 2021 May 17;5(6):e10496. doi: 10.1002/jbm4.10496 (PMC8216137; doi:10.1002/jbm4.10496)
Supplement: Supplementary file 16 — Supplemental Table S13. Differentially Expressed Genes Between Clusters 3 and 4 [file JBM4-5-e10496-s007.xlsx]

## Sheet: Table_S13
Table S13. Differentially expressed genes between cluster 3 and 4
Category	Symbol	Full Name	Cluster 3 vs. Cluster 4			ROC curve analysis
			log fold-change	p-value		AUC	Power
Up	Ibsp	integrin binding sialoprotein	5.03241	3.93833e-21		1	1
Up	Phex	phosphate regulating endopeptidase homolog, X-linked	3.24309	3.58859e-13		0.998	0.996
Up	Dmp1	dentin matrix protein 1	3.12103	6.388e-11		0.948	0.896
Up	Spp1	secreted phosphoprotein 1	2.74274	4.7553e-16		0.972	0.944
Up	Ptprz1	protein tyrosine phosphatase, receptor type Z, polypeptide 1	2.7314	4.86248e-13		0.992	0.984
Up	Cd109	CD109 antigen	2.71318	5.5608e-13		0.994	0.988
Up	Bglap	bone gamma carboxyglutamate protein	2.57664	2.63868e-19		0.994	0.988
Up	Bglap2	bone gamma-carboxyglutamate protein 2	2.54571	8.40742e-13		0.991	0.982
Up	Wif1	Wnt inhibitory factor 1	2.46488	1.38941e-12		0.985	0.97
Up	Cgref1	cell growth regulator with EF hand domain 1	2.37603	4.4484e-13		0.996	0.992
Up	Loxl4	lysyl oxidase-like 4	2.36629	1.6352e-13		1	1
Up	Cfh	complement component factor h	2.36451	3.26862e-12		0.978	0.956
Up	Ptgis	prostaglandin I2 (prostacyclin) synthase	2.29099	4.72049e-13		0.995	0.99
Up	Nupr1	nuclear protein transcription regulator 1	2.26127	7.48282e-20		0.996	0.992
Up	Pcsk6	proprotein convertase subtilisin/kexin type 6	2.07532	1.63649e-12		0.982	0.964
Up	Ifitm5	interferon induced transmembrane protein 5	2.04676	2.71204e-12		0.979	0.958
Up	Col1a1	collagen, type I, alpha 1	2.04045	3.93833e-21		1	1
Up	Col11a1	collagen, type XI, alpha 1	2.00178	6.28951e-18		0.986	0.972
Up	Col22a1	collagen, type XXII, alpha 1	1.98519	1.93566e-13		0.998	0.996
Up	Sgms2	sphingomyelin synthase 2	1.96922	2.99483e-10		0.932	0.864
Up	Enpp6	ectonucleotide pyrophosphatase/phosphodiesterase 6	1.83359	1.51747e-11		0.948	0.896
Up	Sema3d	sema domain, immunoglobulin domain (Ig), short basic domain, secreted, (semaphorin) 3D	1.83244	2.93099e-09		0.902	0.804
Up	Mef2c	myocyte enhancer factor 2C	1.79833	1.04174e-10		0.942	0.884
Up	Col1a2	collagen, type I, alpha 2	1.75927	3.93833e-21		1	1
Up	Kazald1	Kazal-type serine peptidase inhibitor domain 1	1.74618	9.15598e-12		0.965	0.93
Up	Cd200	CD200 antigen	1.71792	1.50152e-10		0.937	0.874
Up	Neat1	nuclear paraspeckle assembly transcript 1 (non-protein coding)	1.71309	2.77702e-08		0.857	0.714
Up	Col24a1	collagen, type XXIV, alpha 1	1.69227	1.23215e-12		0.981	0.962
Up	Ramp1	receptor (calcitonin) activity modifying protein 1	1.68155	2.25431e-12		0.978	0.956
Up	Sppl2a	signal peptide peptidase like 2A	1.66957	6.36708e-11		0.947	0.894
Up	Nt5e	5' nucleotidase, ecto	1.60316	1.79826e-08		0.868	0.736
Up	Sdc4	syndecan 4	1.59165	1.12555e-09		0.886	0.772
Up	Sparc	secreted acidic cysteine rich glycoprotein	1.5905	3.93833e-21		1	1
Up	Cpe	carboxypeptidase E	1.58724	2.10553e-11		0.96	0.92
Up	Hpgd	hydroxyprostaglandin dehydrogenase 15 (NAD)	1.58511	1.58938e-07		0.833	0.666
Up	Cnnm4	cyclin M4	1.53239	4.06431e-07		0.842	0.684
Up	Satb2	special AT-rich sequence binding protein 2	1.5157	2.11836e-12		0.977	0.954
Up	Serpinf1	serine (or cysteine) peptidase inhibitor, clade F, member 1	1.50762	3.52113e-14		0.953	0.906
Up	Plpp1	phospholipid phosphatase 1	1.50686	4.55646e-10		0.925	0.85
Up	Golph3	golgi phosphoprotein 3	1.47308	8.41266e-08		0.867	0.734
Up	Insig2	insulin induced gene 2	1.43685	5.44109e-08		0.862	0.724
Up	Cdkn1a	cyclin-dependent kinase inhibitor 1A (P21)	1.42195	5.57209e-11		0.95	0.9
Up	Cryab	crystallin, alpha B	1.41562	2.48533e-07		0.853	0.706
Up	Pls3	plastin 3 (T-isoform)	1.40406	4.14882e-09		0.903	0.806
Up	H2bc4	H2B clustered histone 4	1.38896	2.47227e-09		0.908	0.816
Up	Anxa8	annexin A8	1.38364	1.94985e-06		0.78	0.56
Up	Pdgfa	platelet derived growth factor, alpha	1.33505	1.29917e-11		0.955	0.91
Up	Vdr	vitamin D (1,25-dihydroxyvitamin D3) receptor	1.322	4.89893e-11		0.937	0.874
Up	Slc13a5	solute carrier family 13 (sodium-dependent citrate transporter), member 5	1.31883	7.66886e-13		0.973	0.946
Up	Efna1	ephrin A1	1.30585	6.88378e-09		0.879	0.758
Up	Ctsh	cathepsin H	1.30121	2.56028e-08		0.873	0.746
Up	Lipc	lipase, hepatic	1.29311	3.3031e-10		0.911	0.822
Up	Fbln7	fibulin 7	1.28669	4.64748e-08		0.845	0.69
Up	Myo1b	myosin IB	1.27986	3.47349e-09		0.904	0.808
Up	Slc36a2	solute carrier family 36 (proton/amino acid symporter), member 2	1.26806	1.57494e-08		0.883	0.766
Up	Bhlhe40	basic helix-loop-helix family, member e40	1.23329	3.5839e-08		0.878	0.756
Up	Apold1	apolipoprotein L domain containing 1	1.22156	0.000220453		0.728	0.456
Up	Bmp8a	bone morphogenetic protein 8a	1.22058	1.54837e-10		0.918	0.836
Up	Metrnl	meteorin, glial cell differentiation regulator-like	1.22035	2.71735e-09		0.908	0.816
Up	Ube2ql1	ubiquitin-conjugating enzyme E2Q family-like 1	1.20266	6.94012e-10		0.901	0.802
Up	Mamdc2	MAM domain containing 2	1.20253	5.12192e-06		0.8	0.6
Up	Ano1	anoctamin 1, calcium activated chloride channel	1.19242	2.90501e-10		0.917	0.834
Up	Ranbp3l	RAN binding protein 3-like	1.16381	2.75134e-09		0.885	0.77
Up	Panx3	pannexin 3	1.16352	2.1504e-05		0.775	0.55
Up	Rab27b	RAB27B, member RAS oncogene family	1.15918	1.16312e-09		0.889	0.778
Up	Endod1	endonuclease domain containing 1	1.1409	2.42777e-08		0.88	0.76
Up	Fos	FBJ osteosarcoma oncogene	1.12842	8.29781e-05		0.77	0.54
Up	Inpp4a	inositol polyphosphate-4-phosphatase, type I	1.12403	7.12667e-08		0.867	0.734
Up	Fbxo32	F-box protein 32	1.12056	7.9484e-08		0.848	0.696
Up	Tspan2	tetraspanin 2	1.11928	3.61909e-07		0.806	0.612
Up	Smpd3	sphingomyelin phosphodiesterase 3, neutral	1.1171	8.0393e-05		0.765	0.53
Up	Rerg	RAS-like, estrogen-regulated, growth-inhibitor	1.09004	4.89947e-09		0.889	0.778
Up	Abr	active BCR-related gene	1.08978	6.60124e-09		0.873	0.746
Up	Etv5	ets variant 5	1.08688	1.18037e-09		0.905	0.81
Up	Klhl24	kelch-like 24	1.07706	4.05356e-09		0.894	0.788
Up	Arhgap24	Rho GTPase activating protein 24	1.07705	1.51309e-06		0.816	0.632
Up	Gal	galanin and GMAP prepropeptide	1.07411	5.13382e-06		0.782	0.564
Up	Pltp	phospholipid transfer protein	1.06627	7.42681e-07		0.83	0.66
Up	Mef2a	myocyte enhancer factor 2A	1.05436	3.61368e-06		0.818	0.636
Up	Lgals3	lectin, galactose binding, soluble 3	1.04883	4.57684e-06		0.793	0.586
Up	Kcnk1	potassium channel, subfamily K, member 1	1.04844	3.79941e-09		0.87	0.74
Up	Snhg18	small nucleolar RNA host gene 18	1.04632	1.48843e-11		0.963	0.926
Up	Fkbp7	FK506 binding protein 7	1.0444	4.96207e-10		0.927	0.854
Up	Sema5a	sema domain, seven thrombospondin repeats (type 1 and type 1-like), transmembrane domain (TM) and short cytoplasmic domain, (semaphorin) 5A	1.04364	1.11147e-05		0.801	0.602
Up	Scarb1	scavenger receptor class B, member 1	1.04042	6.35389e-09		0.859	0.718
Up	Chsy1	chondroitin sulfate synthase 1	1.02972	1.79199e-07		0.858	0.716
Up	Pdgfrl	platelet-derived growth factor receptor-like	1.02783	1.03466e-07		0.864	0.728
Up	Itm2b	integral membrane protein 2B	1.02069	1.70839e-12		0.931	0.862
Up	Ank	progressive ankylosis	1.0206	0.000285504		0.745	0.49
Up	Myo1e	myosin IE	1.01732	2.959e-08		0.879	0.758
Up	Tcp11l2	t-complex 11 (mouse) like 2	1.01614	8.39264e-05		0.761	0.522
Up	Cd2ap	CD2-associated protein	1.01553	1.90558e-08		0.881	0.762
Up	Car3	carbonic anhydrase 3	1.01343	1.0415e-06		0.833	0.666
Up	Col11a2	collagen, type XI, alpha 2	1.01196	1.43727e-13		0.997	0.994
Up	P4ha1	procollagen-proline, 2-oxoglutarate 4-dioxygenase (proline 4-hydroxylase), alpha 1 polypeptide	1.0117	6.28448e-07		0.825	0.65
Up	Nrbp2	nuclear receptor binding protein 2	0.999133	2.85612e-06		0.801	0.602
Up	Tiam2	T cell lymphoma invasion and metastasis 2	0.996239	2.21032e-07		0.853	0.706
Up	Cspg4	chondroitin sulfate proteoglycan 4	0.977262	1.08985e-06		0.834	0.668
Up	Tsc22d1	TSC22 domain family, member 1	0.976265	7.62357e-06		0.807	0.614
Up	Sytl2	synaptotagmin-like 2	0.969581	2.11603e-09		0.893	0.786
Up	Bmp3	bone morphogenetic protein 3	0.957342	1.51956e-10		0.922	0.844
Up	Cox6a1	cytochrome c oxidase subunit 6A1	0.953428	1.32506e-12		0.933	0.866
Up	Selenos	selenoprotein S	0.950973	3.06093e-07		0.851	0.702
Up	Fat1	FAT atypical cadherin 1	0.950318	4.46929e-08		0.875	0.75
Up	Asns	asparagine synthetase	0.947675	1.63681e-05		0.784	0.568
Up	Adamts14	a disintegrin-like and metallopeptidase (reprolysin type) with thrombospondin type 1 motif, 14	0.94591	1.66281e-08		0.875	0.75
Up	2310022B05Rik	RIKEN cDNA 2310022B05 gene	0.943414	1.03545e-09		0.909	0.818
Up	Jam2	junction adhesion molecule 2	0.94263	1.0098e-09		0.904	0.808
Up	Frmd4b	FERM domain containing 4B	0.939925	6.98114e-05		0.748	0.496
Up	Ckb	creatine kinase, brain	0.938656	1.62602e-06		0.826	0.652
Up	Gadd45g	growth arrest and DNA-damage-inducible 45 gamma	0.938275	1.59338e-05		0.796	0.592
Up	Magi2	membrane associated guanylate kinase, WW and PDZ domain containing 2	0.934495	2.44341e-10		0.914	0.828
Up	Nme1	NME/NM23 nucleoside diphosphate kinase 1	0.934138	4.6099e-08		0.875	0.75
Up	Ier3	immediate early response 3	0.933764	7.15863e-05		0.771	0.542
Up	Ankrd28	ankyrin repeat domain 28	0.930572	2.26111e-05		0.79	0.58
Up	Trp53bp2	transformation related protein 53 binding protein 2	0.928392	2.20067e-07		0.851	0.702
Up	Ankrd6	ankyrin repeat domain 6	0.923594	1.62198e-07		0.811	0.622
Up	Daam2	dishevelled associated activator of morphogenesis 2	0.917597	3.20639e-08		0.852	0.704
Up	Abca1	ATP-binding cassette, sub-family A (ABC1), member 1	0.917534	3.42105e-07		0.84	0.68
Up	Inafm2	InaF motif containing 2	0.910065	1.26237e-05		0.783	0.566
Up	Pdpn	podoplanin	0.907776	1.04184e-07		0.845	0.69
Up	Fkbp11	FK506 binding protein 11	0.902897	4.06682e-08		0.876	0.752
Up	Ackr3	atypical chemokine receptor 3	0.899584	1.73255e-05		0.795	0.59
Up	Chst11	carbohydrate sulfotransferase 11	0.899431	1.60483e-06		0.821	0.642
Up	Sdc3	syndecan 3	0.898799	2.10104e-07		0.851	0.702
Up	Pik3r1	phosphoinositide-3-kinase regulatory subunit 1	0.894627	0.00031661		0.737	0.474
Up	Mustn1	musculoskeletal, embryonic nuclear protein 1	0.89241	0.000199019		0.713	0.426
Up	Cd1d1	CD1d1 antigen	0.887234	3.92574e-05		0.76	0.52
Up	Gsg1	germ cell associated 1	0.886837	4.72469e-09		0.862	0.724
Up	Npnt	nephronectin	0.886626	3.54216e-10		0.908	0.816
Up	Kank1	KN motif and ankyrin repeat domains 1	0.883791	2.645e-10		0.928	0.856
Up	Wbp1l	WW domain binding protein 1 like	0.882936	6.86212e-07		0.825	0.65
Up	Chac1	ChaC, cation transport regulator 1	0.881028	2.87759e-06		0.796	0.592
Up	Gale	galactose-4-epimerase, UDP	0.879643	1.73866e-07		0.811	0.622
Up	Dusp14	dual specificity phosphatase 14	0.879543	2.20399e-05		0.752	0.504
Up	Col5a2	collagen, type V, alpha 2	0.878809	1.15508e-13		0.947	0.894
Up	Spns2	spinster homolog 2	0.876421	2.69956e-09		0.883	0.766
Up	Gprc5a	G protein-coupled receptor, family C, group 5, member A	0.87606	0.00477722		0.677	0.354
Up	Nnmt	nicotinamide N-methyltransferase	0.86653	7.64038e-06		0.805	0.61
Up	Cd9	CD9 antigen	0.86233	1.12538e-08		0.866	0.732
Up	Aldh1l2	aldehyde dehydrogenase 1 family, member L2	0.86131	2.23262e-05		0.779	0.558
Up	Ssr4	signal sequence receptor, delta	0.854005	6.71783e-09		0.898	0.796
Up	Itpr1	inositol 1,4,5-trisphosphate receptor 1	0.848841	0.00132976		0.713	0.426
Up	Rgcc	regulator of cell cycle	0.848829	3.19539e-05		0.785	0.57
Up	Gja1	gap junction protein, alpha 1	0.841184	2.36327e-08		0.859	0.718
Up	Lrrc59	leucine rich repeat containing 59	0.841083	0.000444708		0.736	0.472
Up	Fam214a	family with sequence similarity 214, member A	0.839778	2.5666e-06		0.81	0.62
Up	Map3k1	mitogen-activated protein kinase kinase kinase 1	0.835219	3.93507e-05		0.781	0.562
Up	4930523C07Rik	RIKEN cDNA 4930523C07 gene	0.834613	1.28738e-05		0.787	0.574
Up	Avpi1	arginine vasopressin-induced 1	0.833478	4.605e-09		0.885	0.77
Up	Slc25a5	solute carrier family 25 (mitochondrial carrier, adenine nucleotide translocator), member 5	0.831993	8.30152e-08		0.847	0.694
Up	Pcolce2	procollagen C-endopeptidase enhancer 2	0.831437	2.81489e-07		0.805	0.61
Up	Gpc1	glypican 1	0.825874	2.00596e-05		0.793	0.586
Up	Fam20c	family with sequence similarity 20, member C	0.822677	4.17943e-08		0.864	0.728
Up	Mdm2	transformed mouse 3T3 cell double minute 2	0.820807	0.00355201		0.7	0.4
Up	Bmp2	bone morphogenetic protein 2	0.82014	3.77991e-05		0.778	0.556
Up	Lgalsl	lectin, galactoside binding-like	0.818287	2.76123e-05		0.767	0.534
Up	Rragd	Ras-related GTP binding D	0.81564	1.49671e-05		0.774	0.548
Up	Fbxo28	F-box protein 28	0.812724	2.8449e-06		0.808	0.616
Up	Cpq	carboxypeptidase Q	0.812628	1.39189e-06		0.812	0.624
Up	Ak1	adenylate kinase 1	0.811485	9.33562e-07		0.814	0.628
Up	Nfatc1	nuclear factor of activated T cells, cytoplasmic, calcineurin dependent 1	0.808579	0.000867804		0.729	0.458
Up	Mxd1	MAX dimerization protein 1	0.806222	8.86119e-05		0.761	0.522
Up	Kalrn	kalirin, RhoGEF kinase	0.804557	1.60201e-06		0.805	0.61
Up	Rhbdl2	rhomboid like 2	0.791582	1.47621e-10		0.917	0.834
Up	Tob1	transducer of ErbB-2.1	0.790957	5.62413e-07		0.843	0.686
Up	Glg1	golgi apparatus protein 1	0.789251	2.06921e-06		0.825	0.65
Up	Fkbp10	FK506 binding protein 10	0.788269	1.19336e-05		0.8	0.6
Up	Cog6	component of oligomeric golgi complex 6	0.788133	0.00189135		0.694	0.388
Up	Mlip	muscular LMNA-interacting protein	0.785363	1.16748e-07		0.839	0.678
Up	Unc5b	unc-5 netrin receptor B	0.785338	1.65616e-10		0.925	0.85
Up	Wwp2	WW domain containing E3 ubiquitin protein ligase 2	0.783729	2.68912e-05		0.767	0.534
Up	Carmil1	capping protein regulator and myosin 1 linker 1	0.783471	3.28489e-10		0.909	0.818
Up	Runx2	runt related transcription factor 2	0.782512	1.44834e-05		0.796	0.592
Up	Batf	basic leucine zipper transcription factor, ATF-like	0.780836	3.92919e-06		0.761	0.522
Up	Pkm	pyruvate kinase, muscle	0.779684	0.000277217		0.75	0.5
Up	Ndufa1	NADH:ubiquinone oxidoreductase subunit A1	0.77904	2.44621e-09		0.909	0.818
Up	Ndrg4	N-myc downstream regulated gene 4	0.7784	0.00429117		0.681	0.362
Up	Gimap6	GTPase, IMAP family member 6	0.777939	0.000465315		0.71	0.42
Up	Ppm1e	protein phosphatase 1E (PP2C domain containing)	0.77162	0.00228486		0.685	0.37
Up	Frzb	frizzled-related protein	0.769081	6.2932e-06		0.771	0.542
Up	C130050O18Rik	RIKEN cDNA C130050O18 gene	0.758174	2.36359e-06		0.784	0.568
Up	Bgn	biglycan	0.753971	1.23561e-09		0.885	0.77
Up	Gprc5c	G protein-coupled receptor, family C, group 5, member C	0.751658	1.06032e-09		0.907	0.814
Up	Vps25	vacuolar protein sorting 25	0.75096	5.57285e-08		0.855	0.71
Up	Timp1	tissue inhibitor of metalloproteinase 1	0.749445	6.11899e-05		0.775	0.55
Up	Lpar3	lysophosphatidic acid receptor 3	0.748495	6.93406e-08		0.824	0.648
Up	Ptprs	protein tyrosine phosphatase, receptor type, S	0.747962	1.85793e-11		0.916	0.832
Up	Ptk2	PTK2 protein tyrosine kinase 2	0.747711	0.000242101		0.743	0.486
Up	Prdx2	peroxiredoxin 2	0.747396	7.77538e-06		0.806	0.612
Up	Gpx1	glutathione peroxidase 1	0.746069	4.03724e-06		0.816	0.632
Up	Pde4dip	phosphodiesterase 4D interacting protein (myomegalin)	0.743271	3.4466e-07		0.83	0.66
Up	Ppfia2	protein tyrosine phosphatase, receptor type, f polypeptide (PTPRF), interacting protein (liprin), alpha 2	0.737552	2.76669e-05		0.744	0.488
Up	Alpl	alkaline phosphatase, liver/bone/kidney	0.737347	0.000642169		0.729	0.458
Up	Hrc	histidine rich calcium binding protein	0.736942	9.02233e-08		0.835	0.67
Up	1110004F10Rik	RIKEN cDNA 1110004F10 gene	0.734052	0.00218673		0.709	0.418
Up	Myo10	myosin X	0.733549	1.77166e-06		0.826	0.652
Up	Farp2	FERM, RhoGEF and pleckstrin domain protein 2	0.722696	1.07965e-09		0.89	0.78
Up	Ccn4	cellular communication network factor 4	0.721541	0.000143306		0.755	0.51
Up	Dkk1	dickkopf WNT signaling pathway inhibitor 1	0.715636	0.00117987		0.657	0.314
Up	Ddit3	DNA-damage inducible transcript 3	0.715222	0.000527019		0.733	0.466
Up	Mical3	microtubule associated monooxygenase, calponin and LIM domain containing 3	0.715215	3.52487e-06		0.8	0.6
Up	Efemp2	epidermal growth factor-containing fibulin-like extracellular matrix protein 2	0.714292	0.000116768		0.764	0.528
Up	Crip2	cysteine rich protein 2	0.71391	1.97735e-05		0.792	0.584
Up	Dap	death-associated protein	0.71334	1.99535e-05		0.793	0.586
Up	Srp72	signal recognition particle 72	0.70592	0.000463659		0.74	0.48
Up	Hpcal1	hippocalcin-like 1	0.704502	0.00067311		0.721	0.442
Up	Bmp1	bone morphogenetic protein 1	0.703649	2.21872e-05		0.791	0.582
Up	Smad3	SMAD family member 3	0.702343	2.51037e-05		0.786	0.572
Up	Creb3l1	cAMP responsive element binding protein 3-like 1	0.697302	6.03137e-05		0.775	0.55
Up	Trp53inp1	transformation related protein 53 inducible nuclear protein 1	0.697156	0.000450347		0.686	0.372
Up	Smim14	small integral membrane protein 14	0.696983	0.000297117		0.748	0.496
Up	Ppfibp1	PTPRF interacting protein, binding protein 1 (liprin beta 1)	0.694605	0.000608822		0.728	0.456
Up	Gnai2	guanine nucleotide binding protein (G protein), alpha inhibiting 2	0.693892	5.58544e-05		0.776	0.552
Up	Serpine1	serine (or cysteine) peptidase inhibitor, clade E, member 1	0.692612	5.65513e-05		0.772	0.544
Up	Ehd4	EH-domain containing 4	0.691762	0.000201901		0.743	0.486
Up	Glt28d2	glycosyltransferase 28 domain containing 2	0.690598	3.50561e-06		0.789	0.578
Up	Sec61a1	Sec61 alpha 1 subunit (S. cerevisiae)	0.686555	2.04241e-05		0.783	0.566
Up	Pcdh18	protocadherin 18	0.685752	8.90355e-05		0.754	0.508
Up	Srgap1	SLIT-ROBO Rho GTPase activating protein 1	0.685685	1.88594e-06		0.816	0.632
Up	Ppic	peptidylprolyl isomerase C	0.685183	1.40476e-07		0.841	0.682
Up	Dynll1	dynein light chain LC8-type 1	0.683191	2.57515e-05		0.789	0.578
Up	Gnb5	guanine nucleotide binding protein (G protein), beta 5	0.681558	0.00590581		0.66	0.32
Up	Anxa7	annexin A7	0.681514	0.00494127		0.692	0.384
Up	Ostc	oligosaccharyltransferase complex subunit (non-catalytic)	0.680176	2.04241e-05		0.783	0.566
Up	Ndufa4l2	Ndufa4, mitochondrial complex associated like 2	0.675318	0.000564262		0.726	0.452
Up	Kdelr3	KDEL (Lys-Asp-Glu-Leu) endoplasmic reticulum protein retention receptor 3	0.673007	9.70481e-06		0.803	0.606
Up	Gars	glycyl-tRNA synthetase	0.671341	3.46384e-06		0.817	0.634
Up	Lmo7	LIM domain only 7	0.670026	4.3588e-08		0.856	0.712
Up	Slc35b1	solute carrier family 35, member B1	0.669965	5.55e-06		0.808	0.616
Up	Klf3	Kruppel-like factor 3 (basic)	0.668601	5.05057e-06		0.809	0.618
Up	Zfp385b	zinc finger protein 385B	0.667768	1.16489e-07		0.853	0.706
Up	Hip1	huntingtin interacting protein 1	0.663542	0.000246902		0.735	0.47
Up	Klf13	Kruppel-like factor 13	0.660898	1.79817e-05		0.794	0.588
Up	R3hcc1l	R3H domain and coiled-coil containing 1 like	0.657667	1.44281e-05		0.779	0.558
Up	Rab2a	RAB2A, member RAS oncogene family	0.656684	9.17514e-05		0.768	0.536
Up	St3gal6	ST3 beta-galactoside alpha-2,3-sialyltransferase 6	0.647868	0.000195026		0.716	0.432
Up	Krtcap2	keratinocyte associated protein 2	0.64469	3.65109e-07		0.849	0.698
Up	Rbm5	RNA binding motif protein 5	0.643684	0.00289193		0.697	0.394
Up	Fbxl20	F-box and leucine-rich repeat protein 20	0.643477	0.00113635		0.687	0.374
Up	Fhod1	formin homology 2 domain containing 1	0.642623	8.68289e-05		0.738	0.476
Up	Tnfaip2	tumor necrosis factor, alpha-induced protein 2	0.642038	0.000775534		0.73	0.46
Up	Myo19	myosin XIX	0.64034	0.00214437		0.656	0.312
Up	Gpcpd1	glycerophosphocholine phosphodiesterase 1	0.636153	0.00034677		0.745	0.49
Up	Slc39a13	solute carrier family 39 (metal ion transporter), member 13	0.634308	4.85329e-05		0.777	0.554
Up	Hmgcr	3-hydroxy-3-methylglutaryl-Coenzyme A reductase	0.633004	0.00910238		0.679	0.358
Up	Map2k3	mitogen-activated protein kinase kinase 3	0.630359	0.000440792		0.74	0.48
Up	Hdlbp	high density lipoprotein (HDL) binding protein	0.629994	1.08759e-05		0.791	0.582
Up	Vamp8	vesicle-associated membrane protein 8	0.629548	7.76242e-07		0.833	0.666
Up	Ankrd44	ankyrin repeat domain 44	0.627287	0.000855278		0.691	0.382
Up	Hsd3b7	hydroxy-delta-5-steroid dehydrogenase, 3 beta- and steroid delta-isomerase 7	0.625537	0.0084432		0.677	0.354
Up	Adgrd1	adhesion G protein-coupled receptor D1	0.624746	0.00021615		0.753	0.506
Up	P3h4	prolyl 3-hydroxylase family member 4 (non-enzymatic)	0.621653	1.34173e-06		0.829	0.658
Up	Surf4	surfeit gene 4	0.621448	0.00144657		0.719	0.438
Up	Sox6	SRY (sex determining region Y)-box 6	0.619449	2.84825e-05		0.761	0.522
Up	Ufc1	ubiquitin-fold modifier conjugating enzyme 1	0.617907	0.000427211		0.739	0.478
Up	Trps1	transcriptional repressor GATA binding 1	0.617868	5.67515e-07		0.843	0.686
Up	Pth1r	parathyroid hormone 1 receptor	0.615968	4.90213e-07		0.827	0.654
Up	Calm2	calmodulin 2	0.615097	4.44511e-07		0.829	0.658
Up	Fam3c	family with sequence similarity 3, member C	0.614192	2.42322e-05		0.79	0.58
Up	Rnf114	ring finger protein 114	0.612892	0.00103434		0.688	0.376
Up	P3h1	prolyl 3-hydroxylase 1	0.610094	0.000735309		0.731	0.462
Up	Smox	spermine oxidase	0.609872	1.12012e-05		0.781	0.562
Up	Atg3	autophagy related 3	0.609452	7.81482e-05		0.758	0.516
Up	Nme2	NME/NM23 nucleoside diphosphate kinase 2	0.605015	8.73576e-09		0.868	0.736
Up	Ccpg1	cell cycle progression 1	0.604661	0.00153207		0.713	0.426
Up	Cpz	carboxypeptidase Z	0.603965	6.3425e-05		0.774	0.548
Up	Pmaip1	phorbol-12-myristate-13-acetate-induced protein 1	0.599411	0.000785725		0.675	0.35
Up	Dlx3	distal-less homeobox 3	0.598271	4.73548e-09		0.867	0.734
Up	Cope	coatomer protein complex, subunit epsilon	0.595741	0.000106811		0.766	0.532
Up	Efr3b	EFR3 homolog B	0.594543	0.000242092		0.708	0.416
Up	Serpinh1	serine (or cysteine) peptidase inhibitor, clade H, member 1	0.591816	1.40681e-06		0.816	0.632
Up	H13	histocompatibility 13	0.589911	0.000774441		0.731	0.462
Up	Ell2	elongation factor for RNA polymerase II 2	0.589897	7.38833e-05		0.771	0.542
Up	Ap3m1	adaptor-related protein complex 3, mu 1 subunit	0.585234	0.000149753		0.751	0.502
Up	Sh3pxd2b	SH3 and PX domains 2B	0.584358	0.000259261		0.749	0.498
Up	Cdc42ep3	CDC42 effector protein (Rho GTPase binding) 3	0.584252	9.17792e-06		0.774	0.548
Up	Gna11	guanine nucleotide binding protein, alpha 11	0.582914	0.000539542		0.736	0.472
Up	Msn	moesin	0.582458	7.73714e-05		0.771	0.542
Up	Mboat1	membrane bound O-acyltransferase domain containing 1	0.582357	1.90707e-06		0.813	0.626
Up	Bmp4	bone morphogenetic protein 4	0.581257	0.000104937		0.742	0.484
Up	Entpd3	ectonucleoside triphosphate diphosphohydrolase 3	0.579287	2.19574e-05		0.74	0.48
Up	Plppr4	phospholipid phosphatase related 4	0.576577	1.27395e-08		0.848	0.696
Up	Ubr2	ubiquitin protein ligase E3 component n-recognin 2	0.57621	0.00072033		0.725	0.45
Up	Ryk	receptor-like tyrosine kinase	0.575475	4.24434e-06		0.814	0.628
Up	Gadd45b	growth arrest and DNA-damage-inducible 45 beta	0.575121	0.00105806		0.725	0.45
Up	Jkamp	JNK1/MAPK8-associated membrane protein	0.574857	1.03469e-05		0.795	0.59
Up	Zfp266	zinc finger protein 266	0.573241	0.00159146		0.715	0.43
Up	Cd276	CD276 antigen	0.571548	1.89097e-05		0.784	0.568
Up	Med10	mediator complex subunit 10	0.569514	0.000286998		0.748	0.496
Up	Ano10	anoctamin 10	0.56921	0.000126043		0.742	0.484
Up	BC004004	cDNA sequence BC004004	0.568986	0.000161469		0.742	0.484
Up	Ap1b1	adaptor protein complex AP-1, beta 1 subunit	0.5685	0.00789079		0.635	0.27
Up	Sema4d	sema domain, immunoglobulin domain (Ig), transmembrane domain (TM) and short cytoplasmic domain, (semaphorin) 4D	0.563551	6.14521e-07		0.813	0.626
Up	Atf3	activating transcription factor 3	0.562775	0.000653356		0.734	0.468
Up	Ube2h	ubiquitin-conjugating enzyme E2H	0.562718	0.000939742		0.727	0.454
Up	Ost4	oligosaccharyltransferase complex subunit 4 (non-catalytic)	0.562136	4.8369e-08		0.852	0.704
Up	Tnfrsf23	tumor necrosis factor receptor superfamily, member 23	0.560724	0.00033939		0.72	0.44
Up	Smad5	SMAD family member 5	0.556899	0.00140761		0.713	0.426
Up	Cdk14	cyclin-dependent kinase 14	0.556897	0.000415773		0.741	0.482
Up	Sec16b	SEC16 homolog B (S. cerevisiae)	0.55493	5.20465e-05		0.743	0.486
Up	Cadm1	cell adhesion molecule 1	0.554498	4.13063e-07		0.84	0.68
Up	Fxyd5	FXYD domain-containing ion transport regulator 5	0.552589	3.72593e-05		0.78	0.56
Up	Lrrfip1	leucine rich repeat (in FLII) interacting protein 1	0.551916	0.000838794		0.728	0.456
Up	Gorasp2	golgi reassembly stacking protein 2	0.550787	0.000206337		0.755	0.51
Up	Adamts6	a disintegrin-like and metallopeptidase (reprolysin type) with thrombospondin type 1 motif, 6	0.55007	4.59908e-05		0.707	0.414
Up	Cercam	cerebral endothelial cell adhesion molecule	0.548553	5.47489e-06		0.812	0.624
Up	Sec24d	Sec24 related gene family, member D (S. cerevisiae)	0.548085	0.00101809		0.726	0.452
Up	Epha2	Eph receptor A2	0.54345	1.73866e-07		0.811	0.622
Up	Fry	FRY microtubule binding protein	0.542856	3.68451e-09		0.884	0.768
Up	Pdk4	pyruvate dehydrogenase kinase, isoenzyme 4	0.542329	0.0085561		0.624	0.248
Up	Mrc2	mannose receptor, C type 2	0.540467	2.07473e-05		0.79	0.58
Up	Nrp2	neuropilin 2	0.54036	0.000467923		0.735	0.47
Up	Utrn	utrophin	0.540346	6.35194e-05		0.774	0.548
Up	Klf6	Kruppel-like factor 6	0.53346	3.0119e-05		0.777	0.554
Up	Stx5a	syntaxin 5A	0.533184	3.53467e-05		0.777	0.554
Up	Pcolce	procollagen C-endopeptidase enhancer protein	0.532548	0.000136404		0.755	0.51
Up	Fam102a	family with sequence similarity 102, member A	0.532239	0.000139816		0.744	0.488
Up	Edem1	ER degradation enhancer, mannosidase alpha-like 1	0.530389	0.00949823		0.676	0.352
Up	Srp68	signal recognition particle 68	0.529753	0.00891944		0.675	0.35
Up	Lox	lysyl oxidase	0.528889	0.000221709		0.748	0.496
Up	Osbpl9	oxysterol binding protein-like 9	0.528254	9.20783e-05		0.742	0.484
Up	Map1lc3b	microtubule-associated protein 1 light chain 3 beta	0.525904	0.00974234		0.678	0.356
Up	Jmy	junction-mediating and regulatory protein	0.525494	0.00361705		0.68	0.36
Up	Rftn2	raftlin family member 2	0.525461	1.25615e-06		0.788	0.576
Up	Foxo1	forkhead box O1	0.525213	6.83359e-05		0.767	0.534
Up	Tfg	Trk-fused gene	0.524375	0.00151475		0.716	0.432
Up	Bckdk	branched chain ketoacid dehydrogenase kinase	0.523443	0.0029906		0.68	0.36
Up	Klhl21	kelch-like 21	0.522723	0.00630969		0.686	0.372
Up	Fabp3	fatty acid binding protein 3, muscle and heart	0.521246	1.01933e-06		0.822	0.644
Up	Mtss1	MTSS I-BAR domain containing 1	0.520924	4.11663e-05		0.749	0.498
Up	Tvp23b	trans-golgi network vesicle protein 23B	0.520904	0.000495379		0.728	0.456
Up	Atp2b4	ATPase, Ca++ transporting, plasma membrane 4	0.517033	0.000936662		0.727	0.454
Up	Ift46	intraflagellar transport 46	0.514947	0.00870602		0.658	0.316
Up	Lgr4	leucine-rich repeat-containing G protein-coupled receptor 4	0.514794	0.00388107		0.698	0.396
Up	Pard6g	par-6 family cell polarity regulator gamma	0.514201	1.85839e-05		0.784	0.568
Up	Ninj1	ninjurin 1	0.513845	0.000910887		0.718	0.436
Up	Satb1	special AT-rich sequence binding protein 1	0.510281	0.000259785		0.72	0.44
Up	Sbno2	strawberry notch 2	0.509392	0.000536187		0.734	0.468
Up	Loxl2	lysyl oxidase-like 2	0.509359	0.00411645		0.697	0.394
Up	Tmem184b	transmembrane protein 184b	0.509288	0.000153266		0.751	0.502
Up	Ttc7	tetratricopeptide repeat domain 7	0.507058	2.20406e-07		0.84	0.68
Up	Lgmn	legumain	0.504435	0.00438266		0.686	0.372
Up	Slc1a2	solute carrier family 1 (glial high affinity glutamate transporter), member 2	0.503149	0.00311533		0.679	0.358
Up	Tnrc6a	trinucleotide repeat containing 6a	0.502617	0.00861601		0.677	0.354
Up	Pdgfc	platelet-derived growth factor, C polypeptide	0.495938	1.18319e-05		0.78	0.56
Up	4933434E20Rik	RIKEN cDNA 4933434E20 gene	0.495474	0.00136711		0.718	0.436
Up	Ttc7b	tetratricopeptide repeat domain 7B	0.495326	0.00236777		0.667	0.334
Up	Mindy2	MINDY lysine 48 deubiquitinase 2	0.494778	0.00622518		0.675	0.35
Up	Tent5c	terminal nucleotidyltransferase 5C	0.493752	0.000364395		0.72	0.44
Up	Ints6l	integrator complex subunit 6 like	0.493311	0.00237008		0.655	0.31
Up	Lman1	lectin, mannose-binding, 1	0.491535	0.00581759		0.689	0.378
Up	Insig1	insulin induced gene 1	0.490417	0.00136141		0.72	0.44
Up	Tmem117	transmembrane protein 117	0.487748	7.48078e-07		0.806	0.612
Up	Dusp18	dual specificity phosphatase 18	0.486499	0.00731733		0.654	0.308
Up	Sars	seryl-aminoacyl-tRNA synthetase	0.485993	0.00131128		0.717	0.434
Up	Slc35a2	solute carrier family 35 (UDP-galactose transporter), member A2	0.485874	0.000397725		0.732	0.464
Up	Serf2	small EDRK-rich factor 2	0.48512	1.62875e-05		0.786	0.572
Up	Gchfr	GTP cyclohydrolase I feedback regulator	0.484395	1.62198e-07		0.811	0.622
Up	Spata13	spermatogenesis associated 13	0.484077	5.12842e-06		0.792	0.584
Up	Stard7	START domain containing 7	0.48382	0.00891505		0.639	0.278
Up	Msi2	musashi RNA-binding protein 2	0.483075	0.000125514		0.753	0.506
Up	Fndc3b	fibronectin type III domain containing 3B	0.482611	0.00470777		0.692	0.384
Up	Arf3	ADP-ribosylation factor 3	0.481365	0.000685087		0.724	0.448
Up	Slc35e4	solute carrier family 35, member E4	0.479641	2.67177e-05		0.783	0.566
Up	Gtf2i	general transcription factor II I	0.479414	5.75452e-05		0.771	0.542
Up	Eml3	echinoderm microtubule associated protein like 3	0.478586	8.15964e-05		0.756	0.512
Up	Scfd1	Sec1 family domain containing 1	0.477627	0.0021059		0.706	0.412
Up	Tmtc1	transmembrane and tetratricopeptide repeat containing 1	0.476486	0.00759832		0.673	0.346
Up	9330133O14Rik	RIKEN cDNA 9330133O14 gene	0.476198	0.00417456		0.667	0.334
Up	Nav1	neuron navigator 1	0.475039	0.00116667		0.71	0.42
Up	Fbxw7	F-box and WD-40 domain protein 7	0.473103	0.00641867		0.676	0.352
Up	Trim8	tripartite motif-containing 8	0.472142	3.85713e-06		0.813	0.626
Up	Paip2	polyadenylate-binding protein-interacting protein 2	0.471651	6.39266e-05		0.774	0.548
Up	Tmem204	transmembrane protein 204	0.471533	0.0070235		0.62	0.24
Up	Irf2bpl	interferon regulatory factor 2 binding protein-like	0.470658	1.68339e-07		0.85	0.7
Up	Bnip3	BCL2/adenovirus E1B interacting protein 3	0.466707	0.000897209		0.702	0.404
Up	Gabarap	gamma-aminobutyric acid receptor associated protein	0.466008	3.9519e-05		0.774	0.548
Up	Cd44	CD44 antigen	0.463236	0.00377531		0.697	0.394
Up	Fam78b	family with sequence similarity 78, member B	0.462889	0.000503973		0.673	0.346
Up	H1f2	H1.2 linker histone, cluster member	0.462821	3.09719e-06		0.788	0.576
Up	Aktip	thymoma viral proto-oncogene 1 interacting protein	0.461224	2.31081e-05		0.766	0.532
Up	Aopep	aminopeptidase O	0.460112	0.000190555		0.753	0.506
Up	Sra1	steroid receptor RNA activator 1	0.459719	0.0010485		0.724	0.448
Up	Fgfr1	fibroblast growth factor receptor 1	0.456804	0.00885546		0.678	0.356
Up	Sec63	SEC63-like (S. cerevisiae)	0.456104	0.00967281		0.677	0.354
Up	Kcnn4	potassium intermediate/small conductance calcium-activated channel, subfamily N, member 4	0.455968	0.000206542		0.725	0.45
Up	Fam189a2	family with sequence similarity 189, member A2	0.455807	6.83857e-09		0.873	0.746
Up	Sar1b	secretion associated Ras related GTPase 1B	0.45352	0.000642169		0.729	0.458
Up	Ubl4a	ubiquitin-like 4A	0.451752	0.000223714		0.706	0.412
Up	St3gal5	ST3 beta-galactoside alpha-2,3-sialyltransferase 5	0.451747	0.000819628		0.703	0.406
Up	Arc	activity regulated cytoskeletal-associated protein	0.450684	0.00171998		0.634	0.268
Up	Zfp644	zinc finger protein 644	0.450314	0.00197681		0.7	0.4
Up	Itga10	integrin, alpha 10	0.448272	3.25944e-07		0.827	0.654
Up	Syngr2	synaptogyrin 2	0.448168	4.85975e-05		0.723	0.446
Up	Cux1	cut-like homeobox 1	0.447424	0.000124277		0.759	0.518
Up	Arfgap3	ADP-ribosylation factor GTPase activating protein 3	0.447324	0.000127902		0.761	0.522
Up	Sec16a	SEC16 homolog A, endoplasmic reticulum export factor	0.445295	0.000465027		0.737	0.474
Up	Tmem123	transmembrane protein 123	0.443359	0.00387754		0.692	0.384
Up	Serp1	stress-associated endoplasmic reticulum protein 1	0.441534	0.000132509		0.762	0.524
Up	Myo1d	myosin ID	0.440764	8.23944e-08		0.834	0.668
Up	Mt1	metallothionein 1	0.439158	0.00613123		0.688	0.376
Up	Magi1	membrane associated guanylate kinase, WW and PDZ domain containing 1	0.436692	4.47275e-07		0.832	0.664
Up	Nrbf2	nuclear receptor binding factor 2	0.435348	2.80323e-05		0.754	0.508
Up	Cdh2	cadherin 2	0.435223	2.4189e-06		0.817	0.634
Up	Heg1	heart development protein with EGF-like domains 1	0.435026	9.00004e-05		0.758	0.516
Up	Higd1a	HIG1 domain family, member 1A	0.434995	0.000181773		0.756	0.512
Up	Runx1	runt related transcription factor 1	0.433986	0.00105119		0.723	0.446
Up	Sema3b	sema domain, immunoglobulin domain (Ig), short basic domain, secreted, (semaphorin) 3B	0.433955	0.00056745		0.709	0.418
Up	Ncf1	neutrophil cytosolic factor 1	0.433469	0.000944066		0.66	0.32
Up	Fat3	FAT atypical cadherin 3	0.433269	0.00121966		0.698	0.396
Up	Tpd52	tumor protein D52	0.431008	0.000362042		0.689	0.378
Up	Srp19	signal recognition particle 19	0.430939	0.00311527		0.702	0.404
Up	Fmnl2	formin-like 2	0.430334	0.00185924		0.71	0.42
Up	Tm9sf2	transmembrane 9 superfamily member 2	0.429553	0.000402032		0.74	0.48
Up	Atp2b1	ATPase, Ca++ transporting, plasma membrane 1	0.429436	0.00212515		0.708	0.416
Up	Fbxw8	F-box and WD-40 domain protein 8	0.429392	0.000246935		0.718	0.436
Up	Arl14ep	ADP-ribosylation factor-like 14 effector protein	0.42622	0.0075036		0.677	0.354
Up	Spcs1	signal peptidase complex subunit 1 homolog (S. cerevisiae)	0.425498	0.000693571		0.729	0.458
Up	Chd4	chromodomain helicase DNA binding protein 4	0.42482	0.000984522		0.725	0.45
Up	Dynlt3	dynein light chain Tctex-type 3	0.423822	0.00803403		0.668	0.336
Up	D16Ertd472e	DNA segment, Chr 16, ERATO Doi 472, expressed	0.422581	0.000231677		0.74	0.48
Up	Klhl9	kelch-like 9	0.422496	0.000835021		0.729	0.458
Up	Tmem176a	transmembrane protein 176A	0.422249	4.61129e-05		0.765	0.53
Up	Unc5c	unc-5 netrin receptor C	0.421857	0.00595175		0.665	0.33
Up	Mob3b	MOB kinase activator 3B	0.421671	0.00117987		0.657	0.314
Up	Irx5	Iroquois homeobox 5	0.419611	5.51618e-08		0.846	0.692
Up	Usp53	ubiquitin specific peptidase 53	0.419118	0.000275998		0.745	0.49
Up	Rnasek	ribonuclease, RNase K	0.418684	8.05932e-05		0.768	0.536
Up	Galk1	galactokinase 1	0.418511	4.8505e-05		0.753	0.506
Up	Sec61b	Sec61 beta subunit	0.417973	0.000133906		0.762	0.524
Up	Hypk	huntingtin interacting protein K	0.417867	7.73122e-05		0.771	0.542
Up	Ppp2cb	protein phosphatase 2 (formerly 2A), catalytic subunit, beta isoform	0.4174	0.00159671		0.707	0.414
Up	Clp1	CLP1, cleavage and polyadenylation factor I subunit	0.415885	0.00571948		0.634	0.268
Up	Slit3	slit guidance ligand 3	0.415411	0.00182321		0.707	0.414
Up	Rab11fip5	RAB11 family interacting protein 5 (class I)	0.415225	0.0042255		0.662	0.324
Up	Tmem167b	transmembrane protein 167B	0.414178	0.000124784		0.761	0.522
Up	Fam89b	family with sequence similarity 89, member B	0.414115	4.21153e-05		0.732	0.464
Up	Slc26a2	solute carrier family 26 (sulfate transporter), member 2	0.412866	0.00984075		0.644	0.288
Up	Uqcrq	ubiquinol-cytochrome c reductase, complex III subunit VII	0.410594	0.000133506		0.762	0.524
Up	Tmem147	transmembrane protein 147	0.409859	5.5004e-05		0.77	0.54
Up	Sec23a	SEC23 homolog A, COPII coat complex component	0.409052	0.00335486		0.701	0.402
Up	Cox4i1	cytochrome c oxidase subunit 4I1	0.408107	2.04241e-05		0.783	0.566
Up	Hid1	HID1 domain containing	0.407063	0.0072156		0.637	0.274
Up	Prelid1	PRELI domain containing 1	0.406767	0.00774548		0.683	0.366
Up	Gbf1	golgi-specific brefeldin A-resistance factor 1	0.404943	0.00432395		0.69	0.38
Up	Cwc15	CWC15 spliceosome-associated protein	0.403995	0.00281517		0.702	0.404
Up	Golga7	golgi autoantigen, golgin subfamily a, 7	0.403368	0.0089918		0.674	0.348
Up	Prkar1a	protein kinase, cAMP dependent regulatory, type I, alpha	0.40285	0.00700248		0.685	0.37
Up	Hspa2	heat shock protein 2	0.400518	0.00116119		0.708	0.416
Up	Trim33	tripartite motif-containing 33	0.399503	0.00258903		0.703	0.406
Up	Galnt5	polypeptide N-acetylgalactosaminyltransferase 5	0.398705	1.34727e-05		0.759	0.518
Up	Me2	malic enzyme 2, NAD(+)-dependent, mitochondrial	0.397613	0.00241574		0.696	0.392
Up	Mir22hg	Mir22 host gene (non-protein coding)	0.39581	0.00648243		0.684	0.368
Up	Crnde	colorectal neoplasia differentially expressed (non-protein coding)	0.395545	0.000944066		0.66	0.32
Up	Trim47	tripartite motif-containing 47	0.393829	0.00190148		0.699	0.398
Up	Hdac9	histone deacetylase 9	0.392362	0.000162466		0.683	0.366
Up	Mical2	microtubule associated monooxygenase, calponin and LIM domain containing 2	0.391967	0.00703132		0.655	0.31
Up	Ing4	inhibitor of growth family, member 4	0.391446	0.00590767		0.656	0.312
Up	Phtf2	putative homeodomain transcription factor 2	0.388376	0.00305487		0.69	0.38
Up	Amotl2	angiomotin-like 2	0.387142	2.3362e-05		0.777	0.554
Up	Rcn3	reticulocalbin 3, EF-hand calcium binding domain	0.385666	0.00856007		0.679	0.358
Up	Sh3kbp1	SH3-domain kinase binding protein 1	0.385569	0.00021286		0.746	0.492
Up	Septin9	septin 9	0.385333	0.000540367		0.726	0.452
Up	Rab11fip1	RAB11 family interacting protein 1 (class I)	0.384678	7.4148e-05		0.71	0.42
Up	Kdm1a	lysine (K)-specific demethylase 1A	0.381751	0.00922623		0.676	0.352
Up	Uaca	uveal autoantigen with coiled-coil domains and ankyrin repeats	0.381326	0.000583573		0.729	0.458
Up	Rabac1	Rab acceptor 1 (prenylated)	0.378843	0.0040518		0.697	0.394
Up	Sqstm1	sequestosome 1	0.378008	0.00339051		0.701	0.402
Up	Tbrg1	transforming growth factor beta regulated gene 1	0.377738	0.00171277		0.715	0.43
Up	Sp7	Sp7 transcription factor 7	0.37702	0.000634157		0.699	0.398
Up	Czib	CXXC motif containing zinc binding protein	0.375916	0.00558116		0.681	0.362
Up	Snd1	staphylococcal nuclease and tudor domain containing 1	0.375761	0.000242012		0.751	0.502
Up	Shisa4	shisa family member 4	0.374767	3.11462e-08		0.836	0.672
Up	Cib1	calcium and integrin binding 1 (calmyrin)	0.374358	0.000731406		0.705	0.41
Up	Specc1	sperm antigen with calponin homology and coiled-coil domains 1	0.372867	5.10243e-08		0.863	0.726
Up	Galnt3	polypeptide N-acetylgalactosaminyltransferase 3	0.372734	2.61074e-05		0.744	0.488
Up	Fam114a2	family with sequence similarity 114, member A2	0.372322	0.00559377		0.682	0.364
Up	Mfap3l	microfibrillar-associated protein 3-like	0.369979	0.00459953		0.63	0.26
Up	Ift20	intraflagellar transport 20	0.368717	5.69052e-05		0.775	0.55
Up	Hax1	HCLS1 associated X-1	0.368558	0.0001911		0.737	0.474
Up	Sec61g	SEC61, gamma subunit	0.368107	1.62875e-05		0.786	0.572
Up	Arfgap1	ADP-ribosylation factor GTPase activating protein 1	0.367725	0.000373447		0.728	0.456
Up	2510009E07Rik	RIKEN cDNA 2510009E07 gene	0.367695	0.0069399		0.667	0.334
Up	Swap70	SWA-70 protein	0.366101	3.02231e-05		0.776	0.552
Up	Ppfia1	protein tyrosine phosphatase, receptor type, f polypeptide (PTPRF), interacting protein (liprin), alpha 1	0.365646	0.000781499		0.719	0.438
Up	Nudt18	nudix (nucleoside diphosphate linked moiety X)-type motif 18	0.364723	3.49292e-05		0.723	0.446
Up	Prex1	phosphatidylinositol-3,4,5-trisphosphate-dependent Rac exchange factor 1	0.363767	7.28142e-05		0.751	0.502
Up	Glb1	galactosidase, beta 1	0.362569	0.00225257		0.675	0.35
Up	Fmnl3	formin-like 3	0.362409	1.28215e-06		0.815	0.63
Up	Rb1	RB transcriptional corepressor 1	0.362357	0.000246583		0.701	0.402
Up	Upf2	UPF2 regulator of nonsense transcripts homolog (yeast)	0.359207	0.00242878		0.699	0.398
Up	Nub1	negative regulator of ubiquitin-like proteins 1	0.358721	0.00340734		0.685	0.37
Up	Clta	clathrin, light polypeptide (Lca)	0.358186	0.000563735		0.736	0.472
Up	Yif1a	Yip1 interacting factor homolog A (S. cerevisiae)	0.357908	0.0024532		0.707	0.414
Up	Zdhhc14	zinc finger, DHHC domain containing 14	0.357651	0.00343638		0.646	0.292
Up	Fis1	fission, mitochondrial 1	0.357096	0.00793629		0.681	0.362
Up	Gde1	glycerophosphodiester phosphodiesterase 1	0.35667	0.00189774		0.706	0.412
Up	Acox1	acyl-Coenzyme A oxidase 1, palmitoyl	0.356124	0.00173523		0.694	0.388
Up	Pik3ca	phosphatidylinositol-4,5-bisphosphate 3-kinase catalytic subunit alpha	0.356025	0.00373774		0.697	0.394
Up	Csdc2	cold shock domain containing C2, RNA binding	0.355529	0.00205375		0.646	0.292
Up	Naga	N-acetyl galactosaminidase, alpha	0.355197	0.00116667		0.71	0.42
Up	Atp5e	ATP synthase, H+ transporting, mitochondrial F1 complex, epsilon subunit	0.354768	0.000183236		0.757	0.514
Up	Pck2	phosphoenolpyruvate carboxykinase 2 (mitochondrial)	0.354595	0.000168824		0.738	0.476
Up	Tgm2	transglutaminase 2, C polypeptide	0.353799	0.000863212		0.713	0.426
Up	Bambi	BMP and activin membrane-bound inhibitor	0.352665	2.1504e-05		0.775	0.55
Up	Mat2b	methionine adenosyltransferase II, beta	0.352415	0.000733862		0.724	0.448
Up	B3gat3	beta-1,3-glucuronyltransferase 3 (glucuronosyltransferase I)	0.350976	0.000527439		0.706	0.412
Up	Mrpl20	mitochondrial ribosomal protein L20	0.350842	0.000194864		0.752	0.504
Up	Dixdc1	DIX domain containing 1	0.350154	0.00159424		0.69	0.38
Up	Rtraf	RNA transcription, translation and transport factor	0.349219	0.00906311		0.678	0.356
Up	Pik3ip1	phosphoinositide-3-kinase interacting protein 1	0.348334	4.70679e-06		0.785	0.57
Up	Rhpn2	rhophilin, Rho GTPase binding protein 2	0.347302	0.00174278		0.648	0.296
Up	Pcmtd2	protein-L-isoaspartate (D-aspartate) O-methyltransferase domain containing 2	0.346943	0.00670399		0.641	0.282
Up	Atp6v1d	ATPase, H+ transporting, lysosomal V1 subunit D	0.345427	0.00461259		0.69	0.38
Up	Sfn	stratifin	0.34536	8.7082e-05		0.695	0.39
Up	Sirt2	sirtuin 2	0.345151	0.00155236		0.688	0.376
Up	Bet1l	Bet1 golgi vesicular membrane trafficking protein like	0.343819	0.00347881		0.699	0.398
Up	Mia2	MIA SH3 domain ER export factor 2	0.343452	0.000656697		0.725	0.45
Up	Rpl41	ribosomal protein L41	0.342592	4.76629e-07		0.829	0.658
Up	Nrm	nurim (nuclear envelope membrane protein)	0.342545	0.00671155		0.665	0.33
Up	Dbndd2	dysbindin (dystrobrevin binding protein 1) domain containing 2	0.34205	0.000776953		0.693	0.386
Up	Gtpbp1	GTP binding protein 1	0.341729	0.00929835		0.638	0.276
Up	Tnrc6b	trinucleotide repeat containing 6b	0.340551	9.8224e-05		0.766	0.532
Up	Yif1b	Yip1 interacting factor homolog B (S. cerevisiae)	0.339513	0.0078065		0.68	0.36
Up	Slc2a10	solute carrier family 2 (facilitated glucose transporter), member 10	0.339491	0.00252947		0.657	0.314
Up	Gcnt1	glucosaminyl (N-acetyl) transferase 1, core 2	0.339431	0.000382458		0.688	0.376
Up	Sash1	SAM and SH3 domain containing 1	0.338026	0.000526307		0.737	0.474
Up	Spock1	sparc/osteonectin, cwcv and kazal-like domains proteoglycan 1	0.335503	0.00388268		0.65	0.3
Up	Polb	polymerase (DNA directed), beta	0.33493	0.00128794		0.699	0.398
Up	Hipk2	homeodomain interacting protein kinase 2	0.333998	0.00555363		0.674	0.348
Up	Tmem208	transmembrane protein 208	0.333928	0.00124512		0.717	0.434
Up	Impdh1	inosine monophosphate dehydrogenase 1	0.333298	0.00199055		0.667	0.334
Up	Map7d1	MAP7 domain containing 1	0.331961	0.00715702		0.684	0.368
Up	Afap1l2	actin filament associated protein 1-like 2	0.32921	0.00183159		0.671	0.342
Up	Praf2	PRA1 domain family 2	0.328351	0.000358674		0.74	0.48
Up	Ntan1	N-terminal Asn amidase	0.328188	0.00677473		0.685	0.37
Up	Vezf1	vascular endothelial zinc finger 1	0.326309	0.00729222		0.684	0.368
Up	Entpd7	ectonucleoside triphosphate diphosphohydrolase 7	0.324992	2.91667e-08		0.872	0.744
Up	Leprotl1	leptin receptor overlapping transcript-like 1	0.324405	0.000798945		0.726	0.452
Up	Ascc1	activating signal cointegrator 1 complex subunit 1	0.323985	0.00274963		0.652	0.304
Up	Abtb2	ankyrin repeat and BTB (POZ) domain containing 2	0.322241	0.00648925		0.656	0.312
Up	Nfil3	nuclear factor, interleukin 3, regulated	0.322218	0.00487544		0.662	0.324
Up	Ostf1	osteoclast stimulating factor 1	0.321986	0.000886385		0.721	0.442
Up	Eif3h	eukaryotic translation initiation factor 3, subunit H	0.321747	0.00268493		0.704	0.408
Up	Derl1	Der1-like domain family, member 1	0.321574	0.00647906		0.684	0.368
Up	Slc25a10	solute carrier family 25 (mitochondrial carrier, dicarboxylate transporter), member 10	0.321532	0.00120075		0.681	0.362
Up	Hmox2	heme oxygenase 2	0.321465	0.00862203		0.634	0.268
Up	Stam2	signal transducing adaptor molecule (SH3 domain and ITAM motif) 2	0.321344	0.000533637		0.672	0.344
Up	Smagp	small cell adhesion glycoprotein	0.320097	2.39183e-05		0.72	0.44
Up	Marveld1	MARVEL (membrane-associating) domain containing 1	0.319444	2.83931e-05		0.752	0.504
Up	Tmem176b	transmembrane protein 176B	0.31943	0.0025663		0.704	0.408
Up	Stim2	stromal interaction molecule 2	0.317215	0.00137998		0.711	0.422
Up	Ppp2r5a	protein phosphatase 2, regulatory subunit B', alpha	0.315072	0.00189971		0.701	0.402
Up	Lrrc1	leucine rich repeat containing 1	0.314722	6.16282e-06		0.744	0.488
Up	Glt8d1	glycosyltransferase 8 domain containing 1	0.314643	0.00289478		0.7	0.4
Up	Gstz1	glutathione transferase zeta 1 (maleylacetoacetate isomerase)	0.314482	0.00278911		0.685	0.37
Up	Syne3	spectrin repeat containing, nuclear envelope family member 3	0.313267	0.000247223		0.72	0.44
Up	Ndufa6	NADH:ubiquinone oxidoreductase subunit A6	0.312029	0.00101388		0.726	0.452
Up	Nr4a2	nuclear receptor subfamily 4, group A, member 2	0.311431	0.00272234		0.706	0.412
Up	Cnst	consortin, connexin sorting protein	0.310526	0.000542332		0.659	0.318
Up	Kdelr2	KDEL (Lys-Asp-Glu-Leu) endoplasmic reticulum protein retention receptor 2	0.309022	0.000937306		0.723	0.446
Up	Scyl1	SCY1-like 1 (S. cerevisiae)	0.30654	0.00621816		0.681	0.362
Up	Plekha1	pleckstrin homology domain containing, family A (phosphoinositide binding specific) member 1	0.305418	0.00179876		0.697	0.394
Up	Fndc3a	fibronectin type III domain containing 3A	0.304794	0.00297358		0.703	0.406
Up	Sort1	sortilin 1	0.304753	0.00762666		0.657	0.314
Up	Mrpl4	mitochondrial ribosomal protein L4	0.302536	0.00180987		0.686	0.372
Up	Luc7l2	LUC7-like 2 (S. cerevisiae)	0.302337	0.00270966		0.703	0.406
Up	Hk1	hexokinase 1	0.301272	0.00381306		0.676	0.352
Up	Usp28	ubiquitin specific peptidase 28	0.301152	0.00027709		0.736	0.472
Up	Tdrp	testis development related protein	0.300516	0.00111629		0.658	0.316
Up	Slc17a9	solute carrier family 17, member 9	0.300184	0.00337195		0.652	0.304
Up	Csnk2b	casein kinase 2, beta polypeptide	0.298898	0.000826798		0.728	0.456
Up	Tmem223	transmembrane protein 223	0.297969	0.00502321		0.684	0.368
Up	Spcs2	signal peptidase complex subunit 2 homolog (S. cerevisiae)	0.297288	0.00588473		0.689	0.378
Up	Mtor	mechanistic target of rapamycin kinase	0.29683	0.000687539		0.686	0.372
Up	Rps12	ribosomal protein S12	0.295101	0.000211362		0.748	0.496
Up	Snx14	sorting nexin 14	0.294981	0.000376129		0.712	0.424
Up	Ralgps2	Ral GEF with PH domain and SH3 binding motif 2	0.294473	0.00514163		0.671	0.342
Up	Ift57	intraflagellar transport 57	0.293807	7.92687e-06		0.778	0.556
Up	Cmpk1	cytidine monophosphate (UMP-CMP) kinase 1	0.292717	0.000705567		0.729	0.458
Up	Desi2	desumoylating isopeptidase 2	0.29187	0.00677279		0.675	0.35
Up	Mea1	male enhanced antigen 1	0.291681	0.000496978		0.727	0.454
Up	Pdcl3	phosducin-like 3	0.29125	0.00174366		0.699	0.398
Up	Lgals1	lectin, galactose binding, soluble 1	0.291103	0.00605135		0.687	0.374
Up	Polr2l	polymerase (RNA) II (DNA directed) polypeptide L	0.289787	1.5388e-06		0.825	0.65
Up	Fkbp3	FK506 binding protein 3	0.289521	0.00998473		0.676	0.352
Up	Bscl2	Berardinelli-Seip congenital lipodystrophy 2 (seipin)	0.289325	0.000379308		0.738	0.476
Up	Cmas	cytidine monophospho-N-acetylneuraminic acid synthetase	0.287961	0.00181442		0.694	0.388
Up	Cd82	CD82 antigen	0.287343	0.000541135		0.687	0.374
Up	Col13a1	collagen, type XIII, alpha 1	0.286647	5.52679e-09		0.854	0.708
Up	Casp6	caspase 6	0.28628	0.00139284		0.666	0.332
Up	Atp6v0e	ATPase, H+ transporting, lysosomal V0 subunit E	0.285872	0.00481657		0.694	0.388
Up	Mon2	MON2 homolog, regulator of endosome to Golgi trafficking	0.285219	0.00265749		0.697	0.394
Up	Galnt6	polypeptide N-acetylgalactosaminyltransferase 6	0.284868	0.000998532		0.66	0.32
Up	Srpr	signal recognition particle receptor ('docking protein')	0.284355	0.00450268		0.695	0.39
Up	Commd3	COMM domain containing 3	0.283151	0.00234698		0.702	0.404
Up	Prkra	protein kinase, interferon inducible double stranded RNA dependent activator	0.282827	0.000542332		0.659	0.318
Up	Tmem128	transmembrane protein 128	0.282487	0.0011442		0.691	0.382
Up	Arl6ip5	ADP-ribosylation factor-like 6 interacting protein 5	0.281831	0.00329382		0.689	0.378
Up	Rhobtb1	Rho-related BTB domain containing 1	0.281595	0.00298007		0.673	0.346
Up	S100a1	S100 calcium binding protein A1	0.281482	5.417e-07		0.814	0.628
Up	Eif4ebp1	eukaryotic translation initiation factor 4E binding protein 1	0.280395	0.00730221		0.684	0.368
Up	Ncam1	neural cell adhesion molecule 1	0.279965	0.0035047		0.7	0.4
Up	Wdr26	WD repeat domain 26	0.279196	0.00923617		0.679	0.358
Up	Reep5	receptor accessory protein 5	0.278548	0.00244864		0.708	0.416
Up	Ufsp2	UFM1-specific peptidase 2	0.278207	0.000140035		0.759	0.518
Up	Pfdn5	prefoldin 5	0.276569	0.00470777		0.692	0.384
Up	Rgs3	regulator of G-protein signaling 3	0.275767	2.71266e-05		0.765	0.53
Up	Nudt9	nudix (nucleoside diphosphate linked moiety X)-type motif 9	0.275372	0.000723927		0.691	0.382
Up	Tmbim4	transmembrane BAX inhibitor motif containing 4	0.273947	0.00131104		0.719	0.438
Up	Megf10	multiple EGF-like-domains 10	0.273287	0.00261735		0.653	0.306
Up	Mrpl48	mitochondrial ribosomal protein L48	0.271449	0.00132976		0.713	0.426
Up	Sorbs1	sorbin and SH3 domain containing 1	0.270906	0.00417022		0.691	0.382
Up	Eaf1	ELL associated factor 1	0.270577	0.00134761		0.716	0.432
Up	Lax1	lymphocyte transmembrane adaptor 1	0.269573	0.00395326		0.653	0.306
Up	Ndufa13	NADH:ubiquinone oxidoreductase subunit A13	0.268866	0.00506144		0.691	0.382
Up	Slc2a13	solute carrier family 2 (facilitated glucose transporter), member 13	0.268125	0.000503973		0.673	0.346
Up	Dmwd	dystrophia myotonica-containing WD repeat motif	0.264418	0.00104499		0.674	0.348
Up	Mrpl34	mitochondrial ribosomal protein L34	0.264034	5.2447e-05		0.738	0.476
Up	Celf1	CUGBP, Elav-like family member 1	0.26357	0.00457255		0.691	0.382
Up	Fam214b	family with sequence similarity 214, member B	0.262971	0.00856826		0.664	0.328
Up	Tmc6	transmembrane channel-like gene family 6	0.262592	0.000180333		0.718	0.436
Up	Cdc26	cell division cycle 26	0.262107	4.97447e-05		0.748	0.496
Up	Thap4	THAP domain containing 4	0.261896	0.0070235		0.62	0.24
Up	Epdr1	ependymin related protein 1 (zebrafish)	0.261822	0.00995814		0.652	0.304
Up	Cpox	coproporphyrinogen oxidase	0.259078	0.000705332		0.694	0.388
Up	Serf1	small EDRK-rich factor 1	0.259032	1.38264e-05		0.796	0.592
Up	Lbh	limb-bud and heart	0.25835	0.000160227		0.733	0.466
Up	Fibp	fibroblast growth factor (acidic) intracellular binding protein	0.258221	0.00166606		0.673	0.346
Up	Rabl3	RAB, member RAS oncogene family-like 3	0.257222	0.00633001		0.621	0.242
Up	Smad7	SMAD family member 7	0.256669	0.00410914		0.694	0.388
Up	Lrp4	low density lipoprotein receptor-related protein 4	0.255658	0.00753298		0.68	0.36
Up	Csnk1e	casein kinase 1, epsilon	0.254497	0.00214596		0.698	0.396
Up	Oip5os1	Opa interacting protein 5, opposite strand 1	0.254159	0.0024496		0.671	0.342
Up	Mcur1	mitochondrial calcium uniporter regulator 1	0.254006	0.00273486		0.674	0.348
Up	Gtpbp10	GTP-binding protein 10 (putative)	0.252808	0.00414175		0.631	0.262
Up	Slc8a3	solute carrier family 8 (sodium/calcium exchanger), member 3	0.251199	0.00220883		0.668	0.336
Up	Grb2	growth factor receptor bound protein 2	0.251182	0.000718639		0.724	0.448
Up	Rpl38	ribosomal protein L38	0.250922	0.000581878		0.732	0.464
Up	Zbtb7c	zinc finger and BTB domain containing 7C	0.250846	2.39183e-05		0.72	0.44
Up	Nol12	nucleolar protein 12	0.250247	0.00518337		0.648	0.296
Down	Rps24	ribosomal protein S24	-0.253098	0.00196347		NA	NA
Down	C430049B03Rik	RIKEN cDNA C430049B03 gene	-0.254621	0.00054771		NA	NA
Down	Rtn3	reticulon 3	-0.255353	0.00744893		NA	NA
Down	Dennd2a	DENN/MADD domain containing 2A	-0.256995	4.53016e-06		NA	NA
Down	Basp1	brain abundant, membrane attached signal protein 1	-0.259245	4.03863e-09		NA	NA
Down	Snhg15	small nucleolar RNA host gene 15	-0.259645	0.000885506		NA	NA
Down	Pi4ka	phosphatidylinositol 4-kinase alpha	-0.260643	0.00531458		NA	NA
Down	Tnfsf9	tumor necrosis factor (ligand) superfamily, member 9	-0.262255	0.00208217		NA	NA
Down	Smim1	small integral membrane protein 1	-0.264773	9.28072e-05		NA	NA
Down	Nufip1	nuclear fragile X mental retardation protein interacting protein 1	-0.26524	0.00266152		NA	NA
Down	Reck	reversion-inducing-cysteine-rich protein with kazal motifs	-0.271624	0.0055686		NA	NA
Down	Ankrd13c	ankyrin repeat domain 13c	-0.273952	0.00545071		NA	NA
Down	Atp1b1	ATPase, Na+/K+ transporting, beta 1 polypeptide	-0.274758	0.0017241		NA	NA
Down	Mrpl33	mitochondrial ribosomal protein L33	-0.281048	0.000597089		NA	NA
Down	Acvrl1	activin A receptor, type II-like 1	-0.283441	5.84664e-05		NA	NA
Down	Slc43a3	solute carrier family 43, member 3	-0.284863	0.000142583		NA	NA
Down	Micu3	mitochondrial calcium uptake family, member 3	-0.292998	0.00865013		NA	NA
Down	Mgat2	mannoside acetylglucosaminyltransferase 2	-0.299136	0.00771874		NA	NA
Down	Sh3rf3	SH3 domain containing ring finger 3	-0.301268	0.000113854		NA	NA
Down	Ifitm1	interferon induced transmembrane protein 1	-0.302647	0.00710355		NA	NA
Down	Nhsl2	NHS-like 2	-0.303974	5.84664e-05		NA	NA
Down	Iqgap2	IQ motif containing GTPase activating protein 2	-0.304283	0.000341249		NA	NA
Down	U2surp	U2 snRNP-associated SURP domain containing	-0.304843	0.00330847		NA	NA
Down	C1qtnf7	C1q and tumor necrosis factor related protein 7	-0.315331	0.000142583		NA	NA
Down	Rpl36a	ribosomal protein L36A	-0.319545	0.000101063		NA	NA
Down	Tmod2	tropomodulin 2	-0.320887	0.000220074		NA	NA
Down	Castor1	cytosolic arginine sensor for mTORC1 subunit 1	-0.322425	0.00563		NA	NA
Down	Trim2	tripartite motif-containing 2	-0.325873	0.00268275		NA	NA
Down	Zfp423	zinc finger protein 423	-0.32794	0.000632681		NA	NA
Down	Etnk1	ethanolamine kinase 1	-0.332729	0.00135141		NA	NA
Down	Agfg1	ArfGAP with FG repeats 1	-0.337032	0.00364232		NA	NA
Down	Rpl17	ribosomal protein L17	-0.337794	0.000724406		NA	NA
Down	Cacna1g	calcium channel, voltage-dependent, T type, alpha 1G subunit	-0.339994	9.24601e-06		NA	NA
Down	Pus7	pseudouridylate synthase 7	-0.340026	0.0037913		NA	NA
Down	Coq8b	coenzyme Q8B	-0.340346	0.00198821		NA	NA
Down	Ptpn23	protein tyrosine phosphatase, non-receptor type 23	-0.343889	0.000222041		NA	NA
Down	Clstn1	calsyntenin 1	-0.345846	9.82563e-06		NA	NA
Down	Cavin3	caveolae associated 3	-0.349029	0.00281155		NA	NA
Down	Hells	helicase, lymphoid specific	-0.350881	0.000341249		NA	NA
Down	Mcm3	minichromosome maintenance complex component 3	-0.351049	0.000142583		NA	NA
Down	Rpp14	ribonuclease P 14 subunit	-0.354151	0.00296514		NA	NA
Down	Ngfr	nerve growth factor receptor (TNFR superfamily, member 16)	-0.360014	0.000298847		NA	NA
Down	Irak1	interleukin-1 receptor-associated kinase 1	-0.361302	0.00224828		NA	NA
Down	Il17ra	interleukin 17 receptor A	-0.361454	0.000909467		NA	NA
Down	Clip3	CAP-GLY domain containing linker protein 3	-0.364109	0.00142345		NA	NA
Down	Pik3c2b	phosphatidylinositol-4-phosphate 3-kinase catalytic subunit type 2 beta	-0.367523	0.00143339		NA	NA
Down	Ftsj3	FtsJ RNA methyltransferase homolog 3 (E. coli)	-0.367967	0.00183159		NA	NA
Down	Trio	triple functional domain (PTPRF interacting)	-0.368586	0.00104406		NA	NA
Down	Rad18	RAD18 E3 ubiquitin protein ligase	-0.372547	0.00146547		NA	NA
Down	Sms	spermine synthase	-0.374176	0.00114768		NA	NA
Down	Dpt	dermatopontin	-0.377837	0.000142583		NA	NA
Down	Tyms	thymidylate synthase	-0.381666	0.00321175		NA	NA
Down	Pdgfrb	platelet derived growth factor receptor, beta polypeptide	-0.381686	0.000475851		NA	NA
Down	Pvr	poliovirus receptor	-0.381719	5.94546e-06		NA	NA
Down	Ccn3	cellular communication network factor 3	-0.382988	2.07976e-08		NA	NA
Down	Trak1	trafficking protein, kinesin binding 1	-0.384722	0.00254763		NA	NA
Down	Stam	signal transducing adaptor molecule (SH3 domain and ITAM motif) 1	-0.385785	0.000148782		NA	NA
Down	Rhob	ras homolog family member B	-0.385846	0.00406846		NA	NA
Down	G3bp1	GTPase activating protein (SH3 domain) binding protein 1	-0.386153	0.000940419		NA	NA
Down	Tspan7	tetraspanin 7	-0.386156	0.00122117		NA	NA
Down	Spire1	spire type actin nucleation factor 1	-0.388366	0.00192743		NA	NA
Down	Anpep	alanyl (membrane) aminopeptidase	-0.395922	0.000220074		NA	NA
Down	Gnb1	guanine nucleotide binding protein (G protein), beta 1	-0.396207	0.00120595		NA	NA
Down	Tnfaip8	tumor necrosis factor, alpha-induced protein 8	-0.402868	0.0028157		NA	NA
Down	Usp14	ubiquitin specific peptidase 14	-0.403262	0.00185173		NA	NA
Down	Fth1	ferritin heavy polypeptide 1	-0.405031	0.00136505		NA	NA
Down	Tnxb	tenascin XB	-0.406698	3.55806e-06		NA	NA
Down	Fzd1	frizzled class receptor 1	-0.406784	0.00137166		NA	NA
Down	Bhlhe41	basic helix-loop-helix family, member e41	-0.406976	0.000467761		NA	NA
Down	Rbpms	RNA binding protein gene with multiple splicing	-0.40977	0.00054771		NA	NA
Down	Tspan9	tetraspanin 9	-0.412419	0.00981259		NA	NA
Down	Manf	mesencephalic astrocyte-derived neurotrophic factor	-0.413846	0.00954027		NA	NA
Down	Arhgap28	Rho GTPase activating protein 28	-0.414082	0.00236398		NA	NA
Down	Sec61a2	Sec61, alpha subunit 2 (S. cerevisiae)	-0.417368	0.00671155		NA	NA
Down	Piezo2	piezo-type mechanosensitive ion channel component 2	-0.419471	0.00133451		NA	NA
Down	Rdh10	retinol dehydrogenase 10 (all-trans)	-0.419534	0.00430014		NA	NA
Down	Notch1	notch 1	-0.4214	0.00115687		NA	NA
Down	Mid1	midline 1	-0.424292	4.1363e-05		NA	NA
Down	Nectin3	nectin cell adhesion molecule 3	-0.427242	0.00346732		NA	NA
Down	Itpripl1	inositol 1,4,5-triphosphate receptor interacting protein-like 1	-0.429164	3.56399e-05		NA	NA
Down	Col27a1	collagen, type XXVII, alpha 1	-0.430336	6.70646e-05		NA	NA
Down	Igfbp7	insulin-like growth factor binding protein 7	-0.432048	6.34023e-05		NA	NA
Down	Dtl	denticleless E3 ubiquitin protein ligase	-0.433752	0.000488736		NA	NA
Down	Arglu1	arginine and glutamate rich 1	-0.437774	8.08831e-05		NA	NA
Down	Taf1d	TATA-box binding protein associated factor, RNA polymerase I, D	-0.438627	0.000106962		NA	NA
Down	C1ra	complement component 1, r subcomponent A	-0.439567	1.34411e-05		NA	NA
Down	Pum3	pumilio RNA-binding family member 3	-0.442978	0.00923454		NA	NA
Down	Birc3	baculoviral IAP repeat-containing 3	-0.44448	0.00740215		NA	NA
Down	Lig1	ligase I, DNA, ATP-dependent	-0.444713	0.00216822		NA	NA
Down	Bnc2	basonuclin 2	-0.445079	1.75708e-07		NA	NA
Down	Txn1	thioredoxin 1	-0.445439	0.00388107		NA	NA
Down	Clasp2	CLIP associating protein 2	-0.446329	4.78664e-06		NA	NA
Down	Inpp5f	inositol polyphosphate-5-phosphatase F	-0.447671	0.00426198		NA	NA
Down	Snrpg	small nuclear ribonucleoprotein polypeptide G	-0.447863	7.73692e-07		NA	NA
Down	Ddhd2	DDHD domain containing 2	-0.44848	0.000548048		NA	NA
Down	Naa50	N(alpha)-acetyltransferase 50, NatE catalytic subunit	-0.448531	0.00347838		NA	NA
Down	Psap	prosaposin	-0.451597	9.31506e-05		NA	NA
Down	Ppp1r2	protein phosphatase 1, regulatory inhibitor subunit 2	-0.453364	0.000439925		NA	NA
Down	Acaa2	acetyl-Coenzyme A acyltransferase 2 (mitochondrial 3-oxoacyl-Coenzyme A thiolase)	-0.455249	0.00673634		NA	NA
Down	Gstm1	glutathione S-transferase, mu 1	-0.456504	0.00070619		NA	NA
Down	Panx1	pannexin 1	-0.457521	3.64826e-06		NA	NA
Down	Cyb5a	cytochrome b5 type A (microsomal)	-0.458744	0.000608978		NA	NA
Down	Atp6v1a	ATPase, H+ transporting, lysosomal V1 subunit A	-0.459148	0.00575377		NA	NA
Down	Epha3	Eph receptor A3	-0.459309	5.06506e-05		NA	NA
Down	Casp4	caspase 4, apoptosis-related cysteine peptidase	-0.461339	5.84664e-05		NA	NA
Down	Snrpd1	small nuclear ribonucleoprotein D1	-0.461645	0.0072835		NA	NA
Down	Umps	uridine monophosphate synthetase	-0.461709	0.00482888		NA	NA
Down	Lgals3bp	lectin, galactoside-binding, soluble, 3 binding protein	-0.465837	0.000459988		NA	NA
Down	Erdr1	erythroid differentiation regulator 1	-0.466129	9.1791e-08		NA	NA
Down	Rbbp7	retinoblastoma binding protein 7, chromatin remodeling factor	-0.469429	0.00694571		NA	NA
Down	Wfdc1	WAP four-disulfide core domain 1	-0.470136	0.00551209		NA	NA
Down	Epb41	erythrocyte membrane protein band 4.1	-0.473341	0.00807792		NA	NA
Down	Ddah2	dimethylarginine dimethylaminohydrolase 2	-0.474663	0.000257914		NA	NA
Down	Cks1b	CDC28 protein kinase 1b	-0.476137	0.000543027		NA	NA
Down	Erlin2	ER lipid raft associated 2	-0.478942	0.00223225		NA	NA
Down	Pxdn	peroxidasin	-0.479601	6.36725e-06		NA	NA
Down	Slc25a4	solute carrier family 25 (mitochondrial carrier, adenine nucleotide translocator), member 4	-0.479651	0.000255629		NA	NA
Down	Qsox1	quiescin Q6 sulfhydryl oxidase 1	-0.479934	0.00865013		NA	NA
Down	Stil	Scl/Tal1 interrupting locus	-0.480225	0.000921778		NA	NA
Down	B4galt5	UDP-Gal:betaGlcNAc beta 1,4-galactosyltransferase, polypeptide 5	-0.481725	6.60315e-06		NA	NA
Down	Kdm6b	KDM1 lysine (K)-specific demethylase 6B	-0.481761	1.00986e-06		NA	NA
Down	Gas7	growth arrest specific 7	-0.482316	3.55806e-06		NA	NA
Down	Galnt17	polypeptide N-acetylgalactosaminyltransferase 17	-0.483239	5.84664e-05		NA	NA
Down	Rrp15	ribosomal RNA processing 15 homolog	-0.483379	0.00208753		NA	NA
Down	B2m	beta-2 microglobulin	-0.483972	0.00026796		NA	NA
Down	Cct8	chaperonin containing Tcp1, subunit 8 (theta)	-0.486254	0.00601994		NA	NA
Down	Ttc28	tetratricopeptide repeat domain 28	-0.486908	0.00751561		NA	NA
Down	Ldlr	low density lipoprotein receptor	-0.487622	0.00240673		NA	NA
Down	Pbx1	pre B cell leukemia homeobox 1	-0.487659	0.000223026		NA	NA
Down	Sri	sorcin	-0.490231	0.0081645		NA	NA
Down	Tmem47	transmembrane protein 47	-0.490739	3.32115e-05		NA	NA
Down	Tmem100	transmembrane protein 100	-0.492986	0.000341249		NA	NA
Down	Hs6st2	heparan sulfate 6-O-sulfotransferase 2	-0.493843	3.55806e-06		NA	NA
Down	Tceal9	transcription elongation factor A like 9	-0.494437	0.00419938		NA	NA
Down	Pfn1	profilin 1	-0.49942	0.00136505		NA	NA
Down	Psma5	proteasome subunit alpha 5	-0.49953	0.00985254		NA	NA
Down	Clcn5	chloride channel, voltage-sensitive 5	-0.501264	0.00331698		NA	NA
Down	Phactr2	phosphatase and actin regulator 2	-0.504578	4.62918e-05		NA	NA
Down	Extl3	exostosin-like glycosyltransferase 3	-0.504802	0.00709		NA	NA
Down	Ptp4a2	protein tyrosine phosphatase 4a2	-0.507853	0.000693571		NA	NA
Down	Rps3	ribosomal protein S3	-0.507895	1.04184e-07		NA	NA
Down	Diaph2	diaphanous related formin 2	-0.508215	0.00580128		NA	NA
Down	Man1a	mannosidase 1, alpha	-0.508239	0.0083852		NA	NA
Down	Spon2	spondin 2, extracellular matrix protein	-0.508261	0.000341249		NA	NA
Down	Glce	glucuronyl C5-epimerase	-0.50961	0.000269365		NA	NA
Down	Eif5a	eukaryotic translation initiation factor 5A	-0.509911	0.001543		NA	NA
Down	Ywhaz	tyrosine 3-monooxygenase/tryptophan 5-monooxygenase activation protein, zeta polypeptide	-0.51376	1.93064e-05		NA	NA
Down	Sgk1	serum/glucocorticoid regulated kinase 1	-0.513997	0.00179369		NA	NA
Down	Adamts12	a disintegrin-like and metallopeptidase (reprolysin type) with thrombospondin type 1 motif, 12	-0.514814	0.000106334		NA	NA
Down	Cebpz	CCAAT/enhancer binding protein zeta	-0.517967	0.00569423		NA	NA
Down	Vash2	vasohibin 2	-0.518466	0.00131785		NA	NA
Down	Ywhae	tyrosine 3-monooxygenase/tryptophan 5-monooxygenase activation protein, epsilon polypeptide	-0.520602	2.16023e-05		NA	NA
Down	Ctps	cytidine 5'-triphosphate synthase	-0.524966	0.00709		NA	NA
Down	Adam22	a disintegrin and metallopeptidase domain 22	-0.525694	4.90951e-07		NA	NA
Down	Tug1	taurine upregulated gene 1	-0.526028	0.00577052		NA	NA
Down	Gng10	guanine nucleotide binding protein (G protein), gamma 10	-0.53057	0.00321052		NA	NA
Down	Pam	peptidylglycine alpha-amidating monooxygenase	-0.533474	2.10825e-05		NA	NA
Down	Kctd20	potassium channel tetramerisation domain containing 20	-0.533801	0.00201725		NA	NA
Down	Dapk1	death associated protein kinase 1	-0.533972	0.00133451		NA	NA
Down	Spon1	spondin 1, (f-spondin) extracellular matrix protein	-0.534425	0.00560596		NA	NA
Down	Pold3	polymerase (DNA-directed), delta 3, accessory subunit	-0.537627	0.0045164		NA	NA
Down	P4ha3	procollagen-proline, 2-oxoglutarate 4-dioxygenase (proline 4-hydroxylase), alpha polypeptide III	-0.540447	4.90951e-07		NA	NA
Down	Fnip2	folliculin interacting protein 2	-0.543856	0.000541135		NA	NA
Down	Cpxm1	carboxypeptidase X 1 (M14 family)	-0.545189	5.27077e-06		NA	NA
Down	Cers6	ceramide synthase 6	-0.545212	1.13861e-05		NA	NA
Down	Asph	aspartate-beta-hydroxylase	-0.545554	0.000687539		NA	NA
Down	Poglut3	protein O-glucosyltransferase 3	-0.546832	7.94523e-06		NA	NA
Down	Ahr	aryl-hydrocarbon receptor	-0.546838	0.000341249		NA	NA
Down	Tpm2	tropomyosin 2, beta	-0.548344	0.00016997		NA	NA
Down	Egfr	epidermal growth factor receptor	-0.54842	3.55806e-06		NA	NA
Down	Appl1	adaptor protein, phosphotyrosine interaction, PH domain and leucine zipper containing 1	-0.549581	0.00242316		NA	NA
Down	B3galnt1	UDP-GalNAc:betaGlcNAc beta 1,3-galactosaminyltransferase, polypeptide 1	-0.551584	0.00133451		NA	NA
Down	Cep43	centrosomal protein 43	-0.55339	0.00230696		NA	NA
Down	Arsj	arylsulfatase J	-0.55344	2.34981e-05		NA	NA
Down	Pcf11	PCF11 cleavage and polyadenylation factor subunit	-0.555717	0.00724658		NA	NA
Down	Tgfbi	transforming growth factor, beta induced	-0.557022	0.00615574		NA	NA
Down	Cdc7	cell division cycle 7 (S. cerevisiae)	-0.55788	0.00771885		NA	NA
Down	Srsf11	serine and arginine-rich splicing factor 11	-0.558095	0.00419382		NA	NA
Down	Csrp2	cysteine and glycine-rich protein 2	-0.55814	5.99298e-05		NA	NA
Down	Socs5	suppressor of cytokine signaling 5	-0.561474	4.02117e-05		NA	NA
Down	Fam76a	family with sequence similarity 76, member A	-0.56169	0.000863212		NA	NA
Down	Tfpi2	tissue factor pathway inhibitor 2	-0.563902	0.000341249		NA	NA
Down	Pde3a	phosphodiesterase 3A, cGMP inhibited	-0.565586	9.24601e-06		NA	NA
Down	Canx	calnexin	-0.566026	0.000581878		NA	NA
Down	Klf14	Kruppel-like factor 14	-0.566543	8.64873e-05		NA	NA
Down	Pdlim1	PDZ and LIM domain 1 (elfin)	-0.56743	0.00209521		NA	NA
Down	Jcad	junctional cadherin 5 associated	-0.568024	0.00586409		NA	NA
Down	Pole	polymerase (DNA directed), epsilon	-0.569103	0.000964898		NA	NA
Down	Srm	spermidine synthase	-0.570351	0.000644813		NA	NA
Down	Atp8b1	ATPase, class I, type 8B, member 1	-0.570443	2.05198e-07		NA	NA
Down	Ythdf2	YTH N6-methyladenosine RNA binding protein 2	-0.571063	0.00535025		NA	NA
Down	Slf2	SMC5-SMC6 complex localization factor 2	-0.57395	0.00192362		NA	NA
Down	Lonrf3	LON peptidase N-terminal domain and ring finger 3	-0.574468	0.00488823		NA	NA
Down	Fam110b	family with sequence similarity 110, member B	-0.57607	0.000407164		NA	NA
Down	Nifk	nucleolar protein interacting with the FHA domain of MKI67	-0.57627	0.000566305		NA	NA
Down	Srsf5	serine and arginine-rich splicing factor 5	-0.576294	0.000953008		NA	NA
Down	Sele	selectin, endothelial cell	-0.576416	0.000142583		NA	NA
Down	Set	SET nuclear oncogene	-0.57707	0.000294288		NA	NA
Down	Npm1	nucleophosmin 1	-0.578205	2.41521e-05		NA	NA
Down	Tead1	TEA domain family member 1	-0.57935	7.65124e-05		NA	NA
Down	Abce1	ATP-binding cassette, sub-family E (OABP), member 1	-0.579419	0.00637576		NA	NA
Down	Khk	ketohexokinase	-0.580233	0.00146239		NA	NA
Down	Zfp512b	zinc finger protein 512B	-0.580552	0.00572496		NA	NA
Down	Gnas	GNAS (guanine nucleotide binding protein, alpha stimulating) complex locus	-0.581256	0.000486914		NA	NA
Down	Hnrnpll	heterogeneous nuclear ribonucleoprotein L-like	-0.581881	0.00166912		NA	NA
Down	Osbpl1a	oxysterol binding protein-like 1A	-0.582685	0.000879833		NA	NA
Down	Vps29	VPS29 retromer complex component	-0.582793	0.00215668		NA	NA
Down	Lipa	lysosomal acid lipase A	-0.583128	0.00347964		NA	NA
Down	Qpct	glutaminyl-peptide cyclotransferase (glutaminyl cyclase)	-0.583519	0.00475079		NA	NA
Down	Nedd4	neural precursor cell expressed, developmentally down-regulated 4	-0.584063	0.00106392		NA	NA
Down	Ppia	peptidylprolyl isomerase A	-0.585495	6.28448e-07		NA	NA
Down	Septin2	septin 2	-0.585611	1.50217e-06		NA	NA
Down	Dnmt1	DNA methyltransferase (cytosine-5) 1	-0.586187	0.00187176		NA	NA
Down	Hsp90aa1	heat shock protein 90, alpha (cytosolic), class A member 1	-0.586575	0.00437632		NA	NA
Down	Sdad1	SDA1 domain containing 1	-0.587099	0.00834122		NA	NA
Down	Wipf1	WAS/WASL interacting protein family, member 1	-0.58831	0.000100537		NA	NA
Down	Prss23	protease, serine 23	-0.589064	5.84664e-05		NA	NA
Down	Rtl3	retrotransposon Gag like 3	-0.589851	0.000341249		NA	NA
Down	Zeb2	zinc finger E-box binding homeobox 2	-0.59172	0.000146013		NA	NA
Down	Angptl4	angiopoietin-like 4	-0.592967	0.00228851		NA	NA
Down	Emilin2	elastin microfibril interfacer 2	-0.593333	2.3948e-07		NA	NA
Down	Hmgb1	high mobility group box 1	-0.594863	0.00324936		NA	NA
Down	Cdon	cell adhesion molecule-related/down-regulated by oncogenes	-0.594896	3.91155e-05		NA	NA
Down	Zfhx3	zinc finger homeobox 3	-0.594915	0.00291376		NA	NA
Down	Tenm3	teneurin transmembrane protein 3	-0.595845	1.1794e-05		NA	NA
Down	Adam9	a disintegrin and metallopeptidase domain 9 (meltrin gamma)	-0.595865	0.00873451		NA	NA
Down	Tfpi	tissue factor pathway inhibitor	-0.597068	0.00112559		NA	NA
Down	Irgm1	immunity-related GTPase family M member 1	-0.597186	0.000170608		NA	NA
Down	Snu13	SNU13 homolog, small nuclear ribonucleoprotein (U4/U6.U5)	-0.59984	0.00130514		NA	NA
Down	Ybx3	Y box protein 3	-0.601552	3.29438e-07		NA	NA
Down	Hdac4	histone deacetylase 4	-0.602607	0.000197068		NA	NA
Down	Txnrd1	thioredoxin reductase 1	-0.603864	0.00693853		NA	NA
Down	Crip1	cysteine-rich protein 1 (intestinal)	-0.605316	3.19005e-05		NA	NA
Down	Hmox1	heme oxygenase 1	-0.606118	0.00853124		NA	NA
Down	Ehbp1	EH domain binding protein 1	-0.606939	0.00012665		NA	NA
Down	Auts2	autism susceptibility candidate 2	-0.607133	1.55042e-06		NA	NA
Down	Lrig1	leucine-rich repeats and immunoglobulin-like domains 1	-0.607669	4.10114e-05		NA	NA
Down	Fgd5	FYVE, RhoGEF and PH domain containing 5	-0.608798	5.84664e-05		NA	NA
Down	Kpna2	karyopherin (importin) alpha 2	-0.608825	0.00590581		NA	NA
Down	Pamr1	peptidase domain containing associated with muscle regeneration 1	-0.610229	8.38138e-05		NA	NA
Down	Itsn1	intersectin 1 (SH3 domain protein 1A)	-0.614667	0.005673		NA	NA
Down	Gaa	glucosidase, alpha, acid	-0.615064	3.01691e-05		NA	NA
Down	Soat1	sterol O-acyltransferase 1	-0.615724	9.36326e-09		NA	NA
Down	Aebp1	AE binding protein 1	-0.615985	2.30293e-07		NA	NA
Down	Gas5	growth arrest specific 5	-0.616174	0.00421855		NA	NA
Down	Fibin	fin bud initiation factor homolog (zebrafish)	-0.6163	0.00311196		NA	NA
Down	Scara3	scavenger receptor class A, member 3	-0.617965	8.46374e-05		NA	NA
Down	Robo1	roundabout guidance receptor 1	-0.61927	9.41869e-06		NA	NA
Down	Igsf3	immunoglobulin superfamily, member 3	-0.619563	0.00038704		NA	NA
Down	Syne2	spectrin repeat containing, nuclear envelope 2	-0.622475	0.00070619		NA	NA
Down	Gfra2	glial cell line derived neurotrophic factor family receptor alpha 2	-0.623843	0.000106334		NA	NA
Down	Cdc42	cell division cycle 42	-0.623914	0.000579616		NA	NA
Down	Cd81	CD81 antigen	-0.624185	0.000756491		NA	NA
Down	Sntb2	syntrophin, basic 2	-0.624678	2.04535e-06		NA	NA
Down	Ccdc3	coiled-coil domain containing 3	-0.626479	0.000220074		NA	NA
Down	Trabd2b	TraB domain containing 2B	-0.626847	5.84664e-05		NA	NA
Down	Rbm3	RNA binding motif (RNP1, RRM) protein 3	-0.632073	7.37967e-05		NA	NA
Down	Ran	RAN, member RAS oncogene family	-0.633497	0.00611309		NA	NA
Down	Flnc	filamin C, gamma	-0.634312	0.000161439		NA	NA
Down	Hspe1	heat shock protein 1 (chaperonin 10)	-0.634378	1.06991e-05		NA	NA
Down	Sult5a1	sulfotransferase family 5A, member 1	-0.635484	9.26773e-05		NA	NA
Down	Gfra1	glial cell line derived neurotrophic factor family receptor alpha 1	-0.635645	9.24601e-06		NA	NA
Down	Crabp1	cellular retinoic acid binding protein I	-0.638707	6.73931e-08		NA	NA
Down	Ctsb	cathepsin B	-0.639363	0.00377531		NA	NA
Down	Ablim1	actin-binding LIM protein 1	-0.640823	0.00455468		NA	NA
Down	Tnfrsf1a	tumor necrosis factor receptor superfamily, member 1a	-0.640919	0.000402032		NA	NA
Down	Selenow	selenoprotein W	-0.641181	2.29765e-06		NA	NA
Down	Adamts4	a disintegrin-like and metallopeptidase (reprolysin type) with thrombospondin type 1 motif, 4	-0.641922	1.06451e-05		NA	NA
Down	Arid5b	AT rich interactive domain 5B (MRF1-like)	-0.642219	1.1429e-05		NA	NA
Down	Pdzrn3	PDZ domain containing RING finger 3	-0.643024	0.00335036		NA	NA
Down	Mycbp2	MYC binding protein 2, E3 ubiquitin protein ligase	-0.645109	0.00478887		NA	NA
Down	Eps8	epidermal growth factor receptor pathway substrate 8	-0.648064	3.46631e-05		NA	NA
Down	Mcm6	minichromosome maintenance complex component 6	-0.648078	5.41424e-05		NA	NA
Down	Zc3h15	zinc finger CCCH-type containing 15	-0.648172	0.000225249		NA	NA
Down	Gm2a	GM2 ganglioside activator protein	-0.649843	0.000466675		NA	NA
Down	Rgl1	ral guanine nucleotide dissociation stimulator,-like 1	-0.653624	9.24601e-06		NA	NA
Down	Spin1	spindlin 1	-0.656172	0.00131613		NA	NA
Down	Myd88	myeloid differentiation primary response gene 88	-0.656775	0.00819256		NA	NA
Down	Khdrbs1	KH domain containing, RNA binding, signal transduction associated 1	-0.657266	0.0012029		NA	NA
Down	Mier3	MIER family member 3	-0.658605	0.00552502		NA	NA
Down	Pfn2	profilin 2	-0.660503	0.00962904		NA	NA
Down	Cct4	chaperonin containing Tcp1, subunit 4 (delta)	-0.661235	0.00180021		NA	NA
Down	Gnb4	guanine nucleotide binding protein (G protein), beta 4	-0.662063	9.38644e-06		NA	NA
Down	Parp3	poly (ADP-ribose) polymerase family, member 3	-0.662401	0.00121687		NA	NA
Down	Rarres2	retinoic acid receptor responder (tazarotene induced) 2	-0.662432	6.12788e-09		NA	NA
Down	Zfp367	zinc finger protein 367	-0.662716	0.000888393		NA	NA
Down	F2r	coagulation factor II (thrombin) receptor	-0.663	1.43748e-05		NA	NA
Down	Ttyh2	tweety family member 2	-0.664644	0.000965698		NA	NA
Down	Abca8a	ATP-binding cassette, sub-family A (ABC1), member 8a	-0.664911	5.84664e-05		NA	NA
Down	Naa25	N(alpha)-acetyltransferase 25, NatB auxiliary subunit	-0.666661	0.000292777		NA	NA
Down	Ctsl	cathepsin L	-0.668177	0.00174768		NA	NA
Down	Tlr4	toll-like receptor 4	-0.668383	0.00476995		NA	NA
Down	Eif4e	eukaryotic translation initiation factor 4E	-0.668679	0.00326756		NA	NA
Down	Rell1	RELT-like 1	-0.671157	7.4354e-05		NA	NA
Down	Atp2a2	ATPase, Ca++ transporting, cardiac muscle, slow twitch 2	-0.672338	0.00308371		NA	NA
Down	Zswim4	zinc finger SWIM-type containing 4	-0.673745	0.00359013		NA	NA
Down	Rbp1	retinol binding protein 1, cellular	-0.675482	1.83513e-09		NA	NA
Down	Wdr36	WD repeat domain 36	-0.676556	0.00283602		NA	NA
Down	Sfpq	splicing factor proline/glutamine rich (polypyrimidine tract binding protein associated)	-0.677542	3.24096e-06		NA	NA
Down	Myl12a	myosin, light chain 12A, regulatory, non-sarcomeric	-0.679318	3.24096e-06		NA	NA
Down	Fam107b	family with sequence similarity 107, member B	-0.681432	0.000365181		NA	NA
Down	Slc41a1	solute carrier family 41, member 1	-0.681709	0.00646742		NA	NA
Down	Pi15	peptidase inhibitor 15	-0.685044	2.72519e-06		NA	NA
Down	Pdia3	protein disulfide isomerase associated 3	-0.686354	8.6781e-05		NA	NA
Down	Hmgb2	high mobility group box 2	-0.691975	0.00225503		NA	NA
Down	Nop58	NOP58 ribonucleoprotein	-0.692697	0.00151475		NA	NA
Down	Ssc5d	scavenger receptor cysteine rich family, 5 domains	-0.694954	7.07838e-07		NA	NA
Down	Srxn1	sulfiredoxin 1 homolog (S. cerevisiae)	-0.699694	0.0029631		NA	NA
Down	Ubp1	upstream binding protein 1	-0.701795	0.00659646		NA	NA
Down	Lhfpl2	lipoma HMGIC fusion partner-like 2	-0.701949	0.000137051		NA	NA
Down	Ltbp4	latent transforming growth factor beta binding protein 4	-0.702309	7.69971e-05		NA	NA
Down	Ctsz	cathepsin Z	-0.704013	0.00315449		NA	NA
Down	Ttc3	tetratricopeptide repeat domain 3	-0.707699	0.000521229		NA	NA
Down	Kifap3	kinesin-associated protein 3	-0.708553	0.00103711		NA	NA
Down	Mbnl2	muscleblind like splicing factor 2	-0.708764	0.00114445		NA	NA
Down	Slc2a1	solute carrier family 2 (facilitated glucose transporter), member 1	-0.709853	0.000179048		NA	NA
Down	Ppid	peptidylprolyl isomerase D (cyclophilin D)	-0.711059	0.00455167		NA	NA
Down	Gli3	GLI-Kruppel family member GLI3	-0.712357	0.00128433		NA	NA
Down	Eln	elastin	-0.712573	9.92432e-05		NA	NA
Down	Myc	myelocytomatosis oncogene	-0.714268	0.00162315		NA	NA
Down	Sgce	sarcoglycan, epsilon	-0.714782	0.000702348		NA	NA
Down	Grb10	growth factor receptor bound protein 10	-0.716393	0.000206337		NA	NA
Down	Srsf10	serine and arginine-rich splicing factor 10	-0.718828	0.00869199		NA	NA
Down	Myadm	myeloid-associated differentiation marker	-0.719699	0.00339446		NA	NA
Down	Gjc1	gap junction protein, gamma 1	-0.724633	0.00073643		NA	NA
Down	Zfp248	zinc finger protein 248	-0.733564	0.00784219		NA	NA
Down	Cxcl10	chemokine (C-X-C motif) ligand 10	-0.733908	0.000142583		NA	NA
Down	Ednra	endothelin receptor type A	-0.736217	5.84664e-05		NA	NA
Down	Lbr	lamin B receptor	-0.737697	0.000369929		NA	NA
Down	Gbp7	guanylate binding protein 7	-0.738439	0.00187639		NA	NA
Down	Bzw1	basic leucine zipper and W2 domains 1	-0.743993	0.00010629		NA	NA
Down	Slc16a2	solute carrier family 16 (monocarboxylic acid transporters), member 2	-0.744355	0.000133476		NA	NA
Down	Pgm1	phosphoglucomutase 1	-0.745512	0.000324634		NA	NA
Down	Atad2	ATPase family, AAA domain containing 2	-0.747796	0.000272219		NA	NA
Down	Nmd3	NMD3 ribosome export adaptor	-0.749695	0.00677279		NA	NA
Down	Cmtm3	CKLF-like MARVEL transmembrane domain containing 3	-0.750742	2.07245e-10		NA	NA
Down	Cntln	centlein, centrosomal protein	-0.751653	0.000861804		NA	NA
Down	G530011O06Rik	RIKEN cDNA G530011O06 gene	-0.752541	0.000516703		NA	NA
Down	Ncl	nucleolin	-0.757844	3.74438e-05		NA	NA
Down	Zfp57	zinc finger protein 57	-0.760107	0.000712248		NA	NA
Down	Ncstn	nicastrin	-0.760559	0.000782942		NA	NA
Down	Man2a1	mannosidase 2, alpha 1	-0.761301	6.27518e-11		NA	NA
Down	Calr	calreticulin	-0.76198	0.0025403		NA	NA
Down	Stx11	syntaxin 11	-0.762495	0.000220074		NA	NA
Down	Etv6	ets variant 6	-0.763945	0.000114595		NA	NA
Down	S100a11	S100 calcium binding protein A11	-0.764183	2.17871e-06		NA	NA
Down	Dst	dystonin	-0.771186	0.00167766		NA	NA
Down	Sub1	SUB1 homolog, transcriptional regulator	-0.771934	1.62845e-07		NA	NA
Down	Cnpy4	canopy FGF signaling regulator 4	-0.772044	0.00543544		NA	NA
Down	Tac1	tachykinin 1	-0.772617	0.000307785		NA	NA
Down	Dse	dermatan sulfate epimerase	-0.772946	1.21015e-08		NA	NA
Down	Tm4sf1	transmembrane 4 superfamily member 1	-0.775142	0.00282186		NA	NA
Down	Gnl2	guanine nucleotide binding protein-like 2 (nucleolar)	-0.783405	5.70321e-05		NA	NA
Down	Cnbp	cellular nucleic acid binding protein	-0.78449	0.000425278		NA	NA
Down	Larp4b	La ribonucleoprotein domain family, member 4B	-0.785336	0.00299416		NA	NA
Down	Pcdh19	protocadherin 19	-0.786229	3.56399e-05		NA	NA
Down	Dkk2	dickkopf WNT signaling pathway inhibitor 2	-0.7883	1.75708e-07		NA	NA
Down	Fgl2	fibrinogen-like protein 2	-0.790824	0.000318073		NA	NA
Down	Hsp90ab1	heat shock protein 90 alpha (cytosolic), class B member 1	-0.79192	4.13407e-08		NA	NA
Down	Ippk	inositol 1,3,4,5,6-pentakisphosphate 2-kinase	-0.798603	0.00131135		NA	NA
Down	Thbs3	thrombospondin 3	-0.800122	0.00141529		NA	NA
Down	Dusp10	dual specificity phosphatase 10	-0.800557	1.5143e-05		NA	NA
Down	Oaf	out at first homolog	-0.800988	7.48916e-07		NA	NA
Down	Fxyd6	FXYD domain-containing ion transport regulator 6	-0.805073	6.21886e-05		NA	NA
Down	S100a6	S100 calcium binding protein A6 (calcyclin)	-0.805343	1.24248e-07		NA	NA
Down	Gas1	growth arrest specific 1	-0.806909	4.97447e-05		NA	NA
Down	Hspa14	heat shock protein 14	-0.807148	0.00340827		NA	NA
Down	Mapre1	microtubule-associated protein, RP/EB family, member 1	-0.808212	0.00235047		NA	NA
Down	Nop56	NOP56 ribonucleoprotein	-0.811612	0.00186347		NA	NA
Down	Itgb5	integrin beta 5	-0.812349	0.000162083		NA	NA
Down	Acat1	acetyl-Coenzyme A acetyltransferase 1	-0.813958	0.00252244		NA	NA
Down	Tet2	tet methylcytosine dioxygenase 2	-0.814267	0.00196953		NA	NA
Down	Runx1t1	RUNX1 translocation partner 1	-0.814853	0.00376263		NA	NA
Down	Pcnp	PEST proteolytic signal containing nuclear protein	-0.81555	1.15289e-05		NA	NA
Down	Adamtsl1	ADAMTS-like 1	-0.818862	0.000475851		NA	NA
Down	Plekho2	pleckstrin homology domain containing, family O member 2	-0.819523	8.58791e-06		NA	NA
Down	Cyp51	cytochrome P450, family 51	-0.821598	0.00695608		NA	NA
Down	Arhgap21	Rho GTPase activating protein 21	-0.822639	0.00156588		NA	NA
Down	Zfhx4	zinc finger homeodomain 4	-0.825399	0.00806903		NA	NA
Down	Apbb2	amyloid beta (A4) precursor protein-binding, family B, member 2	-0.826719	0.000810444		NA	NA
Down	Ddah1	dimethylarginine dimethylaminohydrolase 1	-0.827256	0.00923533		NA	NA
Down	Lgals9	lectin, galactose binding, soluble 9	-0.82757	7.04653e-06		NA	NA
Down	Slc5a3	solute carrier family 5 (inositol transporters), member 3	-0.82814	0.000397794		NA	NA
Down	Calcrl	calcitonin receptor-like	-0.830709	8.64873e-05		NA	NA
Down	Vasn	vasorin	-0.831018	0.000640253		NA	NA
Down	Hsph1	heat shock 105kDa/110kDa protein 1	-0.834562	0.00327701		NA	NA
Down	Dpysl3	dihydropyrimidinase-like 3	-0.837654	4.07048e-06		NA	NA
Down	Nfix	nuclear factor I/X	-0.842852	2.73305e-06		NA	NA
Down	Ivns1abp	influenza virus NS1A binding protein	-0.843607	0.00961935		NA	NA
Down	Pak3	p21 (RAC1) activated kinase 3	-0.84468	0.000533637		NA	NA
Down	Nsd2	nuclear receptor binding SET domain protein 2	-0.844702	0.000834202		NA	NA
Down	Acly	ATP citrate lyase	-0.845514	0.00791312		NA	NA
Down	Abca9	ATP-binding cassette, sub-family A (ABC1), member 9	-0.846657	0.000430568		NA	NA
Down	Zeb1	zinc finger E-box binding homeobox 1	-0.846835	0.000427115		NA	NA
Down	Hspa8	heat shock protein 8	-0.84782	2.52028e-07		NA	NA
Down	Dnaja1	DnaJ heat shock protein family (Hsp40) member A1	-0.849938	0.000280839		NA	NA
Down	Mlf1	myeloid leukemia factor 1	-0.85446	2.01936e-05		NA	NA
Down	Tmeff2	transmembrane protein with EGF-like and two follistatin-like domains 2	-0.856819	3.32115e-05		NA	NA
Down	Elovl5	ELOVL family member 5, elongation of long chain fatty acids (yeast)	-0.858843	0.000987557		NA	NA
Down	Mfge8	milk fat globule-EGF factor 8 protein	-0.859509	0.00104332		NA	NA
Down	Emb	embigin	-0.86144	5.84664e-05		NA	NA
Down	Cnn3	calponin 3, acidic	-0.865451	1.11405e-05		NA	NA
Down	Kitl	kit ligand	-0.865467	7.72482e-06		NA	NA
Down	Dlk1	delta like non-canonical Notch ligand 1	-0.86555	2.14163e-11		NA	NA
Down	M6pr	mannose-6-phosphate receptor, cation dependent	-0.867472	0.00688513		NA	NA
Down	Tmed5	transmembrane p24 trafficking protein 5	-0.867622	0.00538433		NA	NA
Down	Zim1	zinc finger, imprinted 1	-0.868312	9.97168e-08		NA	NA
Down	Tro	trophinin	-0.871142	5.84664e-05		NA	NA
Down	Prrx1	paired related homeobox 1	-0.871839	0.000228683		NA	NA
Down	Ap2a2	adaptor-related protein complex 2, alpha 2 subunit	-0.875341	1.5307e-05		NA	NA
Down	Nampt	nicotinamide phosphoribosyltransferase	-0.877192	0.00301311		NA	NA
Down	Dpp4	dipeptidylpeptidase 4	-0.878388	0.00133451		NA	NA
Down	Ipo5	importin 5	-0.878792	0.00911114		NA	NA
Down	Col18a1	collagen, type XVIII, alpha 1	-0.878948	2.34981e-05		NA	NA
Down	Cald1	caldesmon 1	-0.880088	0.00030867		NA	NA
Down	Rbm26	RNA binding motif protein 26	-0.886274	4.42765e-06		NA	NA
Down	Spry2	sprouty RTK signaling antagonist 2	-0.88772	3.82735e-08		NA	NA
Down	Glul	glutamate-ammonia ligase (glutamine synthetase)	-0.888066	3.05948e-05		NA	NA
Down	Cdkn1c	cyclin-dependent kinase inhibitor 1C (P57)	-0.889992	4.39226e-05		NA	NA
Down	Entpd2	ectonucleoside triphosphate diphosphohydrolase 2	-0.892852	6.86605e-09		NA	NA
Down	Has2	hyaluronan synthase 2	-0.896092	6.12698e-08		NA	NA
Down	Cct6a	chaperonin containing Tcp1, subunit 6a (zeta)	-0.902293	0.000186768		NA	NA
Down	Mpdz	multiple PDZ domain crumbs cell polarity complex component	-0.906447	3.67652e-08		NA	NA
Down	Hsp90b1	heat shock protein 90, beta (Grp94), member 1	-0.909263	0.00102008		NA	NA
Down	Fat4	FAT atypical cadherin 4	-0.911304	0.000615653		NA	NA
Down	Svep1	sushi, von Willebrand factor type A, EGF and pentraxin domain containing 1	-0.913737	5.10852e-07		NA	NA
Down	Csf1	colony stimulating factor 1 (macrophage)	-0.92014	1.82911e-07		NA	NA
Down	Lama4	laminin, alpha 4	-0.920979	8.76423e-05		NA	NA
Down	Top1	topoisomerase (DNA) I	-0.928609	2.01878e-07		NA	NA
Down	Aldh1a2	aldehyde dehydrogenase family 1, subfamily A2	-0.933384	1.74797e-06		NA	NA
Down	Cyp1b1	cytochrome P450, family 1, subfamily b, polypeptide 1	-0.933418	1.24503e-05		NA	NA
Down	Zbtb11	zinc finger and BTB domain containing 11	-0.935949	0.000595843		NA	NA
Down	Stmn1	stathmin 1	-0.942104	0.00240944		NA	NA
Down	Irak3	interleukin-1 receptor-associated kinase 3	-0.943203	1.33776e-06		NA	NA
Down	Col5a3	collagen, type V, alpha 3	-0.944867	6.86009e-10		NA	NA
Down	Crem	cAMP responsive element modulator	-0.947041	0.00180987		NA	NA
Down	Fst	follistatin	-0.948391	5.38954e-06		NA	NA
Down	Tpm4	tropomyosin 4	-0.949077	5.19208e-05		NA	NA
Down	Ly6e	lymphocyte antigen 6 complex, locus E	-0.949236	4.90951e-07		NA	NA
Down	Myl9	myosin, light polypeptide 9, regulatory	-0.956764	5.22485e-08		NA	NA
Down	Svil	supervillin	-0.958638	4.32897e-07		NA	NA
Down	Ccdc80	coiled-coil domain containing 80	-0.966303	0.000310153		NA	NA
Down	Dab2	disabled 2, mitogen-responsive phosphoprotein	-0.969058	0.00159671		NA	NA
Down	Procr	protein C receptor, endothelial	-0.969942	9.92841e-05		NA	NA
Down	Zfp950	zinc finger protein 950	-0.969985	8.46374e-05		NA	NA
Down	Adgrl2	adhesion G protein-coupled receptor L2	-0.971273	0.00361384		NA	NA
Down	Map4	microtubule-associated protein 4	-0.973001	0.000601091		NA	NA
Down	Ntrk2	neurotrophic tyrosine kinase, receptor, type 2	-0.973637	1.75708e-07		NA	NA
Down	Loxl1	lysyl oxidase-like 1	-0.97479	1.15929e-11		NA	NA
Down	Ehd2	EH-domain containing 2	-0.97911	1.66296e-05		NA	NA
Down	Tubb2a	tubulin, beta 2A class IIA	-0.986267	0.000486207		NA	NA
Down	Lrrc17	leucine rich repeat containing 17	-0.98717	6.42853e-07		NA	NA
Down	Il13ra1	interleukin 13 receptor, alpha 1	-0.990295	0.00504243		NA	NA
Down	Fap	fibroblast activation protein	-0.993633	7.25652e-05		NA	NA
Down	C1qtnf2	C1q and tumor necrosis factor related protein 2	-1.00045	7.07274e-07		NA	NA
Down	Ifi27	interferon, alpha-inducible protein 27	-1.00123	2.15553e-06		NA	NA
Down	Efnb2	ephrin B2	-1.00724	9.36438e-05		NA	NA
Down	Mcm4	minichromosome maintenance complex component 4	-1.00995	1.49755e-06		NA	NA
Down	Nfkbia	nuclear factor of kappa light polypeptide gene enhancer in B cells inhibitor, alpha	-1.0124	4.86776e-07		NA	NA
Down	Gng12	guanine nucleotide binding protein (G protein), gamma 12	-1.01616	0.000145839		NA	NA
Down	Jag1	jagged 1	-1.02049	2.17419e-05		NA	NA
Down	Steap4	STEAP family member 4	-1.02706	0.00558299		NA	NA
Down	Ly6a	lymphocyte antigen 6 complex, locus A	-1.03141	0.000341249		NA	NA
Down	Gpm6b	glycoprotein m6b	-1.03344	1.75708e-07		NA	NA
Down	Bicc1	BicC family RNA binding protein 1	-1.03375	1.10059e-08		NA	NA
Down	Srsf7	serine and arginine-rich splicing factor 7	-1.03517	3.4851e-07		NA	NA
Down	Acsl4	acyl-CoA synthetase long-chain family member 4	-1.03541	7.14235e-07		NA	NA
Down	Hspa5	heat shock protein 5	-1.03855	5.22956e-08		NA	NA
Down	Igfbp6	insulin-like growth factor binding protein 6	-1.03948	0.000175671		NA	NA
Down	Slc39a6	solute carrier family 39 (metal ion transporter), member 6	-1.03987	0.00134537		NA	NA
Down	Myh10	myosin, heavy polypeptide 10, non-muscle	-1.03995	0.000554251		NA	NA
Down	Zyx	zyxin	-1.04009	0.00258079		NA	NA
Down	Foxp2	forkhead box P2	-1.0425	4.89895e-06		NA	NA
Down	Ptges3	prostaglandin E synthase 3	-1.04626	1.17698e-11		NA	NA
Down	Add3	adducin 3 (gamma)	-1.05914	9.26655e-08		NA	NA
Down	Tpm3	tropomyosin 3, gamma	-1.06237	8.48718e-10		NA	NA
Down	Gpc6	glypican 6	-1.06341	0.00121576		NA	NA
Down	Hipk3	homeodomain interacting protein kinase 3	-1.06355	0.00240191		NA	NA
Down	Prrc2c	proline-rich coiled-coil 2C	-1.06381	3.45033e-06		NA	NA
Down	Slc44a2	solute carrier family 44, member 2	-1.06549	1.74797e-06		NA	NA
Down	Fam111a	family with sequence similarity 111, member A	-1.06812	6.86605e-09		NA	NA
Down	Gap43	growth associated protein 43	-1.06885	6.12788e-09		NA	NA
Down	Efemp1	epidermal growth factor-containing fibulin-like extracellular matrix protein 1	-1.06901	0.000142583		NA	NA
Down	Gstm2	glutathione S-transferase, mu 2	-1.07104	2.06734e-05		NA	NA
Down	Sparcl1	SPARC-like 1	-1.08388	1.88327e-06		NA	NA
Down	Spcs3	signal peptidase complex subunit 3 homolog (S. cerevisiae)	-1.09001	0.00647906		NA	NA
Down	Fmo1	flavin containing monooxygenase 1	-1.09166	4.55232e-06		NA	NA
Down	Zfp263	zinc finger protein 263	-1.09326	0.00209286		NA	NA
Down	Ugcg	UDP-glucose ceramide glucosyltransferase	-1.10432	5.38063e-06		NA	NA
Down	Plat	plasminogen activator, tissue	-1.10906	0.000572929		NA	NA
Down	Ecrg4	ECRG4 augurin precursor	-1.11097	0.000246021		NA	NA
Down	Ifitm2	interferon induced transmembrane protein 2	-1.11308	2.03862e-13		NA	NA
Down	Mcc	mutated in colorectal cancers	-1.11688	2.65228e-06		NA	NA
Down	Col8a2	collagen, type VIII, alpha 2	-1.11692	6.12698e-08		NA	NA
Down	Cd302	CD302 antigen	-1.11995	9.56394e-07		NA	NA
Down	Nap1l1	nucleosome assembly protein 1-like 1	-1.12066	1.43829e-05		NA	NA
Down	Selenop	selenoprotein P	-1.12468	0.000254242		NA	NA
Down	Scpep1	serine carboxypeptidase 1	-1.13218	6.83469e-07		NA	NA
Down	Prelp	proline arginine-rich end leucine-rich repeat	-1.13554	1.62203e-06		NA	NA
Down	Ifitm3	interferon induced transmembrane protein 3	-1.13717	1.24248e-07		NA	NA
Down	Hmgn2	high mobility group nucleosomal binding domain 2	-1.13721	2.4422e-08		NA	NA
Down	Zwint	ZW10 interactor	-1.14012	9.85504e-05		NA	NA
Down	Cyth3	cytohesin 3	-1.14194	5.22445e-05		NA	NA
Down	Serpinb6a	serine (or cysteine) peptidase inhibitor, clade B, member 6a	-1.14458	1.06516e-06		NA	NA
Down	Angpt1	angiopoietin 1	-1.14724	4.08654e-07		NA	NA
Down	Il1r1	interleukin 1 receptor, type I	-1.15386	0.00168175		NA	NA
Down	Frmd4a	FERM domain containing 4A	-1.15699	9.36354e-05		NA	NA
Down	AW551984	expressed sequence AW551984	-1.15719	6.09147e-08		NA	NA
Down	Plxdc2	plexin domain containing 2	-1.16012	2.20263e-09		NA	NA
Down	Lamc1	laminin, gamma 1	-1.16045	1.05711e-05		NA	NA
Down	Hspd1	heat shock protein 1 (chaperonin)	-1.16306	6.06032e-05		NA	NA
Down	Cemip2	cell migration inducing hyaluronidase 2	-1.16631	1.90412e-07		NA	NA
Down	Maged2	MAGE family member D2	-1.16685	4.14661e-06		NA	NA
Down	Adam19	a disintegrin and metallopeptidase domain 19 (meltrin beta)	-1.16819	9.82995e-08		NA	NA
Down	Zfp948	zinc finger protein 948	-1.16961	0.00193164		NA	NA
Down	Ank2	ankyrin 2, brain	-1.176	2.91931e-08		NA	NA
Down	Ebf1	early B cell factor 1	-1.18058	3.14423e-06		NA	NA
Down	Kcnq1ot1	KCNQ1 overlapping transcript 1	-1.1828	0.000233616		NA	NA
Down	Medag	mesenteric estrogen dependent adipogenesis	-1.1846	1.95066e-06		NA	NA
Down	C1s1	complement component 1, s subcomponent 1	-1.18521	4.90951e-07		NA	NA
Down	Adamtsl3	ADAMTS-like 3	-1.18573	6.55145e-07		NA	NA
Down	Ano6	anoctamin 6	-1.20779	5.67771e-05		NA	NA
Down	Celf2	CUGBP, Elav-like family member 2	-1.20876	4.60594e-09		NA	NA
Down	Ndn	necdin	-1.21128	3.8117e-08		NA	NA
Down	Plk2	polo like kinase 2	-1.21244	0.000425932		NA	NA
Down	Fbln1	fibulin 1	-1.21372	7.87681e-09		NA	NA
Down	Il11ra1	interleukin 11 receptor, alpha chain 1	-1.21468	1.03609e-06		NA	NA
Down	Thbd	thrombomodulin	-1.21494	0.000191558		NA	NA
Down	Thbs2	thrombospondin 2	-1.22053	4.1951e-05		NA	NA
Down	Noct	nocturnin	-1.22696	0.000627268		NA	NA
Down	Lima1	LIM domain and actin binding 1	-1.23194	4.6154e-06		NA	NA
Down	Impact	impact, RWD domain protein	-1.23477	2.85748e-06		NA	NA
Down	Ncs1	neuronal calcium sensor 1	-1.2375	0.00121576		NA	NA
Down	Fgf7	fibroblast growth factor 7	-1.24722	5.66953e-06		NA	NA
Down	Cavin1	caveolae associated 1	-1.25706	1.70029e-06		NA	NA
Down	Rian	RNA imprinted and accumulated in nucleus	-1.25762	2.9334e-12		NA	NA
Down	Nrp1	neuropilin 1	-1.26271	1.5159e-06		NA	NA
Down	Col8a1	collagen, type VIII, alpha 1	-1.26651	0.000341249		NA	NA
Down	Flnb	filamin, beta	-1.27038	7.94963e-08		NA	NA
Down	Foxp1	forkhead box P1	-1.28634	6.33525e-05		NA	NA
Down	Mxra8	matrix-remodelling associated 8	-1.29498	2.0918e-07		NA	NA
Down	Has1	hyaluronan synthase 1	-1.29844	0.00320267		NA	NA
Down	Ugdh	UDP-glucose dehydrogenase	-1.30092	0.000937306		NA	NA
Down	Sptbn1	spectrin beta, non-erythrocytic 1	-1.31241	3.87117e-07		NA	NA
Down	Pros1	protein S (alpha)	-1.31716	5.65513e-05		NA	NA
Down	Ets1	E26 avian leukemia oncogene 1, 5' domain	-1.3234	0.000126349		NA	NA
Down	Glipr2	GLI pathogenesis-related 2	-1.32695	6.64988e-09		NA	NA
Down	Ptprd	protein tyrosine phosphatase, receptor type, D	-1.33581	1.40504e-07		NA	NA
Down	Nid2	nidogen 2	-1.33716	1.26889e-07		NA	NA
Down	Apod	apolipoprotein D	-1.33827	2.84888e-09		NA	NA
Down	Igsf10	immunoglobulin superfamily, member 10	-1.33827	6.72337e-07		NA	NA
Down	Sulf1	sulfatase 1	-1.34222	1.14188e-10		NA	NA
Down	Nfia	nuclear factor I/A	-1.34464	2.06526e-10		NA	NA
Down	Rrm1	ribonucleotide reductase M1	-1.35112	0.000144598		NA	NA
Down	Rhoj	ras homolog family member J	-1.35764	1.49323e-10		NA	NA
Down	Col6a3	collagen, type VI, alpha 3	-1.36368	3.10121e-07		NA	NA
Down	Abi3bp	ABI gene family, member 3 (NESH) binding protein	-1.37303	1.6799e-13		NA	NA
Down	Itga5	integrin alpha 5 (fibronectin receptor alpha)	-1.37975	0.00188885		NA	NA
Down	Dclk1	doublecortin-like kinase 1	-1.38178	5.09212e-08		NA	NA
Down	Cxcl12	chemokine (C-X-C motif) ligand 12	-1.38455	1.69652e-07		NA	NA
Down	Lum	lumican	-1.38476	7.92544e-09		NA	NA
Down	Mdk	midkine	-1.39703	4.09511e-13		NA	NA
Down	Icam1	intercellular adhesion molecule 1	-1.40355	7.19162e-06		NA	NA
Down	Pdia6	protein disulfide isomerase associated 6	-1.40667	6.42975e-09		NA	NA
Down	Dcn	decorin	-1.41107	3.6713e-09		NA	NA
Down	Pea15a	phosphoprotein enriched in astrocytes 15A	-1.42991	4.39515e-10		NA	NA
Down	Sfrp1	secreted frizzled-related protein 1	-1.4435	5.64205e-08		NA	NA
Down	Kctd12	potassium channel tetramerisation domain containing 12	-1.44572	2.14163e-11		NA	NA
Down	Efna5	ephrin A5	-1.45433	1.70972e-05		NA	NA
Down	Cav1	caveolin 1, caveolae protein	-1.46216	0.000459988		NA	NA
Down	Rbms3	RNA binding motif, single stranded interacting protein	-1.4624	3.02017e-11		NA	NA
Down	Axl	AXL receptor tyrosine kinase	-1.46669	1.31881e-08		NA	NA
Down	Nfkb1	nuclear factor of kappa light polypeptide gene enhancer in B cells 1, p105	-1.48129	1.87996e-08		NA	NA
Down	Ebf2	early B cell factor 2	-1.48301	6.12788e-09		NA	NA
Down	Mat2a	methionine adenosyltransferase II, alpha	-1.50451	2.22352e-05		NA	NA
Down	Lama2	laminin, alpha 2	-1.50657	6.52487e-13		NA	NA
Down	Ptx3	pentraxin related gene	-1.50818	1.06056e-11		NA	NA
Down	Lamb1	laminin B1	-1.51176	2.27812e-12		NA	NA
Down	Tgfbr3	transforming growth factor, beta receptor III	-1.52345	1.83513e-09		NA	NA
Down	Thbs4	thrombospondin 4	-1.53849	8.53022e-08		NA	NA
Down	Angptl2	angiopoietin-like 2	-1.55097	2.09844e-09		NA	NA
Down	Col6a2	collagen, type VI, alpha 2	-1.55873	5.74902e-10		NA	NA
Down	Acta1	actin, alpha 1, skeletal muscle	-1.56723	0.000178551		NA	NA
Down	Islr	immunoglobulin superfamily containing leucine-rich repeat	-1.63048	1.00788e-11		NA	NA
Down	Osmr	oncostatin M receptor	-1.63177	0.000114512		NA	NA
Down	Sema3c	sema domain, immunoglobulin domain (Ig), short basic domain, secreted, (semaphorin) 3C	-1.63992	3.33676e-09		NA	NA
Down	Gpc3	glypican 3	-1.6489	1.04844e-11		NA	NA
Down	Vcam1	vascular cell adhesion molecule 1	-1.67024	3.26208e-07		NA	NA
Down	Serpine2	serine (or cysteine) peptidase inhibitor, clade E, member 2	-1.67619	2.93673e-06		NA	NA
Down	Map1b	microtubule-associated protein 1B	-1.67657	3.04651e-09		NA	NA
Down	Akap12	A kinase (PRKA) anchor protein (gravin) 12	-1.6978	6.71735e-08		NA	NA
Down	Il6	interleukin 6	-1.70563	0.000298847		NA	NA
Down	Chrdl1	chordin-like 1	-1.73788	1.20427e-07		NA	NA
Down	Col6a1	collagen, type VI, alpha 1	-1.74226	1.4642e-09		NA	NA
Down	Matn2	matrilin 2	-1.74736	5.95909e-09		NA	NA
Down	Col4a2	collagen, type IV, alpha 2	-1.74804	2.56039e-13		NA	NA
Down	Igfbp3	insulin-like growth factor binding protein 3	-1.74978	3.11234e-09		NA	NA
Down	Peg3	paternally expressed 3	-1.75426	9.64794e-06		NA	NA
Down	Mgp	matrix Gla protein	-1.8105	1.4412e-09		NA	NA
Down	Plpp3	phospholipid phosphatase 3	-1.81975	2.40744e-13		NA	NA
Down	Sox11	SRY (sex determining region Y)-box 11	-1.82063	6.09147e-08		NA	NA
Down	Nrep	neuronal regeneration related protein	-1.83162	1.32879e-08		NA	NA
Down	Enc1	ectodermal-neural cortex 1	-1.87309	9.1012e-05		NA	NA
Down	Sfrp2	secreted frizzled-related protein 2	-1.89749	5.76961e-09		NA	NA
Down	Itih5	inter-alpha (globulin) inhibitor H5	-1.90542	3.2451e-11		NA	NA
Down	Akap13	A kinase (PRKA) anchor protein 13	-1.93409	1.49283e-08		NA	NA
Down	Timp3	tissue inhibitor of metalloproteinase 3	-1.93733	4.61871e-08		NA	NA
Down	Fbln5	fibulin 5	-1.9387	6.06755e-11		NA	NA
Down	Gfpt2	glutamine fructose-6-phosphate transaminase 2	-1.9474	1.94626e-08		NA	NA
Down	Igfbp4	insulin-like growth factor binding protein 4	-1.95588	2.65043e-13		NA	NA
Down	Cxcl1	chemokine (C-X-C motif) ligand 1	-1.96466	8.81361e-10		NA	NA
Down	Penk	preproenkephalin	-1.98257	3.02153e-07		NA	NA
Down	Angptl1	angiopoietin-like 1	-1.98628	2.40484e-10		NA	NA
Down	Fbn2	fibrillin 2	-2.03789	6.93779e-08		NA	NA
Down	Igf2	insulin-like growth factor 2	-2.03938	6.13852e-12		NA	NA
Down	Fndc1	fibronectin type III domain containing 1	-2.04074	1.98454e-12		NA	NA
Down	Egfl6	EGF-like-domain, multiple 6	-2.06024	8.08415e-10		NA	NA
Down	Col4a1	collagen, type IV, alpha 1	-2.08051	4.73204e-12		NA	NA
Down	Marcks	myristoylated alanine rich protein kinase C substrate	-2.09249	2.42866e-10		NA	NA
Down	Pde4b	phosphodiesterase 4B, cAMP specific	-2.09343	2.45362e-08		NA	NA
Down	Plagl1	pleiomorphic adenoma gene-like 1	-2.13218	2.03155e-09		NA	NA
Down	Serping1	serine (or cysteine) peptidase inhibitor, clade G, member 1	-2.13429	1.94736e-11		NA	NA
Down	Agtr2	angiotensin II receptor, type 2	-2.13796	1.6939e-08		NA	NA
Down	Cd34	CD34 antigen	-2.14766	9.23476e-12		NA	NA
Down	Mfap2	microfibrillar-associated protein 2	-2.1623	1.01744e-12		NA	NA
Down	Ccl2	chemokine (C-C motif) ligand 2	-2.1681	0.00159022		NA	NA
Down	Fbln2	fibulin 2	-2.17952	1.19998e-11		NA	NA
Down	Mfap4	microfibrillar-associated protein 4	-2.18185	1.95787e-11		NA	NA
Down	Lpl	lipoprotein lipase	-2.18764	9.50015e-10		NA	NA
Down	Tnc	tenascin C	-2.20197	7.64711e-11		NA	NA
Down	Meg3	maternally expressed 3	-2.20803	2.26394e-12		NA	NA
Down	Ccl7	chemokine (C-C motif) ligand 7	-2.22392	8.49076e-05		NA	NA
Down	Col12a1	collagen, type XII, alpha 1	-2.28009	4.97917e-13		NA	NA
Down	Nfib	nuclear factor I/B	-2.29903	4.8985e-12		NA	NA
Down	Ptn	pleiotrophin	-2.3029	1.24854e-14		NA	NA
Down	Vcan	versican	-2.37004	6.16796e-10		NA	NA
Down	Fbn1	fibrillin 1	-2.40714	1.15594e-11		NA	NA
Down	Mest	mesoderm specific transcript	-2.41526	1.42139e-13		NA	NA
Down	Smoc2	SPARC related modular calcium binding 2	-2.44182	3.19036e-12		NA	NA
Down	Col3a1	collagen, type III, alpha 1	-2.49843	8.37823e-12		NA	NA
Down	Col6a6	collagen, type VI, alpha 6	-2.51237	3.7158e-08		NA	NA
Down	Nrk	Nik related kinase	-2.51499	5.73087e-11		NA	NA
Down	Col14a1	collagen, type XIV, alpha 1	-2.57013	4.19308e-12		NA	NA
Down	Capn6	calpain 6	-2.59788	5.51578e-10		NA	NA
Down	Mfap5	microfibrillar associated protein 5	-2.67842	4.60666e-10		NA	NA
Down	Thbs1	thrombospondin 1	-2.71705	1.73273e-09		NA	NA
Down	Igfbp5	insulin-like growth factor binding protein 5	-2.83915	6.3318e-12		NA	NA
Down	Nid1	nidogen 1	-2.93105	3.77247e-14		NA	NA
Down	Aspn	asporin	-3.02596	4.12595e-14		NA	NA
Down	Postn	periostin, osteoblast specific factor	-3.23259	2.50011e-11		NA	NA
Down	Fstl1	follistatin-like 1	-3.32968	6.05898e-13		NA	NA
Down	H19	H19, imprinted maternally expressed transcript	-3.37427	3.27359e-13		NA	NA
Down	Ogn	osteoglycin	-3.39011	2.65043e-13		NA	NA
Down	Igf1	insulin-like growth factor 1	-3.95804	1.1077e-13		NA	NA
Down	Itm2a	integral membrane protein 2A	-4.42049	1.94577e-13		NA	NA
NA, not applicable
