# Supplementary material for: Single‐Cell RNA‐Sequencing Reveals the Breadth of Osteoblast Heterogeneity
Source: JBMR Plus. 2021 May 17;5(6):e10496. doi: 10.1002/jbm4.10496 (PMC8216137; doi:10.1002/jbm4.10496)
Supplement: Supplementary file 17 — Supplemental Table S14. Genes Involved in Developmental Trajectories in Single Venus‐Positive Osteoblasts [file JBM4-5-e10496-s016.xlsx]

## Sheet: Table_S14
Table S14. Genes involved in developmental trajectories in single Venus-positive osteoblasts
Group	Symbol	Full Name	p-value	q-value
1	Klk1	kallikrein 1	1.17e-08	1.98e-06
1	Nt5dc2	5'-nucleotidase domain containing 2	1.65e-05	0.00139557
1	Hist1h2bc	histone cluster 1, H2bc	7.82e-10	1.77e-07
1	Hpgd	hydroxyprostaglandin dehydrogenase 15	2.56e-14	1.07e-11
1	Cd200	CD200 antigen	3.55e-09	7.06e-07
1	Mef2c	myocyte enhancer factor 2C	8.8e-09	1.54e-06
1	Fabp3	fatty acid binding protein 3, muscle and heart	0.000139967	0.00866191
1	Hist1h2bg	histone cluster 1, H2bg	2.61e-06	0.000284442
1	Tnfrsf11b	tumor necrosis factor receptor superfamily, member 11b (osteoprotegerin)	1.11e-06	0.000128709
1	Rerg	RAS-like, estrogen-regulated, growth-inhibitor	1.42e-06	0.000160625
1	Med11	mediator complex subunit 11	5.59e-05	0.00404982
1	Insig2	insulin induced gene 2	3.88e-09	7.46e-07
1	Kcnk1	potassium channel, subfamily K, member 1	5.27e-07	6.59e-05
1	Etv5	ets variant 5	3.77e-05	0.00288767
1	Trim68	tripartite motif-containing 68	1.39e-05	0.0012329
1	Zbtb8os	zinc finger and BTB domain containing 8 opposite strand	8.98e-07	0.000105993
1	Med27	mediator complex subunit 27	6.68e-07	8.07e-05
1	St3gal6	ST3 beta-galactoside alpha-2,3-sialyltransferase 6	1.91e-06	0.000212274
1	Ranbp3l	RAN binding protein 3-like	2.1e-05	0.00173248
1	Nrbp2	nuclear receptor binding protein 2	2.16e-05	0.00176936
1	Efna1	ephrin A1	2.19e-09	4.51e-07
1	Ano1	anoctamin 1, calcium activated chloride channel	3.18e-06	0.000339683
1	Msra	methionine sulfoxide reductase A	8.23e-05	0.0055755
1	C130050O18Rik	RIKEN cDNA C130050O18 gene	2.86e-07	3.81e-05
1	Pcolce2	procollagen C-endopeptidase enhancer 2	4.77e-05	0.00352766
1	Hrc	histidine rich calcium binding protein	8.05e-05	0.00546834
1	Gchfr	GTP cyclohydrolase I feedback regulator	3.75e-09	7.33e-07
1	Batf	basic leucine zipper transcription factor, ATF-like	2.92e-12	9.7e-10
1	Loxl4	lysyl oxidase-like 4	5.46e-11	1.5e-08
1	Ube2ql1	ubiquitin-conjugating enzyme E2Q family-like 1	8.01e-08	1.16e-05
1	Bmp8a	bone morphogenetic protein 8a	3.23e-07	4.23e-05
1	Cd109	CD109 antigen	8.05e-11	2.17e-08
1	Phex	phosphate regulating endopeptidase homolog, X-linked	6.23e-18	3.78e-15
1	Sema3d	sema domain, immunoglobulin domain (Ig), short basic domain, secreted, (semaphorin) 3D	4.49e-05	0.00337978
1	Col24a1	collagen, type XXIV, alpha 1	7.37e-05	0.00512558
1	Col22a1	collagen, type XXII, alpha 1	3.32e-07	4.33e-05
1	Metrnl	meteorin, glial cell differentiation regulator-like	8.46e-05	0.00568251
1	Wif1	Wnt inhibitory factor 1	1.65e-20	1.15e-17
1	Ptgis	prostaglandin I2 (prostacyclin) synthase	3.29e-13	1.23e-10
1	Enpp6	ectonucleotide pyrophosphatase/phosphodiesterase 6	7.18e-13	2.64e-10
1	Gal	galanin	2.48e-16	1.25e-13
1	Sppl2a	signal peptide peptidase like 2A	0.000116332	0.00740706
1	Lipc	lipase, hepatic	4.73e-11	1.32e-08
1	Cdkn1a	cyclin-dependent kinase inhibitor 1A (P21)	6e-05	0.00432071
1	Pcsk6	proprotein convertase subtilisin/kexin type 6	2.88e-09	5.83e-07
1	Ramp1	receptor (calcitonin) activity modifying protein 1	1.82e-08	3.01e-06
1	Dusp14	dual specificity phosphatase 14	3.55e-09	7.06e-07
1	Cd1d1	CD1d1 antigen	9.74e-07	0.000113575
1	Ckb	creatine kinase, brain	0.000139564	0.00866191
1	Avpi1	arginine vasopressin-induced 1	3.11e-08	4.89e-06
1	Slc13a5	solute carrier family 13 (sodium-dependent citrate transporter), member 5	1.58e-06	0.000177969
1	Vdr	vitamin D receptor	9.4e-05	0.00619497
1	Sgms2	sphingomyelin synthase 2	5.19e-09	9.69e-07
1	Satb2	special AT-rich sequence binding protein 2	2.38e-07	3.18e-05
1	Hist1h1c	histone cluster 1, H1c	6.97e-05	0.00487357
1	Slc36a2	solute carrier family 36 (proton/amino acid symporter), member 2	1.35e-08	2.26e-06
1	Ctsh	cathepsin H	3.2e-08	4.98e-06
1	Car3	carbonic anhydrase 3	7.11e-10	1.63e-07
1	Smpd3	sphingomyelin phosphodiesterase 3, neutral	5.71e-06	0.000583983
1	Omd	osteomodulin	6.14e-05	0.0044068
1	Cpq	carboxypeptidase Q	1.15e-05	0.00104043
1	Adm	adrenomedullin	3.5e-05	0.00270418
1	Spp1	secreted phosphoprotein 1	2.34e-41	4.72e-38
1	Dmp1	dentin matrix protein 1	1.11e-28	1.34e-25
1	Pltp	phospholipid transfer protein	3.41e-08	5.27e-06
1	Bglap2	bone gamma-carboxyglutamate protein 2	8.31e-48	2.52e-44
1	Bglap	bone gamma carboxyglutamate protein	5.23e-48	1.81e-44
1	Ifitm5	interferon induced transmembrane protein 5	4.59e-28	5.06e-25
1	Cfh	complement component factor h	2.63e-15	1.2e-12
1	Serpinf1	serine (or cysteine) peptidase inhibitor, clade F, member 1	1.29e-07	1.81e-05
1	Mamdc2	MAM domain containing 2	5.87e-06	0.000598524
1	Cpe	carboxypeptidase E	2.26e-06	0.000249898
1	Col1a2	collagen, type I, alpha 2	6.59e-10	1.52e-07
1	Sparc	secreted acidic cysteine rich glycoprotein	6.85e-08	9.95e-06
1	Kazald1	Kazal-type serine peptidase inhibitor domain 1	3.71e-12	1.22e-09
1	Golph3	golgi phosphoprotein 3	3.81e-07	4.89e-05
1	Nupr1	nuclear protein transcription regulator 1	4.69e-15	2.11e-12
1	Ibsp	integrin binding sialoprotein	1.56e-46	3.78e-43
1	Col11a1	collagen, type XI, alpha 1	6.57e-08	9.64e-06
1	Cgref1	cell growth regulator with EF hand domain 1	1.04e-24	8.74e-22
1	Col1a1	collagen, type I, alpha 1	1.77e-11	5.24e-09
1	Sdc4	syndecan 4	8.45e-09	1.5e-06
1	Mlip	muscular LMNA-interacting protein	2.09e-12	7.04e-10
1	Chac1	ChaC, cation transport regulator 1	7.6e-09	1.36e-06
1	Panx3	pannexin 3	2.71e-08	4.33e-06
1	Clp1	CLP1, cleavage and polyadenylation factor I subunit	7.91e-06	0.000758899
1	Npy	neuropeptide Y	7.75e-06	0.000748473
1	Ppap2a (Plpp1)	phospholipid phosphatase 1	8.72e-06	0.000823045
1	Mir1192	microRNA 1192	2.38e-05	0.00193504
1	Glrx	glutaredoxin	7.87e-05	0.00537526
1	Gale	galactose-4-epimerase, UDP	9e-07	0.000105993
1	Ank	progressive ankylosis	1.52e-05	0.00132072
1	Jam2	junction adhesion molecule 2	5.55e-05	0.00404432
1	Npnt	nephronectin	4.69e-05	0.00350376
1	Nat9	N-acetyltransferase 9 (GCN5-related, putative)	0.000151399	0.0091591
1	Serp2	stress-associated endoplasmic reticulum protein family member 2	4.27e-05	0.00323434
1	Gsg1	germ cell associated 1	1.6e-07	2.22e-05
1	Ptprz1	protein tyrosine phosphatase, receptor type Z, polypeptide 1	1.87e-08	3.07e-06
1	Pdgfa	platelet derived growth factor, alpha	3.8e-09	7.38e-07
1	Tmem204	transmembrane protein 204	6.49e-05	0.00463351
1	Bre	brain and reproductive organ-expressed protein	8.6e-05	0.0057618
1	Hspb2	heat shock protein 2	0.000100674	0.00654757
1	Ndufa4l2	NADH dehydrogenase (ubiquinone) 1 alpha subcomplex, 4-like 2	1.67e-05	0.00140782
1	Rhbdl2	rhomboid, veinlet-like 2 (Drosophila)	3.16e-08	4.94e-06
1	Ak1	adenylate kinase 1	1.11e-05	0.00101773
1	Rgcc	regulator of cell cycle	6.93e-06	0.000680813
1	Gm19705	predicted gene, 19705	9.15e-05	0.00606565
1	Ier3	immediate early response 3	0.000126364	0.00796222
1	Cryab	crystallin, alpha B	1.1e-10	2.92e-08
1	Mustn1	musculoskeletal, embryonic nuclear protein 1	3.63e-09	7.17e-07
1	Lgals3	lectin, galactose binding, soluble 3	5.04e-08	7.55e-06
1	Anxa8	annexin A8	5.36e-09	9.92e-07
1	Nt5e	5' nucleotidase, ecto	3.15e-06	0.000339117
1	Ccdc32	coiled-coil domain containing 32	7.57e-05	0.00523163
1	Apold1	apolipoprotein L domain containing 1	5.45e-05	0.0039846
1	Scarb1	scavenger receptor class B, member 1	1.55e-05	0.00132907
1	Cldn20	claudin 20	2.04e-05	0.00169604
1	Tubb3	tubulin, beta 3 class III	6.19e-07	7.62e-05
1	Mt3	metallothionein 3	1.86e-05	0.00155214
2	Cxcl10	chemokine (C-X-C motif) ligand 10	1.1e-14	4.74e-12
2	Matn2	matrilin 2	5.1e-07	6.41e-05
2	S100a6	S100 calcium binding protein A6	3.87e-14	1.57e-11
2	Il15ra	interleukin 15 receptor, alpha chain	6.7e-05	0.0047261
2	Eif4a2	eukaryotic translation initiation factor 4A2	7.53e-05	0.00521596
2	Mgp	matrix Gla protein	1.94e-49	7.86e-46
2	Col6a2	collagen, type VI, alpha 2	3.11e-11	8.89e-09
2	Col6a3	collagen, type VI, alpha 3	2.9e-05	0.00227445
2	Lgals3bp	lectin, galactoside-binding, soluble, 3 binding protein	3.29e-06	0.00034971
2	Mfge8	milk fat globule-EGF factor 8 protein	4.23e-08	6.41e-06
2	Hspd1	heat shock protein 1 (chaperonin)	2.5e-05	0.00198705
2	Cks1b	CDC28 protein kinase 1b	4.89e-06	0.000503228
2	Zfp948	zinc finger protein 948	6.93e-05	0.00486084
2	Rbms3	RNA binding motif, single stranded interacting protein	2.68e-05	0.00211471
2	Zyx	zyxin	0.000115389	0.00736636
2	Tubb2a	tubulin, beta 2A class IIA	0.000129142	0.00811621
2	Dhrs3	dehydrogenase/reductase (SDR family) member 3	4.06e-11	1.14e-08
2	Hspa14	heat shock protein 14	0.000120618	0.0076399
2	Rpa3	replication protein A3	1.58e-05	0.00135047
2	Efna5	ephrin A5	9.2e-08	1.31e-05
2	Postn	periostin, osteoblast specific factor	1.34e-51	6.49e-48
2	Nfkbia	nuclear factor of kappa light polypeptide gene enhancer in B cells inhibitor, alpha	9.01e-08	1.29e-05
2	Cyth3	cytohesin 3	1.33e-07	1.86e-05
2	Slc39a6	solute carrier family 39 (metal ion transporter), member 6	3.91e-06	0.000412179
2	Pja1	praja ring finger 1, E3 ubiquitin protein ligase	0.000113084	0.00726466
2	Pdia6	protein disulfide isomerase associated 6	7.51e-09	1.35e-06
2	Cct6a	chaperonin containing Tcp1, subunit 6a	0.000124118	0.0078411
2	Mat2a	methionine adenosyltransferase II, alpha	1.82e-09	3.78e-07
2	Srsf7	serine/arginine-rich splicing factor 7	9.03e-06	0.000848632
2	Serpinb6a	serine (or cysteine) peptidase inhibitor, clade B, member 6a	1.55e-11	4.7e-09
2	Ptges3	prostaglandin E synthase 3 (cytosolic)	3.99e-05	0.00303401
2	Dbi	diazepam binding inhibitor	5.57e-05	0.00404611
2	Plk2	polo-like kinase 2	8.24e-07	9.85e-05
2	Ptrf	polymerase I and transcript release factor	2.3e-06	0.000253328
2	Ppap2b (Plpp3)	phospholipid phosphatase 3	1.28e-12	4.56e-10
2	Angpt1	angiopoietin 1	6.24e-05	0.00446478
2	Gpx3	glutathione peroxidase 3	4.77e-05	0.00352766
2	Crip1	cysteine-rich protein 1	5.78e-12	1.84e-09
2	Lrrc17	leucine rich repeat containing 17	4.48e-06	0.00046611
2	Igfbp6	insulin-like growth factor binding protein 6	6.15e-06	0.000621894
2	Tnc	tenascin C	2.34e-11	6.83e-09
2	Angptl2	angiopoietin-like 2	4.66e-09	8.83e-07
2	Steap4	STEAP family member 4	4.66e-06	0.000482677
2	Igfbp4	insulin-like growth factor binding protein 4	1.61e-25	1.45e-22
2	C1qtnf3	C1q and tumor necrosis factor related protein 3	9.02e-25	7.82e-22
2	Nmd3	NMD3 ribosome export adaptor	6.26e-06	0.000625577
2	Lipa	lysosomal acid lipase A	2.42e-05	0.00195697
2	Cxcl1	chemokine (C-X-C motif) ligand 1	1.67e-37	2.9e-34
2	Cmtm3	CKLF-like MARVEL transmembrane domain containing 3	1.28e-09	2.8e-07
2	Ntmt1	N-terminal Xaa-Pro-Lys N-methyltransferase 1	6e-06	0.000609481
2	Sh3bgrl3	SH3 domain binding glutamic acid-rich protein-like 3	0.000136809	0.00855371
2	Isyna1	myo-inositol 1-phosphate synthase A1	2.98e-05	0.00233075
2	Pgam2	phosphoglycerate mutase 2	5.23e-05	0.00384723
2	F3	coagulation factor III	1.15e-06	0.000132719
2	Tmem173	transmembrane protein 173	1.12e-05	0.00102827
2	Sfrp4	secreted frizzled-related protein 4	2.38e-16	1.23e-13
2	Mzt2	mitotic spindle organizing protein 2	1.15e-05	0.00104043
2	Acta2	actin, alpha 2, smooth muscle, aorta	1.08e-05	0.00100121
2	Impdh2	inosine 5'-phosphate dehydrogenase 2	0.000119084	0.00756245
2	Plat	plasminogen activator, tissue	6.25e-06	0.000625577
2	Tmem109	transmembrane protein 109	6.62e-05	0.00469625
2	Scarb2	scavenger receptor class B, member 2	0.000111491	0.00719323
2	Angptl4	angiopoietin-like 4	3.88e-07	4.96e-05
2	Gpha2	glycoprotein hormone alpha 2	9.51e-05	0.0062325
2	Ripk3	receptor-interacting serine-threonine kinase 3	2.48e-05	0.00198148
2	Seh1l	SEH1-like (S. cerevisiae)	0.000149947	0.00913963
2	Fmod	fibromodulin	5.67e-11	1.55e-08
2	Impact	impact, RWD domain protein	4.06e-08	6.23e-06
2	Xrcc4	X-ray repair complementing defective repair in Chinese hamster cells 4	9.59e-05	0.0062683
2	Pdzrn3	PDZ domain containing RING finger 3	0.000147547	0.00903877
2	Olfml1	olfactomedin-like 1	3.17e-06	0.000339683
2	Duoxa1	dual oxidase maturation factor 1	0.000144433	0.00889292
2	Nmral1	NmrA-like family domain containing 1	0.00010597	0.00686801
2	Glt8d2	glycosyltransferase 8 domain containing 2	0.000145663	0.00894594
2	Apip	APAF1 interacting protein	4.9e-06	0.000503228
2	Mmp13	matrix metallopeptidase 13	7.05e-09	1.29e-06
2	Calcb	calcitonin-related polypeptide, beta	6.49e-08	9.6e-06
3	Snora28	small nucleolar RNA, H/ACA box 28	1.96e-12	6.77e-10
3	Slc40a1	solute carrier family 40 (iron-regulated transporter), member 1	0.000138566	0.00864133
3	Gypc	glycophorin C	7.02e-05	0.00489312
3	Srm	spermidine synthase	8.83e-05	0.00586623
3	Irgm1	immunity-related GTPase family M member 1	3.01e-06	0.000325799
3	Slc36a4	solute carrier family 36 (proton/amino acid symporter), member 4	8.71e-05	0.00580366
3	Ugdh	UDP-glucose dehydrogenase	8.41e-05	0.00566554
3	Has1	hyaluronan synthase1	1.69e-10	4.31e-08
3	Rrp15	ribosomal RNA processing 15 homolog (S. cerevisiae)	3.52e-07	4.57e-05
3	Mfsd8	major facilitator superfamily domain containing 8	2.59e-05	0.002057
3	Kctd6	potassium channel tetramerisation domain containing 6	4.73e-05	0.00351741
3	Lum	lumican	6.27e-06	0.000625577
3	Gm11974 (Snhg15)	small nucleolar RNA host gene 15	3.33e-06	0.00035229
3	Apex1	apurinic/apyrimidinic endonuclease 1	1.22e-05	0.00109599
3	Prmt2	protein arginine N-methyltransferase 2	4.48e-06	0.00046611
3	Spcs3	signal peptidase complex subunit 3 homolog (S. cerevisiae)	1.53e-05	0.00132379
3	Pfn2	profilin 2	4.5e-05	0.00337978
3	Mxra8	matrix-remodelling associated 8	2.85e-08	4.52e-06
3	1110001J03Rik (Fmc1)	formation of mitochondrial complex V assembly factor 1	1.49e-05	0.0013048
3	Maged2	melanoma antigen, family D, 2	9.46e-07	0.000110863
3	Sepp1	selenoprotein P, plasma, 1	5.55e-07	6.9e-05
3	Nrep	neuronal regeneration related protein	1.49e-18	9.29e-16
3	Cd302	CD302 antigen	2.59e-06	0.000283891
3	Tgfbi	transforming growth factor, beta induced	1.4e-05	0.00123348
3	Cdkn1c	cyclin-dependent kinase inhibitor 1C	3.79e-05	0.0028883
3	Tmem251	transmembrane protein 251	2.45e-05	0.00196272
3	Ndn	necdin	1.98e-12	6.77e-10
3	Zwint	ZW10 interactor	1.15e-05	0.00104043
3	Serpine2	serine (or cysteine) peptidase inhibitor, clade E, member 2	1.06e-11	3.3e-09
3	Elovl5	ELOVL family member 5, elongation of long chain fatty acids (yeast)	0.000132275	0.00829165
3	Serping1	serine (or cysteine) peptidase inhibitor, clade G, member 1	1.45e-16	7.83e-14
3	Il11ra1	interleukin 11 receptor, alpha chain 1	1.66e-10	4.27e-08
3	Sfrp2	secreted frizzled-related protein 2	1.71e-23	1.33e-20
3	Nrk	Nik related kinase	2.99e-10	7.24e-08
3	Ccl5	chemokine (C-C motif) ligand 5	8.28e-06	0.000787743
3	Wisp2	WNT1 inducible signaling pathway protein 2	7.78e-06	0.000748473
3	Rarres2	retinoic acid receptor responder (tazarotene induced) 2	6.32e-14	2.51e-11
3	Col4a1	collagen, type IV, alpha 1	1.96e-08	3.19e-06
3	Fabp7	fatty acid binding protein 7, brain	2.85e-05	0.00224745
3	Igf1	insulin-like growth factor 1	5.06e-33	7.22e-30
3	Col14a1	collagen, type XIV, alpha 1	1.52e-10	3.97e-08
3	Akap12	A kinase (PRKA) anchor protein (gravin) 12	2.17e-07	2.93e-05
3	Fbln2	fibulin 2	1.17e-13	4.44e-11
3	Axl	AXL receptor tyrosine kinase	3.76e-07	4.85e-05
3	Col6a1	collagen, type VI, alpha 1	1.29e-14	5.47e-12
3	Enc1	ectodermal-neural cortex 1	1.38e-05	0.00123232
3	Hspe1	heat shock protein 1 (chaperonin 10)	6.75e-05	0.00474372
3	Nfkb1	nuclear factor of kappa light polypeptide gene enhancer in B cells 1, p105	6e-07	7.43e-05
3	Plagl1	pleiomorphic adenoma gene-like 1	1.66e-08	2.76e-06
3	Osmr	oncostatin M receptor	1.41e-05	0.00123802
3	Gstm2	glutathione S-transferase, mu 2	2.19e-10	5.54e-08
3	Marcks	myristoylated alanine rich protein kinase C substrate	2e-15	9.32e-13
3	Hmgn2	high mobility group nucleosomal binding domain 2	4.39e-10	1.03e-07
3	Tgfbr3	transforming growth factor, beta receptor III	6.32e-06	0.000626072
3	Gpc3	glypican 3	7.52e-14	2.94e-11
3	S100a11	S100 calcium binding protein A11	3.71e-05	0.00285186
3	Il13ra1	interleukin 13 receptor, alpha 1	0.000114122	0.0073047
3	Tm4sf1	transmembrane 4 superfamily member 1	1.65e-06	0.000185371
3	Crem	cAMP responsive element modulator	9.22e-06	0.000863475
3	Efnb2	ephrin B2	5.39e-05	0.00395026
3	Igfbp5	insulin-like growth factor binding protein 5	2.63e-26	2.55e-23
3	Peg3os	Peg3 opposite strand	1.74e-07	2.37e-05
3	Ifitm2	interferon induced transmembrane protein 2	8.84e-09	1.54e-06
3	Bicc1	BicC family RNA binding protein 1	3.13e-05	0.00243273
3	Bvht	braveheart long non-coding RNA	8.77e-07	0.000104335
3	Peg3	paternally expressed 3	1.36e-06	0.000155008
3	Fgf7	fibroblast growth factor 7	6.56e-05	0.00466717
3	Egfl6	EGF-like-domain, multiple 6	1.05e-21	7.71e-19
3	Apod	apolipoprotein D	2.62e-11	7.55e-09
3	Aspn	asporin	7.99e-47	2.15e-43
3	Mfap4	microfibrillar-associated protein 4	2.29e-35	3.71e-32
3	Gfpt2	glutamine fructose-6-phosphate transaminase 2	3.47e-14	1.42e-11
3	Arhgdib	Rho, GDP dissociation inhibitor (GDI) beta	1.98e-08	3.21e-06
3	Pdlim1	PDZ and LIM domain 1	1.55e-05	0.00132907
3	Cnn3	calponin 3, acidic	0.0001506	0.0091564
3	Ccl2	chemokine (C-C motif) ligand 2	3.65e-60	4.43e-56
3	Scpep1	serine carboxypeptidase 1	5.65e-10	1.32e-07
3	Ctsz	cathepsin Z	8.64e-05	0.00577544
3	Vcam1	vascular cell adhesion molecule 1	2.39e-10	5.98e-08
3	Col12a1	collagen, type XII, alpha 1	1.51e-09	3.27e-07
3	Tnmd	tenomodulin	5.77e-32	7.78e-29
3	Wdr70	WD repeat domain 70	1.02e-05	0.000951289
3	Cyb5a	cytochrome b5 type A (microsomal)	1.6e-05	0.00135901
3	Igfbp3	insulin-like growth factor binding protein 3	2.39e-17	1.42e-14
3	Mest	mesoderm specific transcript	1.94e-27	2.05e-24
3	Ccdc80	coiled-coil domain containing 80	5.14e-05	0.00379125
3	Ifi27	interferon, alpha-inducible protein 27	1.82e-09	3.78e-07
3	Igf2	insulin-like growth factor 2	1.77e-16	9.33e-14
3	Pea15a	phosphoprotein enriched in astrocytes 15A	1.76e-09	3.72e-07
3	Thbs2	thrombospondin 2	1.09e-05	0.00100682
3	Ccrn4l (Noct)	nocturnin	0.000152639	0.00921114
3	Hba-a1	hemoglobin alpha, adult chain 1	4.18e-09	7.99e-07
3	Pgm1	phosphoglucomutase 1	3.7e-05	0.00284579
3	Ifitm3	interferon induced transmembrane protein 3	4.73e-09	8.9e-07
3	Cpxm1	carboxypeptidase X 1 (M14 family)	0.000151316	0.0091591
3	Zfp943	zinc finger prtoein 943	1.92e-07	2.6e-05
3	Nfib	nuclear factor I/B	1.91e-06	0.000212274
3	Foxp1	forkhead box P1	5.95e-05	0.00429249
3	Thbs4	thrombospondin 4	1.11e-11	3.4e-09
3	Fbn2	fibrillin 2	0.000143488	0.00885719
3	Nid1	nidogen 1	2.86e-19	1.88e-16
3	Itih5	inter-alpha (globulin) inhibitor H5	9.87e-06	0.000920537
3	Loxl1	lysyl oxidase-like 1	0.000148258	0.00905944
3	Mdk	midkine	1.33e-25	1.24e-22
3	Vcan	versican	1.05e-08	1.8e-06
3	Stmn1	stathmin 1	9.79e-16	4.75e-13
3	Gap43	growth associated protein 43	8.44e-13	3.06e-10
3	Abi3bp	ABI gene family, member 3 (NESH) binding protein	1.25e-06	0.000143198
3	1700086L19Rik	RIKEN cDNA 1700086L19 gene	1.07e-09	2.39e-07
3	Asf1b	anti-silencing function 1B histone chaperone	8.34e-05	0.00563617
3	Cish	cytokine inducible SH2-containing protein	7.26e-06	0.000707486
3	Rrm2	ribonucleotide reductase M2	9.39e-08	1.33e-05
3	Igfbp7	insulin-like growth factor binding protein 7	3.13e-05	0.00243273
3	Fbln1	fibulin 1	6.34e-07	7.73e-05
3	Thbd	thrombomodulin	2.14e-05	0.00175815
3	Itm2a	integral membrane protein 2A	7.87e-75	1.91e-70
3	Dtymk	deoxythymidylate kinase	6.32e-06	0.000626072
3	BC028528	cDNA sequence BC028528	6.49e-07	7.88e-05
3	Fstl1	follistatin-like 1	4.91e-38	9.16e-35
3	Snrpg	small nuclear ribonucleoprotein polypeptide G	7.66e-05	0.00526689
3	Khk	ketohexokinase	2.45e-05	0.00196272
3	Ogn	osteoglycin	2e-58	1.62e-54
3	Ptn	pleiotrophin	1.86e-34	2.82e-31
3	Col3a1	collagen, type III, alpha 1	5.45e-24	4.41e-21
3	Col4a2	collagen, type IV, alpha 2	4.32e-07	5.48e-05
3	Angptl1	angiopoietin-like 1	2.59e-16	1.28e-13
3	Mlf1	myeloid leukemia factor 1	1.41e-15	6.71e-13
3	H19	H19, imprinted maternally expressed transcript	1.19e-57	7.22e-54
3	Akr1b8	aldo-keto reductase family 1, member B8	4.55e-05	0.00340468
3	Ccdc90b	coiled-coil domain containing 90B	2.05e-05	0.00170025
3	1500015O10Rik	RIKEN cDNA 1500015O10 gene	6.81e-17	3.84e-14
3	Pttg1ip	pituitary tumor-transforming 1 interacting protein	4.2e-06	0.000440864
3	Sepw1	selenoprotein W, muscle 1	1.9e-05	0.00158607
3	Nup85	nucleoporin 85	0.00015374	0.00925456
3	Gtf2b	general transcription factor IIB	9.3e-05	0.00615018
3	Thbs1	thrombospondin 1	9.24e-15	4.07e-12
3	Icam1	intercellular adhesion molecule 1	1.27e-09	2.8e-07
3	Mfap2	microfibrillar-associated protein 2	4.78e-19	3.05e-16
3	Dcn	decorin	1.7e-09	3.62e-07
3	Timp3	tissue inhibitor of metalloproteinase 3	4.77e-17	2.75e-14
3	Stx11	syntaxin 11	5.07e-07	6.41e-05
3	Glul	glutamate-ammonia ligase (glutamine synthetase)	8.11e-06	0.000774161
3	Lima1	LIM domain and actin binding 1	1.21e-05	0.00109282
3	Apoe	apolipoprotein E	7.54e-09	1.35e-06
3	Oaf	out at first homolog	0.000139637	0.00866191
3	Smoc2	SPARC related modular calcium binding 2	1.83e-28	2.11e-25
3	Cav1	caveolin 1, caveolae protein	1.42e-12	4.98e-10
3	2810417H13Rik	RIKEN cDNA 2810417H13 gene	7.62e-05	0.00525094
3	Rrm1	ribonucleotide reductase M1	2.46e-08	3.95e-06
3	Prim1	DNA primase, p49 subunit	6.85e-06	0.000675072
3	Myl1	myosin, light polypeptide 1	3.01e-07	3.98e-05
3	Sfrp1	secreted frizzled-related protein 1	7.99e-05	0.00544624
3	Tagln	transgelin	4.11e-08	6.26e-06
3	Ccl7	chemokine (C-C motif) ligand 7	8.04e-42	1.77e-38
3	Fbln5	fibulin 5	1.12e-06	0.000129129
3	Ccl11	chemokine (C-C motif) ligand 11	4.38e-31	5.6e-28
3	Meg3	maternally expressed 3	2.68e-10	6.64e-08
3	C1qtnf2	C1q and tumor necrosis factor related protein 2	8.07e-10	1.81e-07
3	Glipr2	GLI pathogenesis-related 2	4.47e-08	6.74e-06
3	Col8a1	collagen, type VIII, alpha 1	9.49e-05	0.0062325
3	Capn6	calpain 6	3.32e-23	2.52e-20
3	Cxcl12	chemokine (C-X-C motif) ligand 12	6.24e-07	7.64e-05
3	Csrp2	cysteine and glycine-rich protein 2	0.000106167	0.00686801
3	Penk	preproenkephalin	8.29e-17	4.57e-14
3	Il6	interleukin 6	1.9e-21	1.36e-18
3	Sult5a1	sulfotransferase family 5A, member 1	2.45e-05	0.00196272
3	Myl9	myosin, light polypeptide 9, regulatory	3.61e-10	8.67e-08
3	Crabp1	cellular retinoic acid binding protein I	2.3e-09	4.69e-07
3	Islr	immunoglobulin superfamily containing leucine-rich repeat	7.78e-14	3e-11
3	Mfap5	microfibrillar associated protein 5	2.64e-27	2.67e-24
3	Procr	protein C receptor, endothelial	7.98e-07	9.58e-05
3	Il33	interleukin 33	9.86e-05	0.00643271
3	Pde4b	phosphodiesterase 4B, cAMP specific	1.57e-09	3.38e-07
3	Rhoj	ras homolog family member J	1.63e-07	2.25e-05
3	Fmo1	flavin containing monooxygenase 1	2.24e-05	0.00181976
3	Fam111a	family with sequence similarity 111, member A	6.91e-09	1.27e-06
3	Ly6e	lymphocyte antigen 6 complex, locus E	8.6e-06	0.00081526
3	Cd34	CD34 antigen	1.04e-11	3.29e-09
3	Ly6a	lymphocyte antigen 6 complex, locus A	4.21e-10	1e-07
3	Chrdl1	chordin-like 1	1.67e-07	2.29e-05
3	Tac1	tachykinin 1	4.35e-05	0.00328538
3	Acta1	actin, alpha 1, skeletal muscle	1.29e-10	3.4e-08
3	Col6a6	collagen, type VI, alpha 6	3.12e-07	4.12e-05
3	Tnnc2	troponin C2, fast	1.83e-05	0.00153495
3	Lpl	lipoprotein lipase	1.05e-08	1.8e-06
3	Cxcl5	chemokine (C-X-C motif) ligand 5	6.59e-08	9.64e-06
3	Rgs5	regulator of G-protein signaling 5	1.67e-11	4.99e-09
3	Mir450b	microRNA 450b	1.06e-08	1.8e-06
3	Fbn1	fibrillin 1	6.68e-05	0.0047212
3	Agtr2	angiotensin II receptor, type 2	5.36e-12	1.73e-09
3	Ptx3	pentraxin related gene	2.72e-10	6.66e-08
3	Vtn	vitronectin	1.39e-05	0.0012329
3	Fndc1	fibronectin type III domain containing 1	7.13e-06	0.000697205
3	Efemp1	epidermal growth factor-containing fibulin-like extracellular matrix protein 1	1.34e-05	0.0012037
3	Snora31	small nucleolar RNA, H/ACA box 31	1.02e-08	1.77e-06
3	Ppm1m	protein phosphatase 1M	1.5e-05	0.0013048
3	Msto1	misato 1, mitochondrial distribution and morphology regulator	2.2e-05	0.00179789
3	Ly96	lymphocyte antigen 96	0.000113197	0.00726466
3	Mir682	microRNA 682	2.16e-19	1.46e-16
3	Aimp2	aminoacyl tRNA synthetase complex-interacting multifunctional protein 2	7.31e-06	0.000709457
3	Nsdhl	NAD(P) dependent steroid dehydrogenase-like	1.53e-05	0.00132379
3	Etfa	electron transferring flavoprotein, alpha polypeptide	1.62e-05	0.00137053
3	Ormdl1	ORM1-like 1 (S. cerevisiae)	6e-08	8.93e-06
3	Nkd2	naked cuticle 2 homolog (Drosophila)	3.33e-05	0.00258153
3	Dusp10	dual specificity phosphatase 10	2.6e-06	0.000284442
3	Ifitm1	interferon induced transmembrane protein 1	1.27e-07	1.79e-05
3	Wfdc1	WAP four-disulfide core domain 1	7.82e-05	0.00536129
Genes were orederd as in the heatmap (Fig. 3D).
